# Supplementary material for: Crystal structure of a nucleoside model for the inter­strand cross-link formed by the reaction of 2′-de­oxy­guanosine and an abasic site in duplex DNA
Source: Acta Crystallogr E Crystallogr Commun. 2016 Apr 5;72(Pt 5):624–7. doi: 10.1107/S205698901600517X (PMC4908545; doi:10.1107/S205698901600517X)
Supplement: Supplementary file 1 [file e-72-00624-sup1.cif]

##############################################################################
#                                                                            #
# This CIF contains the data in a paper accepted for publication in          #
# Acta Crystallographica Section E. It conforms to the requirements of       #
# Notes for Authors for Acta Crystallographica Section E, and has been       #
# peer reviewed under the auspices of the IUCr Commission on Journals.       #
#                                                                            #
# Full details of the Crystallographic Information File format               #
# are given in the paper "The Crystallographic Information File (CIF):       #
# a New Standard Archive File for Crystallography" by S. R. Hall, F. H.      #
# Allen and I. D. Brown [Acta Cryst. (1991), A47, 655-685].                  #
#                                                                            #
# The current version of the core CIF dictionary is obtainable from          #
# ftp://ftp.iucr.org/pub/cif_core.dic.                                       #
#                                                                            #
# Software is freely available for graphical display of the structure(s)     #
# in this CIF. For information consult the CIF software page                 #
# http://www.iucr.org/resources/cif/software.                                #
#                                                                            #
# This file may be used for bona fide research purposes within the           #
# scientific community so long as proper attribution is given to the journal # 
# article from which it was obtained.                                        #
#                                                                            #
##############################################################################
data_I
_audit_creation_method     SHELXL-2014/7
_journal_date_recd_electronic     2016-02-25
_journal_date_accepted     2016-03-26
_journal_name_full     'Acta Crystallographica, Section E'
_journal_year     2016
_journal_volume     72
_journal_issue      5
_journal_page_first     624
_journal_page_last     627
_journal_paper_category     GO
_journal_paper_doi     10.1107/S205698901600517X
_journal_coeditor_code     HB7568
_publ_contact_author_name     'Kent Gates'
_publ_contact_author_address
;
University of Missouri-columbia
;
_publ_contact_author_email     gatesk@missouri.edu
_publ_contact_author_fax     ?
_publ_contact_author_phone     ?
_publ_section_title
;
Crystal structure of a nucleoside model for the interstrand cross-link formed by
the reaction of 2'-deoxyguanosine and an abasic site in duplex DNA
;
_publ_section_title_footnote     .
loop_
    _publ_author_name
    _publ_author_footnote
    _publ_author_address
    'Catalano, Michael J.' .
;
125 Chemistry Bldg,
University of Missouri-Columbia,
MO 65211
USA
;
    'Ruddraraju, Kasi Viswanatharaju' .
;
125 Chemistry Bldg,
University of Missouri-Columbia,
MO 65211
USA
;
    'Barnes, Charles L.' .
;
125 Chemistry Bldg,
University of Missouri-Columbia,
MO 65211
USA
;
    'Gates, Kent S.' .
;
125 Chemistry Bldg,
University of Missouri-Columbia,
MO 65211
USA
;
_publ_section_synopsis
;
Crystallographic analysis of a nucleoside analog of the
2'-deoxyguanosine/abasic site cross-link is presented. This structure
corroborates an earlier two-dimensional NMR analysis, concluding that the
2-deoxyribose unit attached at the exocyclic <i>N</i>^2^-amino group of the
guanine residue exists in the cyclic aminoglycoside form.
;
_database_code_depnum_ccdc_archive     'CCDC 1448235'
_chemical_name_systematic
;\
9-[(2<i>R</i>,4<i>S</i>,5<i>R</i>)-4-Hydroxy-5-(hydroxymethyl)tetrahydrofuran-\
2-yl]-2-{[(2<i>R</i>,4<i>S</i>,5<i>R</i>)-4-methoxy-5-(methoxymethyl)\
tetrahydrofuran-2-yl]amino}-1<i>H</i>-purin-6(9<i>H</i>)-one
;
_chemical_name_common     ?
_chemical_formula_moiety     'C17 H25 N5 O7'
_chemical_formula_sum     'C17 H25 N5 O7'
_chemical_formula_iupac     'C17 H25 N5 O7'
_chemical_formula_weight     411.42
_chemical_melting_point     ?
_symmetry_cell_setting     monoclinic
_symmetry_space_group_name_h-m     'P 21'
_shelx_space_group_comment
;
The symmetry employed for this shelxl refinement is uniquely defined
by the following loop, which should always be used as a source of
symmetry information in preference to the above space-group names.
They are only intended as comments.
;
_space_group_crystal_system     monoclinic
_space_group_name_H-M_alt     'P 21'
_space_group_name_Hall     'P 2yb'
loop_
    _space_group_symop_operation_xyz
    'x, y, z'
    '-x, y+1/2, -z'
_cell_length_a     8.18170(10)
_cell_length_b     26.4033(5)
_cell_length_c     8.8800(2)
_cell_angle_alpha     90
_cell_angle_beta     98.0230(10)
_cell_angle_gamma     90
_cell_volume     1899.52(6)
_cell_formula_units_Z     4
_cell_measurement_reflns_used     9940
_cell_measurement_theta_min     5.3
_cell_measurement_theta_max     72.2
_cell_measurement_temperature     100(2)
_exptl_crystal_description     Prism
_exptl_crystal_colour     Colourless
_exptl_crystal_size_max     0.150
_exptl_crystal_size_mid     0.080
_exptl_crystal_size_min     0.080
_exptl_crystal_density_diffrn     1.439
_exptl_crystal_density_meas     ?
_exptl_crystal_density_method     ?
_exptl_crystal_F_000     872
_exptl_absorpt_coefficient_mu     0.956
_exptl_absorpt_correction_type     multi-scan
_exptl_absorpt_process_details
;
(SADABS; Sheldrick, 2008)
;
_shelx_estimated_absorpt_T_min     0.870
_shelx_estimated_absorpt_T_max     0.927
_exptl_absorpt_correction_T_min     0.86
_exptl_absorpt_correction_T_max     0.93
_diffrn_ambient_temperature     100(2)
_diffrn_radiation_type     CuK\a
_diffrn_radiation_wavelength     1.54178
_diffrn_measurement_device_type     'Bruker APEXII CCD'
_diffrn_measurement_method     'omega and phi scans'
_diffrn_detector_area_resol_mean     ?
_diffrn_reflns_number     26696
_diffrn_reflns_av_R_equivalents     0.0292
_diffrn_reflns_theta_min     3.348
_diffrn_reflns_theta_max     72.154
_diffrn_reflns_theta_full     67.679
_diffrn_measured_fraction_theta_max     0.984
_diffrn_measured_fraction_theta_full     0.988
_diffrn_reflns_limit_h_min     -10
_diffrn_reflns_limit_h_max     10
_diffrn_reflns_limit_k_min     -31
_diffrn_reflns_limit_k_max     31
_diffrn_reflns_limit_l_min     -9
_diffrn_reflns_limit_l_max     10
_diffrn_standards_decay_%     0.0
_refine_special_details     ?
_reflns_number_total     6862
_reflns_number_gt     6644
_reflns_threshold_expression     'I > 2\s(I)'
_refine_ls_structure_factor_coef     Fsqd
_refine_ls_matrix_type     full
_refine_ls_R_factor_all     0.0284
_refine_ls_R_factor_gt     0.0270
_refine_ls_wR_factor_gt     0.0704
_refine_ls_wR_factor_ref     0.0715
_refine_ls_goodness_of_fit_ref     1.038
_refine_ls_restrained_S_all     1.038
_refine_ls_number_reflns     6862
_refine_ls_number_parameters     531
_refine_ls_number_restraints     1
_refine_ls_hydrogen_treatment     constr
_refine_ls_weighting_scheme     calc
_refine_ls_weighting_details
              'w=1/[\s^2^(Fo^2^)+(0.0424P)^2^+0.3476P] where P=(Fo^2^+2Fc^2^)/3'
_atom_sites_solution_hydrogens     geom
_atom_sites_solution_primary     ?
_atom_sites_solution_secondary     ?
_refine_ls_shift/su_max     0.000
_refine_ls_shift/su_mean     0.000
_refine_diff_density_max     0.225
_refine_diff_density_min     -0.167
_refine_ls_extinction_method     none
_refine_ls_extinction_coef     .
_refine_ls_abs_structure_details
;
Flack <i>x</i> determined using 2923 quotients
[(<i>I</i>^+^)-(<i>I</i>^-^)]/[(<i>I</i>^+^)+(<i>I</i>^-^)]
(Parsons et al., 2013)
;
_refine_ls_abs_structure_Flack     0.08(5)
loop_
    _atom_type_symbol
    _atom_type_description
    _atom_type_scat_dispersion_real
    _atom_type_scat_dispersion_imag
    _atom_type_scat_source
    C C 0.0181 0.0091 'International Tables Vol C Tables 4.2.6.8 and 6.1.1.4'
    H H 0.0000 0.0000 'International Tables Vol C Tables 4.2.6.8 and 6.1.1.4'
    N N 0.0311 0.0180 'International Tables Vol C Tables 4.2.6.8 and 6.1.1.4'
    O O 0.0492 0.0322 'International Tables Vol C Tables 4.2.6.8 and 6.1.1.4'
_computing_data_collection
;
APEX2 (Bruker, 2008)
;
_computing_cell_refinement
;
SAINT (Bruker, 2008)
;
_computing_data_reduction
;
SAINT (Bruker, 2008)
;
_computing_structure_solution
;
SHELXS2013 (Sheldrick, 2008)
;
_computing_structure_refinement
;
SHELXL2013 (Sheldrick, 2015)
;
_computing_molecular_graphics
;
X-SEED, Barbour, 2001
;
_computing_publication_material
;
<i>CIFTAB</i> (Sheldrick, 2008)
;
loop_
    _atom_site_type_symbol
    _atom_site_label
    _atom_site_fract_x
    _atom_site_fract_y
    _atom_site_fract_z
    _atom_site_U_iso_or_equiv
    _atom_site_adp_type
    _atom_site_calc_flag
    _atom_site_occupancy
    _atom_site_disorder_assembly
    _atom_site_disorder_group
    O O1A 0.34576(17) 0.46915(6) -0.12995(17) 0.0168(3) Uani d 1 . .
    N N1A 0.3499(2) 0.50765(6) 0.1022(2) 0.0146(3) Uani d 1 . .
    H H1A 0.4493 0.4955 0.1317 0.017 Uiso calc 1 . .
    C C1A 0.2806(2) 0.53738(8) 0.2030(2) 0.0140(4) Uani d 1 . .
    O O2A -0.1409(2) 0.64849(6) 0.01984(18) 0.0223(3) Uani d 1 . .
    N N2A 0.1339(2) 0.55894(7) 0.1729(2) 0.0155(4) Uani d 1 . .
    C C2A 0.0560(3) 0.54690(8) 0.0330(2) 0.0150(4) Uani d 1 . .
    O O3A -0.44313(19) 0.65756(6) 0.18573(19) 0.0221(3) Uani d 1 . .
    H H3A -0.5051 0.6460 0.2454 0.027 Uiso calc 1 . .
    N N3A -0.0017(2) 0.51309(7) -0.2041(2) 0.0170(4) Uani d 1 . .
    C C3A 0.1129(2) 0.51624(8) -0.0744(2) 0.0148(4) Uani d 1 . .
    O O4A 0.0015(2) 0.72195(6) 0.3635(2) 0.0298(4) Uani d 1 . .
    H H4A -0.0253 0.7501 0.3235 0.036 Uiso calc 1 . .
    N N4A -0.0978(2) 0.56295(7) -0.0324(2) 0.0177(4) Uani d 1 . .
    C C4A 0.2740(2) 0.49535(7) -0.0439(2) 0.0138(4) Uani d 1 . .
    O O5A 0.37552(18) 0.62783(6) 0.42933(16) 0.0176(3) Uani d 1 . .
    N N5A 0.3711(2) 0.54372(7) 0.3418(2) 0.0163(4) Uani d 1 . .
    H H5A 0.4647 0.5272 0.3642 0.020 Uiso calc 1 . .
    C C5A -0.1246(3) 0.54152(8) -0.1750(2) 0.0192(4) Uani d 1 . .
    H H5A1 -0.2220 0.5468 -0.2449 0.023 Uiso calc 1 . .
    O O6A 0.23353(18) 0.61868(6) 0.75564(18) 0.0227(3) Uani d 1 . .
    C C6A -0.2089(3) 0.59897(8) 0.0258(3) 0.0185(4) Uani d 1 . .
    H H6A -0.3179 0.5980 -0.0410 0.022 Uiso calc 1 . .
    O O7A 0.69231(18) 0.63615(6) 0.60640(19) 0.0221(3) Uani d 1 . .
    C C7A -0.2373(3) 0.59060(8) 0.1890(3) 0.0184(4) Uani d 1 . .
    H H7A1 -0.1372 0.5770 0.2514 0.022 Uiso calc 1 . .
    H H7A2 -0.3309 0.5673 0.1948 0.022 Uiso calc 1 . .
    C C8A -0.2764(3) 0.64379(8) 0.2388(2) 0.0182(4) Uani d 1 . .
    H H8A -0.2507 0.6476 0.3516 0.022 Uiso calc 1 . .
    C C9A -0.1612(3) 0.67599(8) 0.1574(2) 0.0189(4) Uani d 1 . .
    H H9A -0.2152 0.7093 0.1293 0.023 Uiso calc 1 . .
    C C10A 0.0085(3) 0.68527(9) 0.2482(3) 0.0245(5) Uani d 1 . .
    H H10A 0.0518 0.6531 0.2951 0.029 Uiso calc 1 . .
    H H10B 0.0853 0.6970 0.1787 0.029 Uiso calc 1 . .
    C C11A 0.3171(2) 0.57690(8) 0.4527(2) 0.0156(4) Uani d 1 . .
    H H11A 0.1938 0.5767 0.4429 0.019 Uiso calc 1 . .
    C C12A 0.3901(3) 0.56396(8) 0.6145(2) 0.0182(4) Uani d 1 . .
    H H12A 0.3228 0.5381 0.6581 0.022 Uiso calc 1 . .
    H H12B 0.5045 0.5513 0.6190 0.022 Uiso calc 1 . .
    C C13A 0.3861(2) 0.61397(8) 0.6978(2) 0.0167(4) Uani d 1 . .
    H H13A 0.4804 0.6161 0.7823 0.020 Uiso calc 1 . .
    C C14A 0.4064(3) 0.65359(8) 0.5738(2) 0.0175(4) Uani d 1 . .
    H H14A 0.3230 0.6811 0.5769 0.021 Uiso calc 1 . .
    C C15A 0.5775(3) 0.67638(9) 0.5938(3) 0.0218(4) Uani d 1 . .
    H H15A 0.5917 0.6979 0.5053 0.026 Uiso calc 1 . .
    H H15B 0.5947 0.6976 0.6866 0.026 Uiso calc 1 . .
    C C16A 0.8590(3) 0.65335(11) 0.6422(3) 0.0301(5) Uani d 1 . .
    H H16A 0.8799 0.6802 0.5711 0.045 Uiso calc 1 . .
    H H16B 0.9346 0.6250 0.6338 0.045 Uiso calc 1 . .
    H H16C 0.8766 0.6666 0.7463 0.045 Uiso calc 1 . .
    C C17A 0.2364(3) 0.65893(11) 0.8622(3) 0.0289(5) Uani d 1 . .
    H H17A 0.3324 0.6551 0.9407 0.043 Uiso calc 1 . .
    H H17B 0.1352 0.6581 0.9096 0.043 Uiso calc 1 . .
    H H17C 0.2435 0.6913 0.8097 0.043 Uiso calc 1 . .
    O O1B 0.72354(17) 0.51384(5) 0.47267(17) 0.0168(3) Uani d 1 . .
    N N1B 0.9716(2) 0.47201(6) 0.50184(19) 0.0139(3) Uani d 1 . .
    H H1B 0.9971 0.4855 0.5927 0.017 Uiso calc 1 . .
    C C1B 1.0833(2) 0.43911(7) 0.4530(2) 0.0136(4) Uani d 1 . .
    O O2B 0.9310(2) 0.32766(6) 0.07593(19) 0.0219(3) Uani d 1 . .
    N N2B 1.0610(2) 0.41620(6) 0.3193(2) 0.0153(4) Uani d 1 . .
    C C2B 0.9168(3) 0.42949(8) 0.2340(2) 0.0150(4) Uani d 1 . .
    O O3B 1.09413(19) 0.31769(6) -0.23244(18) 0.0220(3) Uani d 1 . .
    H H3B 1.1571 0.3306 -0.2890 0.026 Uiso calc 1 . .
    N N3B 0.6634(2) 0.46447(7) 0.1606(2) 0.0188(4) Uani d 1 . .
    C C3B 0.7979(2) 0.46230(8) 0.2729(2) 0.0159(4) Uani d 1 . .
    O O4B 1.2568(3) 0.31747(9) 0.2436(2) 0.0452(5) Uani d 1 . .
    H H4B 1.1920 0.3377 0.2779 0.054 Uiso calc 1 . .
    N N4B 0.8528(2) 0.41146(7) 0.0918(2) 0.0186(4) Uani d 1 . .
    C C4B 0.8210(2) 0.48559(8) 0.4184(2) 0.0143(4) Uani d 1 . .
    O O5B 1.32491(17) 0.34807(6) 0.57774(18) 0.0175(3) Uani d 1 . .
    N N5B 1.2221(2) 0.43116(7) 0.5529(2) 0.0159(3) Uani d 1 . .
    H H5B 1.2334 0.4468 0.6413 0.019 Uiso calc 1 . .
    C C5B 0.7002(3) 0.43335(9) 0.0558(3) 0.0215(5) Uani d 1 . .
    H H5B1 0.6287 0.4266 -0.0358 0.026 Uiso calc 1 . .
    O O6B 1.67925(19) 0.36348(6) 0.43876(18) 0.0216(3) Uani d 1 . .
    C C6B 0.9187(3) 0.37405(8) -0.0034(2) 0.0185(4) Uani d 1 . .
    H H6B 0.8402 0.3699 -0.0995 0.022 Uiso calc 1 . .
    O O7B 1.5367(2) 0.31343(6) 0.84948(19) 0.0252(3) Uani d 1 . .
    C C7B 1.0893(3) 0.38469(8) -0.0431(3) 0.0198(4) Uani d 1 . .
    H H7B1 1.1615 0.4002 0.0435 0.024 Uiso calc 1 . .
    H H7B2 1.0845 0.4072 -0.1328 0.024 Uiso calc 1 . .
    C C8B 1.1484(3) 0.33176(8) -0.0781(2) 0.0191(4) Uani d 1 . .
    H H8B 1.2709 0.3287 -0.0525 0.023 Uiso calc 1 . .
    C C9B 1.0581(3) 0.29760(9) 0.0248(3) 0.0226(5) Uani d 1 . .
    H H9B 1.0071 0.2683 -0.0357 0.027 Uiso calc 1 . .
    C C10B 1.1657(4) 0.27835(11) 0.1641(3) 0.0360(6) Uani d 1 . .
    H H10C 1.0958 0.2618 0.2322 0.043 Uiso calc 1 . .
    H H10D 1.2427 0.2526 0.1337 0.043 Uiso calc 1 . .
    C C11B 1.3507(3) 0.39806(8) 0.5188(2) 0.0157(4) Uani d 1 . .
    H H11B 1.3500 0.3963 0.4062 0.019 Uiso calc 1 . .
    C C12B 1.5222(3) 0.41144(8) 0.5959(3) 0.0191(4) Uani d 1 . .
    H H12C 1.5218 0.4204 0.7041 0.023 Uiso calc 1 . .
    H H12D 1.5700 0.4398 0.5436 0.023 Uiso calc 1 . .
    C C13B 1.6149(3) 0.36211(8) 0.5792(2) 0.0177(4) Uani d 1 . .
    H H13B 1.7050 0.3572 0.6664 0.021 Uiso calc 1 . .
    C C14B 1.4792(3) 0.32117(8) 0.5795(3) 0.0178(4) Uani d 1 . .
    H H14B 1.4738 0.3009 0.4838 0.021 Uiso calc 1 . .
    C C15B 1.5051(3) 0.28550(9) 0.7128(3) 0.0227(5) Uani d 1 . .
    H H15C 1.4055 0.2643 0.7142 0.027 Uiso calc 1 . .
    H H15D 1.5995 0.2628 0.7033 0.027 Uiso calc 1 . .
    C C16B 1.5735(3) 0.28046(11) 0.9765(3) 0.0331(6) Uani d 1 . .
    H H16D 1.4856 0.2552 0.9752 0.050 Uiso calc 1 . .
    H H16E 1.5814 0.3002 1.0708 0.050 Uiso calc 1 . .
    H H16F 1.6788 0.2633 0.9711 0.050 Uiso calc 1 . .
    C C17B 1.7854(3) 0.32160(10) 0.4226(3) 0.0271(5) Uani d 1 . .
    H H17D 1.8756 0.3212 0.5077 0.041 Uiso calc 1 . .
    H H17E 1.8312 0.3248 0.3267 0.041 Uiso calc 1 . .
    H H17F 1.7225 0.2900 0.4221 0.041 Uiso calc 1 . .
loop_
    _atom_site_aniso_label
    _atom_site_aniso_U_11
    _atom_site_aniso_U_22
    _atom_site_aniso_U_33
    _atom_site_aniso_U_12
    _atom_site_aniso_U_13
    _atom_site_aniso_U_23
    O1A 0.0171(7) 0.0182(7) 0.0155(7) 0.0035(6) 0.0033(5) -0.0025(6)
    N1A 0.0120(7) 0.0159(8) 0.0155(9) 0.0028(6) 0.0006(6) -0.0015(6)
    C1A 0.0148(9) 0.0128(9) 0.0142(10) -0.0002(7) 0.0018(7) -0.0013(7)
    O2A 0.0304(9) 0.0195(8) 0.0191(8) 0.0039(6) 0.0108(6) 0.0007(6)
    N2A 0.0152(8) 0.0175(9) 0.0134(9) 0.0031(6) 0.0008(7) -0.0026(7)
    C2A 0.0152(9) 0.0136(10) 0.0158(10) 0.0012(7) 0.0005(7) -0.0019(7)
    O3A 0.0198(8) 0.0247(8) 0.0234(8) 0.0066(6) 0.0078(6) 0.0027(6)
    N3A 0.0174(8) 0.0183(9) 0.0148(9) 0.0033(7) 0.0001(7) -0.0032(7)
    C3A 0.0170(9) 0.0137(9) 0.0134(10) 0.0018(8) 0.0014(8) -0.0032(7)
    O4A 0.0448(10) 0.0194(8) 0.0243(9) -0.0047(7) 0.0011(7) 0.0001(7)
    N4A 0.0172(8) 0.0195(9) 0.0154(9) 0.0053(7) -0.0012(7) -0.0036(7)
    C4A 0.0152(10) 0.0127(10) 0.0139(10) -0.0012(7) 0.0032(8) -0.0005(7)
    O5A 0.0227(7) 0.0174(7) 0.0123(7) -0.0008(6) 0.0009(5) -0.0013(6)
    N5A 0.0139(8) 0.0201(9) 0.0142(9) 0.0039(6) -0.0003(6) -0.0034(7)
    C5A 0.0169(10) 0.0228(11) 0.0166(11) 0.0045(8) -0.0027(8) -0.0048(8)
    O6A 0.0163(7) 0.0333(9) 0.0194(8) -0.0025(6) 0.0060(6) -0.0082(7)
    C6A 0.0163(9) 0.0200(11) 0.0185(11) 0.0069(8) 0.0005(8) -0.0024(8)
    O7A 0.0153(7) 0.0240(8) 0.0268(9) -0.0015(6) 0.0027(6) 0.0011(6)
    C7A 0.0172(10) 0.0172(11) 0.0211(11) 0.0001(8) 0.0037(8) 0.0002(8)
    C8A 0.0203(10) 0.0201(11) 0.0148(10) 0.0015(8) 0.0047(8) -0.0008(8)
    C9A 0.0257(11) 0.0157(10) 0.0165(10) 0.0038(8) 0.0073(8) 0.0009(8)
    C10A 0.0259(12) 0.0182(11) 0.0297(13) 0.0001(9) 0.0052(10) 0.0023(9)
    C11A 0.0150(9) 0.0167(10) 0.0149(10) 0.0005(7) 0.0015(7) -0.0028(8)
    C12A 0.0206(10) 0.0201(10) 0.0137(10) 0.0017(8) 0.0024(8) -0.0002(8)
    C13A 0.0139(9) 0.0227(11) 0.0134(10) 0.0007(8) 0.0012(7) -0.0029(8)
    C14A 0.0185(10) 0.0172(10) 0.0163(10) 0.0037(8) 0.0004(8) -0.0042(8)
    C15A 0.0257(11) 0.0193(11) 0.0207(11) -0.0025(9) 0.0043(9) -0.0023(9)
    C16A 0.0209(11) 0.0458(15) 0.0230(12) -0.0085(10) 0.0010(9) 0.0059(11)
    C17A 0.0229(11) 0.0410(14) 0.0238(12) 0.0011(10) 0.0065(9) -0.0138(10)
    O1B 0.0172(7) 0.0172(7) 0.0163(7) 0.0052(6) 0.0031(6) -0.0026(6)
    N1B 0.0149(8) 0.0147(8) 0.0119(8) 0.0022(6) 0.0009(6) -0.0038(6)
    C1B 0.0148(9) 0.0122(9) 0.0140(10) 0.0001(7) 0.0033(7) 0.0005(7)
    O2B 0.0261(8) 0.0176(8) 0.0243(8) -0.0016(6) 0.0113(6) -0.0048(6)
    N2B 0.0137(8) 0.0171(9) 0.0148(9) 0.0019(6) 0.0010(6) -0.0028(7)
    C2B 0.0169(9) 0.0146(10) 0.0136(10) -0.0007(8) 0.0022(7) -0.0021(8)
    O3B 0.0278(8) 0.0215(8) 0.0183(8) -0.0035(6) 0.0094(6) -0.0033(6)
    N3B 0.0168(8) 0.0222(9) 0.0166(9) 0.0042(7) -0.0003(7) -0.0038(7)
    C3B 0.0144(9) 0.0162(10) 0.0168(10) 0.0017(8) 0.0014(8) -0.0016(8)
    O4B 0.0386(11) 0.0665(15) 0.0278(10) 0.0170(10) -0.0056(8) -0.0101(10)
    N4B 0.0168(9) 0.0227(9) 0.0153(9) 0.0048(7) -0.0013(7) -0.0068(7)
    C4B 0.0154(9) 0.0128(9) 0.0147(10) -0.0004(7) 0.0024(7) 0.0014(7)
    O5B 0.0139(7) 0.0165(7) 0.0226(8) 0.0023(6) 0.0037(6) 0.0013(6)
    N5B 0.0172(8) 0.0162(8) 0.0137(8) 0.0038(7) 0.0004(6) -0.0042(6)
    C5B 0.0185(10) 0.0270(12) 0.0174(11) 0.0039(9) -0.0028(8) -0.0053(9)
    O6B 0.0225(8) 0.0239(8) 0.0200(8) 0.0048(6) 0.0084(6) 0.0045(6)
    C6B 0.0212(11) 0.0186(11) 0.0151(10) 0.0027(8) 0.0002(8) -0.0061(8)
    O7B 0.0264(8) 0.0281(9) 0.0207(8) 0.0003(7) 0.0018(6) 0.0081(7)
    C7B 0.0246(11) 0.0175(10) 0.0181(11) -0.0018(8) 0.0055(8) -0.0025(8)
    C8B 0.0204(10) 0.0202(11) 0.0175(11) 0.0020(8) 0.0054(8) -0.0025(8)
    C9B 0.0305(12) 0.0183(11) 0.0208(11) 0.0022(9) 0.0098(9) -0.0036(8)
    C10B 0.0506(16) 0.0338(14) 0.0241(13) 0.0162(12) 0.0067(11) 0.0026(11)
    C11B 0.0174(10) 0.0146(10) 0.0151(10) 0.0013(7) 0.0018(8) 0.0003(7)
    C12B 0.0156(10) 0.0195(11) 0.0220(11) 0.0002(8) 0.0023(8) -0.0036(8)
    C13B 0.0149(10) 0.0209(11) 0.0174(11) 0.0028(8) 0.0028(8) 0.0004(8)
    C14B 0.0160(9) 0.0167(10) 0.0210(11) 0.0035(8) 0.0040(8) -0.0011(8)
    C15B 0.0201(10) 0.0200(11) 0.0280(12) 0.0021(8) 0.0034(9) 0.0031(9)
    C16B 0.0261(12) 0.0417(15) 0.0298(13) -0.0035(11) -0.0019(10) 0.0187(11)
    C17B 0.0263(12) 0.0291(13) 0.0281(12) 0.0092(10) 0.0118(9) 0.0021(10)
_geom_special_details
;
 All esds (except the esd in the dihedral angle between two l.s. planes)
 are estimated using the full covariance matrix.  The cell esds are taken
 into account individually in the estimation of esds in distances, angles
 and torsion angles; correlations between esds in cell parameters are only
 used when they are defined by crystal symmetry.  An approximate (isotropic)
 treatment of cell esds is used for estimating esds involving l.s. planes.
;
loop_
    _geom_bond_atom_site_label_1
    _geom_bond_atom_site_label_2
    _geom_bond_site_symmetry_2
    _geom_bond_distance
    _geom_bond_publ_flag
    O1A C4A . 1.238(3) ?
    N1A C1A . 1.371(3) ?
    N1A C4A . 1.397(3) ?
    N1A H1A . 0.8800 ?
    C1A N2A . 1.321(3) ?
    C1A N5A . 1.357(3) ?
    O2A C6A . 1.425(3) ?
    O2A C9A . 1.450(3) ?
    N2A C2A . 1.353(3) ?
    C2A N4A . 1.377(3) ?
    C2A C3A . 1.380(3) ?
    O3A C8A . 1.427(3) ?
    O3A H3A . 0.8400 ?
    N3A C5A . 1.309(3) ?
    N3A C3A . 1.382(3) ?
    C3A C4A . 1.420(3) ?
    O4A C10A . 1.417(3) ?
    O4A H4A . 0.8400 ?
    N4A C5A . 1.376(3) ?
    N4A C6A . 1.460(3) ?
    O5A C14A . 1.443(2) ?
    O5A C11A . 1.452(3) ?
    N5A C11A . 1.433(3) ?
    N5A H5A . 0.8800 ?
    C5A H5A1 . 0.9500 ?
    O6A C13A . 1.420(3) ?
    O6A C17A . 1.421(3) ?
    C6A C7A . 1.515(3) ?
    C6A H6A . 1.0000 ?
    O7A C15A . 1.412(3) ?
    O7A C16A . 1.431(3) ?
    C7A C8A . 1.520(3) ?
    C7A H7A1 . 0.9900 ?
    C7A H7A2 . 0.9900 ?
    C8A C9A . 1.524(3) ?
    C8A H8A . 1.0000 ?
    C9A C10A . 1.525(3) ?
    C9A H9A . 1.0000 ?
    C10A H10A . 0.9900 ?
    C10A H10B . 0.9900 ?
    C11A C12A . 1.516(3) ?
    C11A H11A . 1.0000 ?
    C12A C13A . 1.516(3) ?
    C12A H12A . 0.9900 ?
    C12A H12B . 0.9900 ?
    C13A C14A . 1.544(3) ?
    C13A H13A . 1.0000 ?
    C14A C15A . 1.512(3) ?
    C14A H14A . 1.0000 ?
    C15A H15A . 0.9900 ?
    C15A H15B . 0.9900 ?
    C16A H16A . 0.9800 ?
    C16A H16B . 0.9800 ?
    C16A H16C . 0.9800 ?
    C17A H17A . 0.9800 ?
    C17A H17B . 0.9800 ?
    C17A H17C . 0.9800 ?
    O1B C4B . 1.237(3) ?
    N1B C1B . 1.374(3) ?
    N1B C4B . 1.393(3) ?
    N1B H1B . 0.8800 ?
    C1B N2B . 1.323(3) ?
    C1B N5B . 1.356(3) ?
    O2B C6B . 1.409(3) ?
    O2B C9B . 1.432(3) ?
    N2B C2B . 1.356(3) ?
    C2B C3B . 1.382(3) ?
    C2B N4B . 1.382(3) ?
    O3B C8B . 1.429(3) ?
    O3B H3B . 0.8400 ?
    N3B C5B . 1.308(3) ?
    N3B C3B . 1.379(3) ?
    C3B C4B . 1.420(3) ?
    O4B C10B . 1.405(4) ?
    O4B H4B . 0.8400 ?
    N4B C5B . 1.373(3) ?
    N4B C6B . 1.452(3) ?
    O5B C11B . 1.446(3) ?
    O5B C14B . 1.447(2) ?
    N5B C11B . 1.433(3) ?
    N5B H5B . 0.8800 ?
    C5B H5B1 . 0.9500 ?
    O6B C13B . 1.420(3) ?
    O6B C17B . 1.426(3) ?
    C6B C7B . 1.513(3) ?
    C6B H6B . 1.0000 ?
    O7B C15B . 1.413(3) ?
    O7B C16B . 1.424(3) ?
    C7B C8B . 1.525(3) ?
    C7B H7B1 . 0.9900 ?
    C7B H7B2 . 0.9900 ?
    C8B C9B . 1.544(3) ?
    C8B H8B . 1.0000 ?
    C9B C10B . 1.503(4) ?
    C9B H9B . 1.0000 ?
    C10B H10C . 0.9900 ?
    C10B H10D . 0.9900 ?
    C11B C12B . 1.514(3) ?
    C11B H11B . 1.0000 ?
    C12B C13B . 1.525(3) ?
    C12B H12C . 0.9900 ?
    C12B H12D . 0.9900 ?
    C13B C14B . 1.550(3) ?
    C13B H13B . 1.0000 ?
    C14B C15B . 1.505(3) ?
    C14B H14B . 1.0000 ?
    C15B H15C . 0.9900 ?
    C15B H15D . 0.9900 ?
    C16B H16D . 0.9800 ?
    C16B H16E . 0.9800 ?
    C16B H16F . 0.9800 ?
    C17B H17D . 0.9800 ?
    C17B H17E . 0.9800 ?
    C17B H17F . 0.9800 ?
loop_
    _geom_angle_atom_site_label_1
    _geom_angle_atom_site_label_2
    _geom_angle_atom_site_label_3
    _geom_angle_site_symmetry_1
    _geom_angle_site_symmetry_3
    _geom_angle
    _geom_angle_publ_flag
    C1A N1A C4A . . 124.64(17) ?
    C1A N1A H1A . . 117.7 ?
    C4A N1A H1A . . 117.7 ?
    N2A C1A N5A . . 119.73(18) ?
    N2A C1A N1A . . 124.14(18) ?
    N5A C1A N1A . . 116.13(17) ?
    C6A O2A C9A . . 109.66(16) ?
    C1A N2A C2A . . 112.51(17) ?
    N2A C2A N4A . . 126.92(19) ?
    N2A C2A C3A . . 127.70(19) ?
    N4A C2A C3A . . 105.38(18) ?
    C8A O3A H3A . . 109.5 ?
    C5A N3A C3A . . 104.51(18) ?
    C2A C3A N3A . . 110.89(18) ?
    C2A C3A C4A . . 119.30(18) ?
    N3A C3A C4A . . 129.73(19) ?
    C10A O4A H4A . . 109.5 ?
    C5A N4A C2A . . 106.28(17) ?
    C5A N4A C6A . . 124.53(18) ?
    C2A N4A C6A . . 128.96(18) ?
    O1A C4A N1A . . 121.03(18) ?
    O1A C4A C3A . . 127.38(19) ?
    N1A C4A C3A . . 111.59(17) ?
    C14A O5A C11A . . 109.25(15) ?
    C1A N5A C11A . . 121.20(17) ?
    C1A N5A H5A . . 119.4 ?
    C11A N5A H5A . . 119.4 ?
    N3A C5A N4A . . 112.93(18) ?
    N3A C5A H5A1 . . 123.5 ?
    N4A C5A H5A1 . . 123.5 ?
    C13A O6A C17A . . 111.90(16) ?
    O2A C6A N4A . . 108.59(17) ?
    O2A C6A C7A . . 106.39(17) ?
    N4A C6A C7A . . 115.46(18) ?
    O2A C6A H6A . . 108.7 ?
    N4A C6A H6A . . 108.7 ?
    C7A C6A H6A . . 108.7 ?
    C15A O7A C16A . . 112.43(18) ?
    C6A C7A C8A . . 102.12(17) ?
    C6A C7A H7A1 . . 111.3 ?
    C8A C7A H7A1 . . 111.3 ?
    C6A C7A H7A2 . . 111.3 ?
    C8A C7A H7A2 . . 111.3 ?
    H7A1 C7A H7A2 . . 109.2 ?
    O3A C8A C7A . . 111.70(18) ?
    O3A C8A C9A . . 109.09(17) ?
    C7A C8A C9A . . 102.03(17) ?
    O3A C8A H8A . . 111.2 ?
    C7A C8A H8A . . 111.2 ?
    C9A C8A H8A . . 111.2 ?
    O2A C9A C8A . . 105.75(17) ?
    O2A C9A C10A . . 108.82(17) ?
    C8A C9A C10A . . 114.59(18) ?
    O2A C9A H9A . . 109.2 ?
    C8A C9A H9A . . 109.2 ?
    C10A C9A H9A . . 109.2 ?
    O4A C10A C9A . . 111.51(19) ?
    O4A C10A H10A . . 109.3 ?
    C9A C10A H10A . . 109.3 ?
    O4A C10A H10B . . 109.3 ?
    C9A C10A H10B . . 109.3 ?
    H10A C10A H10B . . 108.0 ?
    N5A C11A O5A . . 109.19(17) ?
    N5A C11A C12A . . 113.26(17) ?
    O5A C11A C12A . . 104.50(16) ?
    N5A C11A H11A . . 109.9 ?
    O5A C11A H11A . . 109.9 ?
    C12A C11A H11A . . 109.9 ?
    C13A C12A C11A . . 103.50(17) ?
    C13A C12A H12A . . 111.1 ?
    C11A C12A H12A . . 111.1 ?
    C13A C12A H12B . . 111.1 ?
    C11A C12A H12B . . 111.1 ?
    H12A C12A H12B . . 109.0 ?
    O6A C13A C12A . . 109.43(17) ?
    O6A C13A C14A . . 112.71(17) ?
    C12A C13A C14A . . 103.35(16) ?
    O6A C13A H13A . . 110.4 ?
    C12A C13A H13A . . 110.4 ?
    C14A C13A H13A . . 110.4 ?
    O5A C14A C15A . . 109.66(17) ?
    O5A C14A C13A . . 106.95(16) ?
    C15A C14A C13A . . 112.09(17) ?
    O5A C14A H14A . . 109.4 ?
    C15A C14A H14A . . 109.4 ?
    C13A C14A H14A . . 109.4 ?
    O7A C15A C14A . . 107.74(17) ?
    O7A C15A H15A . . 110.2 ?
    C14A C15A H15A . . 110.2 ?
    O7A C15A H15B . . 110.2 ?
    C14A C15A H15B . . 110.2 ?
    H15A C15A H15B . . 108.5 ?
    O7A C16A H16A . . 109.5 ?
    O7A C16A H16B . . 109.5 ?
    H16A C16A H16B . . 109.5 ?
    O7A C16A H16C . . 109.5 ?
    H16A C16A H16C . . 109.5 ?
    H16B C16A H16C . . 109.5 ?
    O6A C17A H17A . . 109.5 ?
    O6A C17A H17B . . 109.5 ?
    H17A C17A H17B . . 109.5 ?
    O6A C17A H17C . . 109.5 ?
    H17A C17A H17C . . 109.5 ?
    H17B C17A H17C . . 109.5 ?
    C1B N1B C4B . . 124.95(17) ?
    C1B N1B H1B . . 117.5 ?
    C4B N1B H1B . . 117.5 ?
    N2B C1B N5B . . 120.96(18) ?
    N2B C1B N1B . . 123.93(18) ?
    N5B C1B N1B . . 115.11(18) ?
    C6B O2B C9B . . 109.15(17) ?
    C1B N2B C2B . . 112.52(17) ?
    N2B C2B C3B . . 127.64(19) ?
    N2B C2B N4B . . 127.58(19) ?
    C3B C2B N4B . . 104.73(18) ?
    C8B O3B H3B . . 109.5 ?
    C5B N3B C3B . . 104.43(17) ?
    N3B C3B C2B . . 111.34(19) ?
    N3B C3B C4B . . 129.16(19) ?
    C2B C3B C4B . . 119.33(19) ?
    C10B O4B H4B . . 109.5 ?
    C5B N4B C2B . . 106.50(17) ?
    C5B N4B C6B . . 123.40(18) ?
    C2B N4B C6B . . 129.95(18) ?
    O1B C4B N1B . . 121.23(19) ?
    O1B C4B C3B . . 127.16(19) ?
    N1B C4B C3B . . 111.59(17) ?
    C11B O5B C14B . . 106.31(15) ?
    C1B N5B C11B . . 121.92(18) ?
    C1B N5B H5B . . 119.0 ?
    C11B N5B H5B . . 119.0 ?
    N3B C5B N4B . . 112.99(18) ?
    N3B C5B H5B1 . . 123.5 ?
    N4B C5B H5B1 . . 123.5 ?
    C13B O6B C17B . . 112.00(17) ?
    O2B C6B N4B . . 107.89(18) ?
    O2B C6B C7B . . 105.90(17) ?
    N4B C6B C7B . . 116.03(18) ?
    O2B C6B H6B . . 108.9 ?
    N4B C6B H6B . . 108.9 ?
    C7B C6B H6B . . 108.9 ?
    C15B O7B C16B . . 110.76(19) ?
    C6B C7B C8B . . 101.90(17) ?
    C6B C7B H7B1 . . 111.4 ?
    C8B C7B H7B1 . . 111.4 ?
    C6B C7B H7B2 . . 111.4 ?
    C8B C7B H7B2 . . 111.4 ?
    H7B1 C7B H7B2 . . 109.3 ?
    O3B C8B C7B . . 111.64(18) ?
    O3B C8B C9B . . 107.79(17) ?
    C7B C8B C9B . . 102.92(17) ?
    O3B C8B H8B . . 111.4 ?
    C7B C8B H8B . . 111.4 ?
    C9B C8B H8B . . 111.4 ?
    O2B C9B C10B . . 107.12(19) ?
    O2B C9B C8B . . 107.00(17) ?
    C10B C9B C8B . . 114.3(2) ?
    O2B C9B H9B . . 109.4 ?
    C10B C9B H9B . . 109.4 ?
    C8B C9B H9B . . 109.4 ?
    O4B C10B C9B . . 111.9(2) ?
    O4B C10B H10C . . 109.2 ?
    C9B C10B H10C . . 109.2 ?
    O4B C10B H10D . . 109.2 ?
    C9B C10B H10D . . 109.2 ?
    H10C C10B H10D . . 107.9 ?
    N5B C11B O5B . . 109.36(17) ?
    N5B C11B C12B . . 115.06(18) ?
    O5B C11B C12B . . 102.84(16) ?
    N5B C11B H11B . . 109.8 ?
    O5B C11B H11B . . 109.8 ?
    C12B C11B H11B . . 109.8 ?
    C11B C12B C13B . . 101.47(17) ?
    C11B C12B H12C . . 111.5 ?
    C13B C12B H12C . . 111.5 ?
    C11B C12B H12D . . 111.5 ?
    C13B C12B H12D . . 111.5 ?
    H12C C12B H12D . . 109.3 ?
    O6B C13B C12B . . 108.29(17) ?
    O6B C13B C14B . . 111.87(18) ?
    C12B C13B C14B . . 103.26(16) ?
    O6B C13B H13B . . 111.0 ?
    C12B C13B H13B . . 111.0 ?
    C14B C13B H13B . . 111.0 ?
    O5B C14B C15B . . 110.05(17) ?
    O5B C14B C13B . . 106.37(16) ?
    C15B C14B C13B . . 114.55(18) ?
    O5B C14B H14B . . 108.6 ?
    C15B C14B H14B . . 108.6 ?
    C13B C14B H14B . . 108.6 ?
    O7B C15B C14B . . 109.74(18) ?
    O7B C15B H15C . . 109.7 ?
    C14B C15B H15C . . 109.7 ?
    O7B C15B H15D . . 109.7 ?
    C14B C15B H15D . . 109.7 ?
    H15C C15B H15D . . 108.2 ?
    O7B C16B H16D . . 109.5 ?
    O7B C16B H16E . . 109.5 ?
    H16D C16B H16E . . 109.5 ?
    O7B C16B H16F . . 109.5 ?
    H16D C16B H16F . . 109.5 ?
    H16E C16B H16F . . 109.5 ?
    O6B C17B H17D . . 109.5 ?
    O6B C17B H17E . . 109.5 ?
    H17D C17B H17E . . 109.5 ?
    O6B C17B H17F . . 109.5 ?
    H17D C17B H17F . . 109.5 ?
    H17E C17B H17F . . 109.5 ?
loop_
    _geom_torsion_atom_site_label_1
    _geom_torsion_atom_site_label_2
    _geom_torsion_atom_site_label_3
    _geom_torsion_atom_site_label_4
    _geom_torsion_site_symmetry_1
    _geom_torsion_site_symmetry_2
    _geom_torsion_site_symmetry_3
    _geom_torsion_site_symmetry_4
    _geom_torsion
    _geom_torsion_publ_flag
    C4A N1A C1A N2A . . . . -1.4(3) ?
    C4A N1A C1A N5A . . . . 177.84(18) ?
    N5A C1A N2A C2A . . . . -176.82(19) ?
    N1A C1A N2A C2A . . . . 2.4(3) ?
    C1A N2A C2A N4A . . . . 179.8(2) ?
    C1A N2A C2A C3A . . . . -0.3(3) ?
    N2A C2A C3A N3A . . . . -179.8(2) ?
    N4A C2A C3A N3A . . . . 0.1(2) ?
    N2A C2A C3A C4A . . . . -2.9(3) ?
    N4A C2A C3A C4A . . . . 177.03(18) ?
    C5A N3A C3A C2A . . . . 0.2(2) ?
    C5A N3A C3A C4A . . . . -176.3(2) ?
    N2A C2A N4A C5A . . . . 179.5(2) ?
    C3A C2A N4A C5A . . . . -0.4(2) ?
    N2A C2A N4A C6A . . . . 4.8(4) ?
    C3A C2A N4A C6A . . . . -175.1(2) ?
    C1A N1A C4A O1A . . . . 178.41(19) ?
    C1A N1A C4A C3A . . . . -1.7(3) ?
    C2A C3A C4A O1A . . . . -176.6(2) ?
    N3A C3A C4A O1A . . . . -0.3(4) ?
    C2A C3A C4A N1A . . . . 3.6(3) ?
    N3A C3A C4A N1A . . . . 179.8(2) ?
    N2A C1A N5A C11A . . . . -5.3(3) ?
    N1A C1A N5A C11A . . . . 175.39(18) ?
    C3A N3A C5A N4A . . . . -0.5(3) ?
    C2A N4A C5A N3A . . . . 0.6(3) ?
    C6A N4A C5A N3A . . . . 175.6(2) ?
    C9A O2A C6A N4A . . . . -138.45(17) ?
    C9A O2A C6A C7A . . . . -13.6(2) ?
    C5A N4A C6A O2A . . . . -103.0(2) ?
    C2A N4A C6A O2A . . . . 70.9(3) ?
    C5A N4A C6A C7A . . . . 137.7(2) ?
    C2A N4A C6A C7A . . . . -48.4(3) ?
    O2A C6A C7A C8A . . . . 31.8(2) ?
    N4A C6A C7A C8A . . . . 152.34(18) ?
    C6A C7A C8A O3A . . . . 79.6(2) ?
    C6A C7A C8A C9A . . . . -36.8(2) ?
    C6A O2A C9A C8A . . . . -10.4(2) ?
    C6A O2A C9A C10A . . . . 113.18(18) ?
    O3A C8A C9A O2A . . . . -88.60(19) ?
    C7A C8A C9A O2A . . . . 29.7(2) ?
    O3A C8A C9A C10A . . . . 151.55(18) ?
    C7A C8A C9A C10A . . . . -90.2(2) ?
    O2A C9A C10A O4A . . . . 165.83(17) ?
    C8A C9A C10A O4A . . . . -76.0(2) ?
    C1A N5A C11A O5A . . . . -87.4(2) ?
    C1A N5A C11A C12A . . . . 156.64(19) ?
    C14A O5A C11A N5A . . . . -148.25(16) ?
    C14A O5A C11A C12A . . . . -26.8(2) ?
    N5A C11A C12A C13A . . . . 154.32(17) ?
    O5A C11A C12A C13A . . . . 35.6(2) ?
    C17A O6A C13A C12A . . . . 167.04(19) ?
    C17A O6A C13A C14A . . . . -78.6(2) ?
    C11A C12A C13A O6A . . . . 89.7(2) ?
    C11A C12A C13A C14A . . . . -30.6(2) ?
    C11A O5A C14A C15A . . . . 128.97(18) ?
    C11A O5A C14A C13A . . . . 7.2(2) ?
    O6A C13A C14A O5A . . . . -102.90(18) ?
    C12A C13A C14A O5A . . . . 15.1(2) ?
    O6A C13A C14A C15A . . . . 136.89(18) ?
    C12A C13A C14A C15A . . . . -105.08(19) ?
    C16A O7A C15A C14A . . . . -173.67(18) ?
    O5A C14A C15A O7A . . . . -66.7(2) ?
    C13A C14A C15A O7A . . . . 51.9(2) ?
    C4B N1B C1B N2B . . . . 0.2(3) ?
    C4B N1B C1B N5B . . . . -179.83(18) ?
    N5B C1B N2B C2B . . . . -178.87(19) ?
    N1B C1B N2B C2B . . . . 1.1(3) ?
    C1B N2B C2B C3B . . . . -0.8(3) ?
    C1B N2B C2B N4B . . . . -177.6(2) ?
    C5B N3B C3B C2B . . . . 0.2(3) ?
    C5B N3B C3B C4B . . . . -175.1(2) ?
    N2B C2B C3B N3B . . . . -176.7(2) ?
    N4B C2B C3B N3B . . . . 0.7(2) ?
    N2B C2B C3B C4B . . . . -0.9(3) ?
    N4B C2B C3B C4B . . . . 176.47(19) ?
    N2B C2B N4B C5B . . . . 176.1(2) ?
    C3B C2B N4B C5B . . . . -1.3(2) ?
    N2B C2B N4B C6B . . . . 0.6(4) ?
    C3B C2B N4B C6B . . . . -176.8(2) ?
    C1B N1B C4B O1B . . . . 176.86(19) ?
    C1B N1B C4B C3B . . . . -1.8(3) ?
    N3B C3B C4B O1B . . . . -1.6(4) ?
    C2B C3B C4B O1B . . . . -176.5(2) ?
    N3B C3B C4B N1B . . . . 177.0(2) ?
    C2B C3B C4B N1B . . . . 2.0(3) ?
    N2B C1B N5B C11B . . . . 0.3(3) ?
    N1B C1B N5B C11B . . . . -179.74(18) ?
    C3B N3B C5B N4B . . . . -1.0(3) ?
    C2B N4B C5B N3B . . . . 1.5(3) ?
    C6B N4B C5B N3B . . . . 177.4(2) ?
    C9B O2B C6B N4B . . . . -153.74(17) ?
    C9B O2B C6B C7B . . . . -28.9(2) ?
    C5B N4B C6B O2B . . . . -113.2(2) ?
    C2B N4B C6B O2B . . . . 61.7(3) ?
    C5B N4B C6B C7B . . . . 128.3(2) ?
    C2B N4B C6B C7B . . . . -56.9(3) ?
    O2B C6B C7B C8B . . . . 36.8(2) ?
    N4B C6B C7B C8B . . . . 156.41(19) ?
    C6B C7B C8B O3B . . . . 85.4(2) ?
    C6B C7B C8B C9B . . . . -30.0(2) ?
    C6B O2B C9B C10B . . . . 131.8(2) ?
    C6B O2B C9B C8B . . . . 8.8(2) ?
    O3B C8B C9B O2B . . . . -103.77(19) ?
    C7B C8B C9B O2B . . . . 14.3(2) ?
    O3B C8B C9B C10B . . . . 137.8(2) ?
    C7B C8B C9B C10B . . . . -104.1(2) ?
    O2B C9B C10B O4B . . . . -68.9(3) ?
    C8B C9B C10B O4B . . . . 49.4(3) ?
    C1B N5B C11B O5B . . . . -93.7(2) ?
    C1B N5B C11B C12B . . . . 151.2(2) ?
    C14B O5B C11B N5B . . . . -163.87(16) ?
    C14B O5B C11B C12B . . . . -41.2(2) ?
    N5B C11B C12B C13B . . . . 162.67(18) ?
    O5B C11B C12B C13B . . . . 43.9(2) ?
    C17B O6B C13B C12B . . . . 172.60(18) ?
    C17B O6B C13B C14B . . . . -74.3(2) ?
    C11B C12B C13B O6B . . . . 88.8(2) ?
    C11B C12B C13B C14B . . . . -30.0(2) ?
    C11B O5B C14B C15B . . . . 146.08(17) ?
    C11B O5B C14B C13B . . . . 21.5(2) ?
    O6B C13B C14B O5B . . . . -109.88(18) ?
    C12B C13B C14B O5B . . . . 6.4(2) ?
    O6B C13B C14B C15B . . . . 128.32(19) ?
    C12B C13B C14B C15B . . . . -115.5(2) ?
    C16B O7B C15B C14B . . . . -175.77(18) ?
    O5B C14B C15B O7B . . . . -69.6(2) ?
    C13B C14B C15B O7B . . . . 50.2(2) ?
loop_
    _geom_hbond_atom_site_label_D
    _geom_hbond_atom_site_label_H
    _geom_hbond_atom_site_label_A
    _geom_hbond_site_symmetry_A
    _geom_hbond_distance_DH
    _geom_hbond_distance_HA
    _geom_hbond_distance_DA
    _geom_hbond_angle_DHA
    N1A H1A N3B . 0.88 1.92 2.789(2) 170
    O3A H3A O5A 1_455 0.84 2.07 2.897(2) 167
    O4A H4A O3B 2_655 0.84 2.01 2.847(2) 178
    N5A H5A O1B . 0.88 2.23 3.058(2) 157
    C5A H5A1 O1B 1_454 0.95 2.63 3.284(3) 126
    C7A H7A1 N2A . 0.99 2.46 3.172(3) 128
    C8A H8A O7A 1_455 1.00 2.39 3.316(3) 153
    C12A H12A O1A 1_556 0.99 2.61 3.432(3) 141
    C12A H12B O1B . 0.99 2.55 3.426(3) 147
    C16A H16A O4A 1_655 0.98 2.47 3.401(3) 158
    C16A H16B O6A 1_655 0.98 2.54 3.222(3) 127
    C16A H16C O2A 1_656 0.98 2.50 3.356(3) 146
    C17A H17A O3A 1_656 0.98 2.65 3.610(3) 168
    C17A H17B O2A 1_556 0.98 2.60 3.573(3) 175
    N1B H1B N3A 1_656 0.88 1.94 2.808(2) 166
    O3B H3B O5B 1_554 0.84 1.99 2.817(2) 169
    O4B H4B N2B . 0.84 2.38 3.180(3) 158
    N5B H5B O1A 1_656 0.88 2.19 3.027(2) 159
    C5B H5B1 O1A . 0.95 2.60 3.269(3) 127
    C8B H8B O7B 1_554 1.00 2.49 3.363(3) 146
    C11B H11B O4B . 1.00 2.59 3.251(3) 124
    C12B H12C O1A 1_656 0.99 2.55 3.363(3) 140
    C12B H12D O1B 1_655 0.99 2.45 3.424(3) 167
    C14B H14B O4B . 1.00 2.61 3.272(3) 123
    C17B H17E O2B 1_655 0.98 2.48 3.456(3) 176
_shelx_hkl_file
;
  -1   0   0   44.20    1.10
  -2   0   0   28.85    0.75
   2   0   0   29.32    0.77
   3   0   0   33.41    0.90
  -3   0   0   33.21    0.87
   4   0   0   25.60    0.74
  -4   0   0   24.85    0.76
  -4   0   0   25.81    0.75
   5   0   0   29.26    0.85
  -5   0   0   28.08    0.93
  -6   0   0    0.11    0.14
  -6   0   0   -0.05    0.14
  -6   0   0    0.05    0.12
  -7   0   0    2.63    0.24
  -7   0   0    3.14    0.33
  -7   0   0    3.01    0.32
   7   0   0    2.47    0.27
  -7   0   0    3.19    0.32
  -7   0   0    2.77    0.32
   8   0   0    2.11    0.24
  -8   0   0    1.71    0.25
  -8   0   0    1.80    0.25
  -8   0   0    2.41    0.30
  -8   0   0    1.72    0.27
  -9   0   0    0.71    0.17
  -9   0   0    0.74    0.18
  -9   0   0    0.82    0.17
   9   0   0    0.97    0.16
 -10   0   0    0.16    0.09
   0  -1   0   -0.22    0.01
   1  -1   0   35.94    0.87
  -1  -1   0   33.12    0.88
   2  -1   0  244.69    5.95
  -2  -1   0  237.90    5.94
   2   1   0  245.46    5.95
  -2   1   0  236.13    5.93
  -3  -1   0   15.03    0.43
   3  -1   0   15.86    0.46
  -3   1   0   14.43    0.41
   3   1   0   15.10    0.46
   4  -1   0   26.50    0.78
  -4  -1   0   26.87    0.80
  -4  -1   0   27.05    0.81
  -4   1   0   27.37    0.81
   4   1   0   27.53    0.79
  -4   1   0   28.43    0.81
   5  -1   0    6.25    0.29
  -5  -1   0    6.25    0.35
  -5   1   0    6.33    0.37
   5   1   0    6.32    0.29
  -6  -1   0   44.70    1.46
  -6  -1   0   45.73    1.33
  -6  -1   0   48.48    1.45
  -6   1   0   47.00    1.33
  -6   1   0   47.23    1.45
  -6   1   0   46.99    1.42
   7  -1   0   14.59    0.61
  -7  -1   0   15.14    0.66
  -7  -1   0   15.71    0.55
  -7  -1   0   14.24    0.63
  -7  -1   0   13.48    0.63
  -7  -1   0   14.40    0.66
  -7   1   0   14.57    0.67
   7   1   0   14.47    0.61
  -7   1   0   15.00    0.64
  -7   1   0   15.51    0.67
  -7   1   0   14.54    0.65
  -7   1   0   15.52    0.55
  -8  -1   0    2.87    0.30
   8  -1   0    2.70    0.27
  -8  -1   0    2.69    0.32
  -8  -1   0    2.93    0.31
  -8   1   0    2.78    0.30
  -8   1   0    3.44    0.35
   8   1   0    3.15    0.28
  -8   1   0    2.95    0.32
  -8   1   0    2.76    0.30
  -9  -1   0    3.97    0.31
  -9  -1   0    3.60    0.31
   9  -1   0    4.03    0.27
  -9  -1   0    3.59    0.29
  -9   1   0    3.85    0.30
  -9   1   0    3.87    0.30
  -9   1   0    3.80    0.32
   9   1   0    3.47    0.26
   0  -2   0  185.19    4.56
  -1  -2   0   50.18    1.29
   1  -2   0   52.47    1.28
   2  -2   0  195.27    4.69
  -2  -2   0  186.82    4.70
   2  -2   0  193.41    4.71
   2   2   0  185.45    4.71
  -3  -2   0   94.21    2.41
   3  -2   0  100.20    2.44
  -3   2   0   92.22    2.38
   3   2   0   96.76    2.43
  -4  -2   0   20.43    0.64
  -4  -2   0   20.53    0.65
   4  -2   0   20.08    0.61
   4   2   0   20.72    0.62
  -4   2   0   20.14    0.72
  -5  -2   0   60.04    1.74
   5  -2   0   62.48    1.66
  -5   2   0   60.25    1.75
   5   2   0   63.25    1.66
  -6  -2   0    4.59    0.31
  -6  -2   0    4.92    0.36
  -6   2   0    5.14    0.38
  -6   2   0    4.59    0.31
  -6   2   0    4.64    0.38
  -7  -2   0   39.75    1.30
  -7  -2   0   40.22    1.30
  -7  -2   0   39.56    1.26
   7  -2   0   39.54    1.23
  -7  -2   0   39.68    1.16
  -7  -2   0   38.46    1.27
  -7   2   0   37.64    1.26
   7   2   0   39.83    1.24
  -7   2   0   41.00    1.33
  -7   2   0   41.23    1.31
  -7   2   0   39.97    1.15
  -7   2   0   39.21    1.28
   7   2   0   39.99    1.22
  -8  -2   0   17.21    0.68
  -8  -2   0   16.50    0.70
   8  -2   0   16.59    0.65
  -8  -2   0   17.49    0.73
  -8  -2   0   17.45    0.50
  -8   2   0   16.01    0.69
  -8   2   0   16.27    0.71
   8   2   0   16.96    0.64
  -8   2   0   17.05    0.70
  -8   2   0   16.34    0.72
  -9  -2   0    0.36    0.16
  -9  -2   0    0.19    0.15
   9  -2   0    0.33    0.12
  -9   2   0    0.34    0.15
   9   2   0    0.22    0.12
  -9   2   0    0.27    0.15
  -9   2   0    0.17    0.14
   0  -3   0   -0.70    0.04
   1  -3   0   66.22    1.62
  -1  -3   0   63.87    1.64
  -2  -3   0   52.05    1.37
   2  -3   0   53.80    1.37
   2  -3   0   54.49    1.34
   2   3   0   53.80    1.37
   3  -3   0   56.61    1.51
  -3  -3   0   59.10    1.55
  -3  -3   0   59.56    1.51
  -3  -3   0   60.53    1.57
  -3   3   0   55.39    1.46
   3   3   0   59.20    1.52
  -4  -3   0    2.74    0.21
   4  -3   0    2.95    0.19
  -4  -3   0    2.77    0.21
   4   3   0    2.95    0.19
  -5  -3   0   12.31    0.51
   5  -3   0   12.22    0.45
  -5   3   0   12.28    0.53
   5   3   0   12.44    0.44
  -6  -3   0   12.23    0.56
  -6  -3   0   12.76    0.51
  -6   3   0   12.75    0.50
  -6   3   0   12.24    0.57
  -6   3   0   13.68    0.60
  -7  -3   0    1.03    0.17
  -7  -3   0    1.39    0.22
   7  -3   0    1.27    0.22
  -7  -3   0    1.32    0.25
  -7  -3   0    1.04    0.22
  -7   3   0    1.13    0.24
  -7   3   0    0.79    0.20
   7   3   0    1.56    0.22
   7   3   0    1.43    0.22
  -7   3   0    1.36    0.25
  -7   3   0    1.16    0.17
  -7   3   0    1.10    0.23
  -8  -3   0    7.32    0.43
  -8  -3   0    6.78    0.44
  -8  -3   0    6.09    0.36
   8  -3   0    7.71    0.43
  -8  -3   0    6.78    0.46
  -8   3   0    7.42    0.47
  -8   3   0    6.69    0.43
  -8   3   0    7.02    0.45
  -8   3   0    7.13    0.43
   8   3   0    7.24    0.39
  -9  -3   0    1.01    0.19
   9  -3   0    1.25    0.16
  -9  -3   0    1.41    0.20
  -9   3   0    1.38    0.20
  -9   3   0    1.29    0.20
  -9   3   0    1.14    0.20
   9   3   0    1.18    0.16
   0  -4   0  286.84    7.07
  -1  -4   0   49.74    1.31
   1  -4   0   52.54    1.29
   2  -4   0   56.30    1.40
  -2  -4   0   55.74    1.44
   2  -4   0   54.86    1.43
   2   4   0   56.19    1.43
  -3  -4   0   25.81    0.73
  -3  -4   0   25.75    0.77
  -3  -4   0   26.28    0.76
   3  -4   0   26.80    0.69
   3  -4   0   27.08    0.74
   3   4   0   26.71    0.74
  -4  -4   0   38.12    1.07
  -4  -4   0   37.76    1.09
  -4  -4   0   37.54    1.04
   4  -4   0   37.58    1.04
   4   4   0   37.09    1.04
   5  -4   0   32.98    0.94
  -5  -4   0   30.98    1.00
  -5   4   0   33.03    1.04
   5   4   0   30.83    0.92
  -6  -4   0   14.94    0.57
   6   4   0   15.49    0.62
  -6   4   0   13.80    0.62
  -6   4   0   15.03    0.56
  -6   4   0   16.64    0.69
   7  -4   0    7.26    0.44
  -7  -4   0    7.10    0.37
  -7  -4   0    7.31    0.46
  -7  -4   0    6.97    0.46
  -7   4   0    7.61    0.46
  -7   4   0    7.54    0.50
  -7   4   0    7.63    0.48
  -7   4   0    7.46    0.45
   7   4   0    6.37    0.41
   7   4   0    6.81    0.42
  -7   4   0    8.40    0.37
  -8  -4   0    4.95    0.41
   8  -4   0    4.80    0.36
  -8  -4   0    5.01    0.38
  -8  -4   0    4.58    0.34
  -8   4   0    4.55    0.37
  -8   4   0    5.03    0.41
   8   4   0    5.67    0.35
  -8   4   0    4.72    0.40
  -8   4   0    5.02    0.39
   9  -4   0    1.26    0.16
  -9  -4   0    1.04    0.19
  -9  -4   0    0.65    0.17
  -9   4   0    1.11    0.19
  -9   4   0    0.94    0.19
  -9   4   0    1.07    0.19
   9   4   0    1.11    0.16
   1  -5   0   82.71    2.02
   1  -5   0   80.33    2.03
   1   5   0   79.09    2.02
  -2  -5   0   19.17    0.57
   2  -5   0   20.21    0.53
   2   5   0   19.44    0.56
  -3  -5   0   15.50    0.52
   3  -5   0   16.52    0.45
  -3  -5   0   16.49    0.52
  -3  -5   0   15.62    0.49
   3   5   0   15.48    0.48
  -4  -5   0   27.18    0.85
   4  -5   0   29.18    0.82
  -4  -5   0   27.91    0.85
  -4  -5   0   27.74    0.80
   4   5   0   28.02    0.81
  -5  -5   0   18.97    0.67
   5  -5   0   18.12    0.61
  -5   5   0   18.79    0.71
  -6  -5   0   49.66    1.43
  -6   5   0   48.26    1.51
  -6   5   0   53.29    1.59
   6   5   0   51.39    1.50
  -6   5   0   50.45    1.42
   6   5   0   49.07    1.46
  -6   5   0   51.66    1.53
  -7  -5   0   19.64    0.79
   7  -5   0   19.71    0.72
  -7  -5   0   18.53    0.77
  -7  -5   0   19.77    0.66
  -7   5   0   18.79    0.77
   7   5   0   18.61    0.71
  -7   5   0   18.55    0.76
  -7   5   0   19.37    0.64
   7   5   0   19.25    0.74
  -7   5   0   18.25    0.76
  -7   5   0   20.25    0.84
   8  -5   0   10.73    0.50
  -8  -5   0    9.36    0.46
  -8  -5   0   10.50    0.55
  -8  -5   0   10.40    0.52
  -8   5   0   10.93    0.57
   8   5   0   10.70    0.48
  -8   5   0   11.07    0.54
  -8   5   0   10.05    0.52
  -8   5   0   10.61    0.53
  -9  -5   0    1.08    0.19
  -9  -5   0    1.07    0.16
   9  -5   0    1.17    0.17
  -9  -5   0    0.94    0.19
  -9   5   0    0.95    0.18
  -9   5   0    1.35    0.20
   9   5   0    1.26    0.16
  -9   5   0    0.94    0.18
   0  -6   0  497.89   12.72
   0  -6   0  537.90   12.74
   1  -6   0   83.50    2.06
  -1  -6   0   82.57    2.08
   1  -6   0   81.80    2.06
   1   6   0   79.43    2.06
  -2  -6   0   32.89    0.92
  -2  -6   0   34.70    0.98
   2  -6   0   34.89    0.89
   2  -6   0   33.77    0.91
   2   6   0   33.76    0.91
  -3  -6   0   44.40    1.24
   3  -6   0   45.04    1.20
  -3  -6   0   44.87    1.21
  -3  -6   0   45.18    1.23
   3   6   0   44.25    1.19
  -4  -6   0   31.03    0.92
  -4  -6   0   30.81    0.90
  -4  -6   0   28.68    0.85
   4   6   0   29.04    0.85
  -5  -6   0    5.21    0.32
   5  -6   0    5.27    0.28
  -5  -6   0    5.16    0.33
   5   6   0    5.03    0.32
  -5   6   0    5.16    0.36
  -6  -6   0    4.06    0.30
  -6   6   0    3.95    0.29
  -6   6   0    4.33    0.35
  -6   6   0    4.22    0.37
  -6   6   0    4.38    0.38
   6   6   0    4.36    0.33
   6   6   0    4.33    0.34
  -7  -6   0   27.23    0.93
  -7  -6   0   29.21    0.88
  -7  -6   0   28.04    0.94
   7  -6   0   28.40    0.94
  -7  -6   0   29.37    1.03
  -7  -6   0   27.00    0.99
  -7   6   0   29.90    1.01
  -7   6   0   28.20    1.00
   7   6   0   27.71    0.93
  -7   6   0   27.60    0.99
   7   6   0   27.89    0.97
  -7   6   0   29.10    0.86
  -7   6   0   27.96    1.06
   8  -6   0    2.80    0.27
  -8  -6   0    2.80    0.30
  -8  -6   0    2.75    0.27
  -8  -6   0    2.33    0.29
  -8   6   0    2.22    0.28
  -8   6   0    2.41    0.28
   8   6   0    2.65    0.26
  -8   6   0    3.02    0.34
  -8   6   0    2.85    0.30
   8   6   0    2.49    0.27
  -9  -6   0   -0.05    0.10
   9  -6   0    0.21    0.12
  -9  -6   0    0.03    0.13
  -9  -6   0    0.23    0.13
  -9   6   0   -0.25    0.13
  -9   6   0    0.16    0.13
  -9   6   0    0.17    0.12
   9   6   0    0.15    0.11
   0  -7   0    0.04    0.07
   0  -7   0    0.00    0.06
   0   7   0    0.06    0.06
  -1  -7   0   24.00    0.66
   1  -7   0   22.66    0.64
   1  -7   0   24.47    0.64
  -1   7   0   22.23    0.62
   1   7   0   22.21    0.63
  -2  -7   0   45.40    1.24
  -2  -7   0   45.51    1.23
   2  -7   0   45.75    1.20
   2  -7   0   46.96    1.18
  -2  -7   0   44.40    1.21
   2   7   0   45.12    1.19
  -2   7   0   44.49    1.17
  -3  -7   0    1.54    0.15
  -3  -7   0    1.67    0.17
   3  -7   0    1.47    0.15
  -3  -7   0    1.50    0.17
   3   7   0    1.62    0.15
  -4  -7   0   19.74    0.68
  -4  -7   0   21.32    0.67
  -4  -7   0   19.41    0.63
   4  -7   0   20.57    0.64
   4   7   0   19.61    0.61
   4   7   0   20.12    0.67
  -5  -7   0    4.39    0.30
  -5  -7   0    5.31    0.33
   5  -7   0    4.65    0.27
   5   7   0    4.77    0.31
  -5   7   0    4.19    0.34
  -6  -7   0   25.65    1.02
  -6  -7   0   25.76    0.85
  -6   7   0   26.46    0.93
  -6   7   0   26.88    0.93
  -6   7   0   27.29    0.99
  -6   7   0   27.63    1.27
   6   7   0   26.53    0.92
  -6   7   0   26.19    0.82
  -7  -7   0   12.49    0.50
  -7  -7   0   13.47    0.62
   7  -7   0   12.71    0.57
  -7  -7   0   11.79    0.59
  -7  -7   0   12.50    0.55
  -7  -7   0   12.70    0.56
  -7   7   0   13.26    0.47
  -7   7   0   13.53    0.67
   7   7   0   12.37    0.55
  -7   7   0   12.55    0.60
  -7   7   0   12.19    0.59
  -7   7   0   13.33    0.60
   7   7   0   12.06    0.58
  -8  -7   0   10.07    0.52
  -8  -7   0    9.41    0.50
   8  -7   0    9.74    0.47
  -8  -7   0    9.06    0.45
  -8   7   0    9.40    0.50
  -8   7   0    9.43    0.49
  -8   7   0    9.97    0.52
   8   7   0    9.73    0.45
  -8   7   0    9.93    0.55
   8   7   0    9.16    0.48
  -9  -7   0    1.63    0.20
   9  -7   0    1.67    0.17
  -9  -7   0    1.68    0.18
  -9  -7   0    1.69    0.21
  -9   7   0    1.71    0.20
   9   7   0    1.83    0.17
  -9   7   0    1.75    0.21
  -9   7   0    1.80    0.20
   0  -8   0  271.59    6.61
   0  -8   0  262.64    6.59
   0   8   0  265.51    6.58
   1  -8   0   47.99    1.24
  -1  -8   0   47.44    1.28
  -1  -8   0   47.70    1.26
   1  -8   0   46.74    1.24
  -1  -8   0   47.18    1.27
  -1   8   0   48.14    1.22
   1   8   0   46.95    1.23
  -2  -8   0  100.92    2.54
   2  -8   0   97.17    2.50
  -2  -8   0  102.39    2.52
   2  -8   0   94.57    2.50
  -2  -8   0   97.49    2.53
   2  -8   0  100.51    2.48
   2   8   0   96.30    2.49
  -2   8   0   96.03    2.46
  -3  -8   0  174.47    4.41
   3  -8   0  179.56    4.40
  -3  -8   0  173.01    4.43
  -3  -8   0  176.54    4.45
   3   8   0  170.76    4.38
  -4  -8   0   11.04    0.45
  -4  -8   0   10.35    0.46
  -4  -8   0   10.58    0.41
   4  -8   0   10.84    0.41
   4   8   0   10.48    0.44
   5  -8   0   21.69    0.70
  -5  -8   0   21.74    0.77
  -5  -8   0   21.85    0.75
  -5   8   0   21.35    0.81
   5   8   0   20.98    0.75
  -6  -8   0   17.51    0.64
  -6  -8   0   18.58    0.69
  -6  -8   0   15.90    0.71
  -6   8   0   17.81    0.73
   6   8   0   19.34    0.71
  -6   8   0   17.95    0.62
  -6   8   0   18.08    0.77
  -6   8   0   16.57    0.70
  -6   8   0   18.51    0.73
  -6   8   0   19.57    0.74
  -7  -8   0   18.87    0.71
  -7  -8   0   17.68    0.76
  -7  -8   0   19.99    0.78
   7  -8   0   19.14    0.73
  -7  -8   0   18.23    0.72
  -7  -8   0   18.98    0.65
   7   8   0   20.94    0.77
  -7   8   0   18.41    0.81
   7   8   0   18.02    0.70
  -7   8   0   19.43    0.61
  -7   8   0   18.37    0.74
  -7   8   0   18.65    0.76
  -7   8   0   19.28    0.76
  -8  -8   0    4.84    0.39
   8  -8   0    4.80    0.34
  -8  -8   0    4.44    0.32
  -8  -8   0    3.57    0.34
  -8   8   0    4.41    0.39
  -8   8   0    4.88    0.38
   8   8   0    4.33    0.35
  -8   8   0    4.81    0.37
   8   8   0    4.47    0.31
  -8   8   0    4.71    0.34
  -9  -8   0    6.34    0.33
  -9  -8   0    7.17    0.37
  -9  -8   0    6.75    0.32
   9  -8   0    7.09    0.31
  -9   8   0    6.84    0.33
  -9   8   0    6.16    0.32
   9   8   0    6.50    0.27
  -9   8   0    6.69    0.36
   0  -9   0    0.03    0.07
   0  -9   0   -0.04    0.08
   0  -9   0    0.00    0.10
   0  -9   0    0.04    0.09
   0   9   0   -0.03    0.02
   1  -9   0   27.79    0.81
   1  -9   0   28.17    0.78
  -1  -9   0   27.18    0.82
  -1  -9   0   28.26    0.81
  -1  -9   0   28.34    0.80
   1  -9   0   29.12    0.78
   1  -9   0   27.08    0.80
  -1   9   0   28.76    0.75
   1   9   0   27.68    0.76
   2  -9   0    5.49    0.25
  -2  -9   0    6.11    0.30
   2  -9   0    5.61    0.26
   2  -9   0    5.48    0.27
   2  -9   0    5.75    0.23
  -2  -9   0    5.62    0.27
  -2  -9   0    5.86    0.29
   2   9   0    5.21    0.23
  -3  -9   0   37.21    1.09
  -3  -9   0   36.23    1.05
   3  -9   0   37.50    1.03
  -3  -9   0   37.64    1.07
   3   9   0   35.62    1.01
  -4  -9   0    0.59    0.13
  -4  -9   0    0.41    0.14
   4  -9   0    0.75    0.14
  -4  -9   0    0.91    0.17
   4   9   0    0.39    0.13
  -5  -9   0    6.75    0.38
  -5  -9   0    7.58    0.41
   5  -9   0    6.06    0.35
  -5   9   0    7.92    0.45
   5   9   0    7.13    0.39
  -6  -9   0   71.40    1.96
  -6  -9   0   67.32    1.89
  -6  -9   0   69.18    1.99
   6   9   0   69.61    1.98
  -6   9   0   67.16    1.97
  -6   9   0   68.62    1.85
   6   9   0   65.82    1.91
  -6   9   0   72.42    2.06
  -6   9   0   68.76    1.99
  -7  -9   0    6.71    0.41
  -7  -9   0    6.92    0.42
  -7  -9   0    6.73    0.35
  -7  -9   0    6.06    0.43
   7  -9   0    6.72    0.43
  -7  -9   0    6.41    0.45
  -7   9   0    6.22    0.43
  -7   9   0    5.94    0.41
   7   9   0    6.48    0.40
  -7   9   0    7.68    0.51
   7   9   0    6.90    0.44
  -7   9   0    6.75    0.46
  -7   9   0    6.47    0.30
  -8  -9   0    3.83    0.31
  -8  -9   0    3.80    0.34
   8  -9   0    4.10    0.32
  -8  -9   0    3.61    0.34
   8   9   0    4.11    0.30
  -8   9   0    3.51    0.33
   8   9   0    3.17    0.32
  -8   9   0    4.09    0.34
  -8   9   0    3.53    0.36
  -8   9   0    3.99    0.33
  -9  -9   0    0.51    0.14
  -9  -9   0    0.32    0.12
  -9  -9   0    0.71    0.16
   9  -9   0    0.68    0.12
  -9   9   0    0.64    0.14
  -9   9   0    0.37    0.13
   0 -10   0  103.60    2.64
   0 -10   0  102.32    2.68
   0 -10   0  103.06    2.68
   0 -10   0  107.61    2.67
   0  10   0  105.77    2.63
   1 -10   0   21.11    0.60
  -1 -10   0   20.12    0.64
   1 -10   0   21.09    0.61
  -1 -10   0   20.90    0.63
   1 -10   0   20.78    0.63
   1 -10   0   20.19    0.64
  -1 -10   0   20.34    0.65
  -1  10   0   20.64    0.58
   2 -10   0   18.41    0.60
   2 -10   0   19.07    0.58
  -2 -10   0   20.02    0.61
  -2 -10   0   18.29    0.61
  -2 -10   0   18.68    0.63
   2 -10   0   18.57    0.61
   2 -10   0   19.15    0.56
   2  10   0   18.34    0.56
  -3 -10   0    7.59    0.37
  -3 -10   0    7.25    0.34
   3 -10   0    7.41    0.32
  -3 -10   0    8.22    0.37
   3 -10   0    7.56    0.33
   3  10   0    7.15    0.34
  -4 -10   0   83.54    2.30
  -4 -10   0   84.48    2.27
  -4 -10   0   88.59    2.33
   4 -10   0   85.13    2.25
   4  10   0   84.36    2.29
  -5 -10   0   19.30    0.71
  -5 -10   0   18.87    0.72
  -5  10   0   18.84    0.76
  -6 -10   0    9.60    0.51
  -6 -10   0    9.05    0.47
  -6 -10   0    9.43    0.49
  -6 -10   0    9.84    0.44
   6 -10   0    8.45    0.50
  -6  10   0   10.38    0.42
  -6  10   0    9.46    0.50
   6  10   0    8.99    0.47
   6  10   0    9.61    0.50
  -6  10   0    9.77    0.55
  -6  10   0   10.32    0.53
  -6  10   0    8.78    0.47
  -7 -10   0    4.67    0.30
  -7 -10   0    4.29    0.38
  -7 -10   0    3.25    0.33
   7 -10   0    4.69    0.36
  -7 -10   0    3.66    0.33
  -7 -10   0    4.82    0.36
  -7  10   0    4.13    0.23
  -7  10   0    4.82    0.45
  -7  10   0    4.49    0.39
   7  10   0    3.62    0.36
   7  10   0    5.27    0.35
  -7  10   0    4.84    0.40
  -8 -10   0    6.53    0.40
  -8 -10   0    6.35    0.36
  -8 -10   0    6.70    0.38
   8 -10   0    6.54    0.38
  -8 -10   0    6.53    0.41
   8  10   0    7.12    0.36
  -8  10   0    6.94    0.42
   8  10   0    6.27    0.39
  -8  10   0    6.61    0.45
  -8  10   0    7.23    0.43
  -9 -10   0    1.99    0.20
  -9 -10   0    1.20    0.16
   9 -10   0    1.48    0.14
  -9 -10   0    1.35    0.16
  -9  10   0    1.34    0.18
  -9  10   0    1.30    0.15
   0 -11   0   -0.01    0.09
   0 -11   0   -0.07    0.07
   0 -11   0   -0.06    0.11
   0 -11   0   -0.03    0.10
   0  11   0   -0.07    0.07
   1 -11   0   25.46    0.71
  -1 -11   0   25.57    0.74
   1 -11   0   25.25    0.72
   1 -11   0   24.55    0.75
   1 -11   0   24.10    0.74
  -1 -11   0   23.68    0.76
  -1 -11   0   24.49    0.75
   1  11   0   24.33    0.69
   2 -11   0    8.82    0.34
   2 -11   0    8.37    0.35
   2 -11   0    8.40    0.31
  -2 -11   0    8.42    0.36
   2 -11   0    8.24    0.36
  -2 -11   0    8.06    0.38
  -2 -11   0    9.09    0.39
   2  11   0    7.88    0.30
   3 -11   0    3.47    0.24
  -3 -11   0    4.15    0.29
  -3 -11   0    3.93    0.28
   3 -11   0    2.43    0.21
   3 -11   0    3.51    0.24
  -3 -11   0    3.58    0.24
   3  11   0    3.58    0.25
   3  11   0    3.70    0.25
   4 -11   0   61.23    1.64
  -4 -11   0   58.54    1.70
  -4 -11   0   58.09    1.65
  -4 -11   0   61.89    1.72
   4  11   0   59.70    1.69
  -5 -11   0    1.38    0.21
  -5 -11   0    1.20    0.19
  -5 -11   0    1.12    0.19
  -5 -11   0    1.95    0.25
  -5  11   0    1.45    0.24
  -5  11   0    1.23    0.22
   5  11   0    1.64    0.23
  -5  11   0    1.36    0.20
  -6 -11   0   10.51    0.50
   6 -11   0    9.61    0.49
  -6 -11   0    9.50    0.44
  -6 -11   0    9.51    0.49
  -6 -11   0    9.41    0.49
  -6  11   0    8.72    0.40
  -6  11   0    9.62    0.51
  -6  11   0    8.76    0.49
  -6  11   0    9.33    0.55
   6  11   0   10.06    0.48
  -6  11   0    9.18    0.53
   6  11   0    9.90    0.52
   7 -11   0    1.03    0.21
  -7 -11   0    0.91    0.22
  -7 -11   0    0.58    0.21
  -7 -11   0    0.72    0.19
  -7 -11   0    1.20    0.22
  -7 -11   0    0.68    0.15
  -7  11   0    0.77    0.22
   7  11   0    0.57    0.20
   7  11   0    0.73    0.18
  -7  11   0    0.77    0.23
  -7  11   0    1.16    0.22
  -8 -11   0    0.53    0.15
  -8 -11   0    0.55    0.18
  -8 -11   0    0.54    0.18
   8 -11   0    0.34    0.16
  -8 -11   0    0.63    0.17
  -8  11   0    0.65    0.19
  -8  11   0    0.55    0.18
   8  11   0    0.51    0.15
   8  11   0    0.81    0.18
  -8  11   0    0.54    0.19
   9 -11   0    1.95    0.15
  -9 -11   0    1.66    0.17
  -9 -11   0    2.29    0.20
  -9  11   0    2.03    0.20
   0 -12   0   88.35    2.22
   0 -12   0   85.70    2.24
   0 -12   0   83.76    2.22
   0 -12   0   82.08    2.17
   0  12   0   83.88    2.16
  -1 -12   0   11.51    0.46
   1 -12   0   11.78    0.41
  -1 -12   0   12.34    0.45
   1 -12   0   12.72    0.46
   1 -12   0   11.84    0.42
   1 -12   0   12.21    0.45
  -1 -12   0   12.41    0.47
   1  12   0   11.48    0.38
  -2 -12   0   19.28    0.64
   2 -12   0   20.28    0.61
  -2 -12   0   20.47    0.68
  -2 -12   0   20.56    0.68
   2 -12   0   19.51    0.65
   2 -12   0   19.95    0.64
   2 -12   0   20.05    0.61
   2  12   0   18.25    0.58
  -3 -12   0   57.17    1.55
  -3 -12   0   54.51    1.52
   3 -12   0   56.54    1.49
  -3 -12   0   53.94    1.56
   3 -12   0   52.75    1.51
   3 -12   0   54.02    1.51
   3  12   0   52.81    1.52
  -4 -12   0   12.04    0.52
  -4 -12   0   10.10    0.47
   4 -12   0   10.53    0.43
  -4 -12   0   11.26    0.46
  -4 -12   0   11.61    0.52
   4  12   0   11.59    0.50
  -5 -12   0    4.70    0.37
  -5 -12   0    4.46    0.34
  -5 -12   0    4.41    0.34
  -5 -12   0    4.97    0.36
  -5  12   0    4.54    0.31
  -5  12   0    4.89    0.39
   5  12   0    4.37    0.34
  -5  12   0    4.74    0.36
   5  12   0    5.20    0.38
  -6 -12   0    0.68    0.16
  -6 -12   0    0.93    0.20
  -6 -12   0    0.64    0.17
  -6 -12   0    1.07    0.22
  -6 -12   0    1.00    0.22
   6 -12   0    0.78    0.20
  -6  12   0    0.89    0.23
   6  12   0    0.65    0.18
   6  12   0    0.98    0.23
  -6  12   0    0.96    0.21
  -6  12   0    0.84    0.23
  -7 -12   0    6.07    0.41
  -7 -12   0    6.71    0.40
   7 -12   0    6.88    0.41
  -7 -12   0    6.51    0.41
  -7 -12   0    6.45    0.45
  -7 -12   0    6.48    0.33
   7  12   0    7.03    0.46
  -7  12   0    6.95    0.45
  -7  12   0    6.43    0.47
  -7  12   0    6.73    0.43
   7  12   0    6.66    0.39
  -8 -12   0    0.92    0.19
  -8 -12   0    1.02    0.20
   8 -12   0    1.72    0.21
  -8 -12   0    1.25    0.18
  -8 -12   0    1.02    0.19
  -8  12   0    1.19    0.21
  -8  12   0    0.97    0.19
  -8  12   0    1.17    0.22
   8  12   0    1.37    0.22
   8  12   0    1.43    0.18
  -9 -12   0    0.53    0.13
  -9 -12   0    0.37    0.11
  -9  12   0    0.62    0.13
   0 -13   0    0.08    0.10
   0 -13   0    0.02    0.08
   0 -13   0   -0.09    0.11
   0 -13   0    0.04    0.12
   1 -13   0   36.06    1.07
   1 -13   0   37.24    1.03
  -1 -13   0   37.55    1.09
   1 -13   0   36.88    1.05
  -1 -13   0   37.25    1.10
   1 -13   0   36.89    1.08
  -1 -13   0   38.12    1.07
   2 -13   0   61.82    1.64
  -2 -13   0   63.01    1.72
  -2 -13   0   61.31    1.68
  -2 -13   0   61.12    1.70
   2 -13   0   60.59    1.68
   2 -13   0   62.79    1.64
   2 -13   0   60.97    1.68
   2  13   0   60.04    1.68
  -3 -13   0    8.16    0.43
  -3 -13   0    8.04    0.38
  -3 -13   0    8.25    0.39
   3 -13   0    8.09    0.39
  -3 -13   0    8.25    0.41
   3 -13   0    8.18    0.38
   3 -13   0    8.58    0.36
   3  13   0    8.08    0.40
  -4 -13   0    1.90    0.22
  -4 -13   0    2.37    0.27
   4 -13   0    2.13    0.21
  -4 -13   0    1.88    0.22
  -4 -13   0    1.94    0.26
  -4  13   0    1.55    0.23
   4  13   0    2.13    0.25
  -5 -13   0    1.66    0.23
  -5 -13   0    1.23    0.22
  -5 -13   0    1.36    0.22
  -5 -13   0    0.99    0.19
  -5 -13   0    1.30    0.22
  -5 -13   0    1.22    0.22
   5  13   0    1.45    0.23
  -5  13   0    1.11    0.23
  -5  13   0    1.07    0.18
  -5  13   0    1.01    0.22
   5  13   0    1.20    0.20
  -6 -13   0    2.44    0.27
   6 -13   0    2.46    0.27
  -6 -13   0    2.92    0.32
  -6 -13   0    2.56    0.26
  -6 -13   0    2.09    0.24
  -6  13   0    2.52    0.33
  -6  13   0    2.42    0.30
  -6  13   0    2.65    0.21
   6  13   0    2.33    0.31
   6  13   0    2.12    0.25
  -6  13   0    2.21    0.28
  -7 -13   0   10.49    0.52
  -7 -13   0    9.77    0.40
  -7 -13   0   10.29    0.54
   7 -13   0   10.08    0.49
  -7 -13   0    9.64    0.49
  -7 -13   0   10.22    0.50
   7  13   0   10.62    0.54
  -7  13   0   10.99    0.53
  -7  13   0   10.48    0.58
  -7  13   0   10.11    0.53
   7  13   0   10.19    0.47
  -8 -13   0    1.86    0.21
  -8 -13   0    1.62    0.21
  -8 -13   0    1.51    0.21
  -8 -13   0    1.68    0.21
   8 -13   0    2.05    0.21
  -8  13   0    1.46    0.21
  -8  13   0    1.82    0.23
  -8  13   0    1.58    0.24
   8  13   0    1.37    0.22
   8  13   0    2.04    0.19
  -9 -13   0    2.81    0.19
  -9  13   0    2.50    0.20
   0 -14   0    4.02    0.23
   0 -14   0    4.52    0.26
   0 -14   0    4.51    0.30
   0 -14   0    3.81    0.28
   1 -14   0    1.85    0.20
   1 -14   0    1.97    0.21
  -1 -14   0    1.79    0.22
   1 -14   0    1.97    0.18
   1 -14   0    1.62    0.16
  -1 -14   0    1.65    0.19
  -1 -14   0    1.50    0.20
   1  14   0    2.12    0.20
  -2 -14   0    2.66    0.25
  -2 -14   0    3.30    0.29
   2 -14   0    3.10    0.22
   2 -14   0    2.67    0.24
   2 -14   0    3.24    0.26
  -2 -14   0    2.80    0.24
   2 -14   0    2.85    0.20
   2  14   0    3.04    0.25
  -3 -14   0    9.92    0.43
   3 -14   0    9.64    0.43
   3 -14   0    9.44    0.42
   3 -14   0    9.13    0.38
  -3 -14   0    9.59    0.48
  -3 -14   0    9.24    0.42
  -3 -14   0   10.67    0.47
   3  14   0    8.87    0.44
  -4 -14   0   19.09    0.73
  -4 -14   0   18.22    0.68
  -4 -14   0   18.27    0.69
  -4 -14   0   19.06    0.75
   4  14   0   19.52    0.72
  -5 -14   0    9.05    0.45
  -5 -14   0    8.43    0.44
  -5 -14   0    8.84    0.50
  -5 -14   0    8.50    0.43
  -5 -14   0    9.36    0.49
  -5 -14   0    9.42    0.49
   5  14   0    9.61    0.51
  -5  14   0    8.38    0.50
  -5  14   0    7.83    0.47
  -5  14   0    8.36    0.40
  -5  14   0    8.65    0.52
   5  14   0    7.87    0.45
  -6 -14   0    9.73    0.51
  -6 -14   0    9.99    0.49
   6 -14   0    9.75    0.48
  -6 -14   0    8.83    0.45
  -6 -14   0    9.43    0.44
  -6  14   0    9.29    0.37
  -6  14   0    9.73    0.53
  -6  14   0    9.15    0.50
   6  14   0    9.69    0.54
   6  14   0    9.29    0.48
  -6  14   0    9.28    0.55
  -7 -14   0    8.70    0.35
  -7 -14   0    8.88    0.49
   7 -14   0    8.53    0.44
  -7 -14   0    8.25    0.45
  -7 -14   0    8.07    0.48
  -7 -14   0    8.30    0.46
  -7  14   0    8.43    0.48
   7  14   0    8.79    0.43
   7  14   0    8.28    0.49
  -7  14   0    9.07    0.53
  -7  14   0    9.17    0.48
   8 -14   0    1.10    0.17
  -8 -14   0    0.64    0.15
  -8 -14   0    0.86    0.18
  -8 -14   0    0.84    0.17
  -8  14   0    0.91    0.18
  -8  14   0    0.72    0.18
  -8  14   0    0.71    0.17
   8  14   0    0.62    0.12
  -9 -14   0    6.89    0.28
  -9  14   0    7.19    0.30
   0 -15   0    0.08    0.13
   0 -15   0   -0.06    0.12
   0 -15   0   -0.07    0.08
   0 -15   0    0.12    0.11
   0  15   0   -0.09    0.10
   1 -15   0   19.96    0.68
   1 -15   0   19.53    0.62
  -1 -15   0   19.78    0.70
   1 -15   0   19.48    0.68
   1 -15   0   20.38    0.65
  -1 -15   0   19.24    0.67
  -1 -15   0   20.12    0.69
   1  15   0   18.80    0.66
   2 -15   0   23.64    0.73
  -2 -15   0   23.06    0.76
  -2 -15   0   23.34    0.81
   2 -15   0   23.95    0.74
   2 -15   0   23.72    0.79
  -2 -15   0   22.92    0.78
   2 -15   0   23.55    0.77
  -2 -15   0   23.95    0.83
   2  15   0   23.80    0.78
   3 -15   0   12.06    0.45
  -3 -15   0   11.15    0.54
  -3 -15   0   11.41    0.49
   3 -15   0   11.72    0.49
   3 -15   0   11.31    0.48
  -3 -15   0   11.36    0.50
  -3 -15   0   11.89    0.54
   3  15   0   11.31    0.50
  -4 -15   0   24.21    0.87
  -4 -15   0   25.07    0.85
  -4 -15   0   27.30    0.96
  -4 -15   0   26.89    0.89
  -4 -15   0   27.94    0.94
   4  15   0   26.46    0.87
   4  15   0   27.31    0.92
  -4  15   0   24.74    0.90
  -4  15   0   25.62    0.82
  -5 -15   0    7.64    0.43
  -5 -15   0    6.82    0.40
  -5 -15   0    7.25    0.47
  -5 -15   0    8.14    0.45
  -5 -15   0    7.21    0.41
  -5 -15   0    6.68    0.44
   5 -15   0    6.27    0.42
  -5  15   0    8.46    0.50
  -5  15   0    6.90    0.36
  -5  15   0    7.43    0.45
   5  15   0    7.90    0.48
   5  15   0    7.22    0.43
  -6 -15   0   15.65    0.57
  -6 -15   0   16.16    0.66
   6 -15   0   14.29    0.61
  -6 -15   0   14.37    0.59
  -6 -15   0   14.90    0.63
   6  15   0   15.20    0.68
   6  15   0   15.44    0.61
  -6  15   0   15.21    0.66
  -6  15   0   14.40    0.47
  -6  15   0   14.62    0.69
  -6  15   0   14.30    0.64
  -7 -15   0    0.40    0.16
  -7 -15   0    0.16    0.17
  -7 -15   0    0.33    0.15
  -7 -15   0    0.30    0.13
  -7 -15   0    0.29    0.11
   7 -15   0    0.04    0.15
   7  15   0    0.28    0.15
  -7  15   0    0.13    0.16
   7  15   0    0.00    0.15
  -7  15   0   -0.05    0.17
  -7  15   0    0.20    0.15
  -8 -15   0    1.17    0.17
  -8 -15   0    0.95    0.16
   8 -15   0    1.31    0.17
  -8 -15   0    1.18    0.19
  -8  15   0    1.36    0.19
   0 -16   0    0.27    0.12
   0 -16   0    0.00    0.13
   0 -16   0    0.19    0.10
   0 -16   0    0.37    0.15
   1 -16   0    3.57    0.23
  -1 -16   0    3.83    0.27
  -1 -16   0    2.98    0.28
   1 -16   0    3.49    0.28
  -1 -16   0    3.78    0.31
   1 -16   0    3.60    0.30
   1 -16   0    3.59    0.25
   1  16   0    3.28    0.25
   2 -16   0    4.63    0.27
  -2 -16   0    5.03    0.31
  -2 -16   0    6.02    0.38
  -2 -16   0    4.79    0.32
  -2 -16   0    5.31    0.37
   2 -16   0    4.82    0.33
   2 -16   0    5.30    0.33
   2  16   0    5.24    0.33
  -3 -16   0    1.06    0.21
  -3 -16   0    1.12    0.22
  -3 -16   0    1.63    0.22
  -3 -16   0    0.87    0.18
   3 -16   0    1.44    0.20
   3 -16   0    1.14    0.20
   3  16   0    1.07    0.19
  -4 -16   0    0.92    0.20
  -4 -16   0    0.53    0.20
  -4 -16   0    0.50    0.16
  -4 -16   0    0.83    0.18
  -4 -16   0    0.60    0.22
  -4 -16   0    0.71    0.20
  -4  16   0    0.85    0.21
   4  16   0    0.70    0.20
   4  16   0    0.76    0.19
  -4  16   0    0.72    0.16
  -5 -16   0   14.48    0.61
  -5 -16   0   13.64    0.58
   5 -16   0   15.71    0.63
  -5 -16   0   15.10    0.61
  -5 -16   0   14.90    0.67
  -5 -16   0   14.91    0.68
  -5 -16   0   15.50    0.59
  -5 -16   0   14.35    0.64
  -5  16   0   14.93    0.67
  -5  16   0   14.85    0.64
   5  16   0   16.11    0.62
   5  16   0   16.30    0.69
  -5  16   0   15.41    0.54
  -5  16   0   16.48    0.72
  -6 -16   0   23.67    0.85
   6 -16   0   22.53    0.79
  -6 -16   0   23.59    0.83
  -6 -16   0   22.93    0.74
  -6 -16   0   22.24    0.78
   6  16   0   21.70    0.85
  -6  16   0   21.23    0.82
  -6  16   0   21.19    0.83
  -6  16   0   22.79    0.91
   6  16   0   23.90    0.79
  -7 -16   0    4.09    0.29
   7 -16   0    4.24    0.33
  -7 -16   0    3.97    0.32
  -7 -16   0    3.32    0.32
  -7 -16   0    3.87    0.32
   7  16   0    3.61    0.33
  -7  16   0    3.42    0.32
  -7  16   0    4.33    0.35
  -7  16   0    3.24    0.34
   7  16   0    3.77    0.28
  -8 -16   0    0.63    0.15
  -8 -16   0    0.79    0.15
   8 -16   0    0.89    0.14
  -8  16   0    0.88    0.14
  -8  16   0    0.90    0.16
   0 -17   0   -0.06    0.09
   0 -17   0    0.00    0.14
   0 -17   0   -0.12    0.13
   0  17   0    0.04    0.12
   1 -17   0   43.67    1.24
   1 -17   0   44.34    1.34
  -1 -17   0   45.02    1.34
   1 -17   0   45.21    1.30
  -1 -17   0   45.32    1.32
  -1 -17   0   45.68    1.36
   1 -17   0   43.36    1.32
   1  17   0   44.26    1.30
  -2 -17   0    2.02    0.23
  -2 -17   0    2.47    0.30
  -2 -17   0    1.74    0.21
  -2 -17   0    2.14    0.27
   2 -17   0    2.07    0.24
   2 -17   0    2.12    0.24
   2  17   0    2.06    0.23
  -2  17   0    1.63    0.30
  -3 -17   0   12.57    0.53
  -3 -17   0   12.67    0.55
  -3 -17   0   12.65    0.59
   3 -17   0   12.43    0.53
  -3 -17   0   12.15    0.57
  -3  17   0   12.59    0.58
   3  17   0   12.95    0.57
  -3  17   0   11.87    0.51
  -4 -17   0   11.61    0.57
  -4 -17   0   11.00    0.52
  -4 -17   0   10.76    0.50
  -4 -17   0   11.31    0.58
  -4 -17   0    9.29    0.48
  -4 -17   0   10.73    0.49
  -4 -17   0   10.50    0.49
   4  17   0   11.40    0.50
  -4  17   0   10.66    0.54
   4  17   0   10.67    0.53
  -4  17   0   10.34    0.44
   5 -17   0   26.76    0.94
  -5 -17   0   28.60    0.96
  -5 -17   0   29.48    0.96
  -5 -17   0   26.99    1.01
  -5 -17   0   30.01    1.00
  -5 -17   0   27.51    0.93
  -5 -17   0   29.65    0.92
  -5 -17   0   27.81    1.04
  -5  17   0   28.36    0.98
   5  17   0   29.14    1.02
   5  17   0   29.57    0.95
  -5  17   0   28.68    0.85
  -5  17   0   30.39    1.07
   6 -17   0    2.59    0.26
  -6 -17   0    2.50    0.29
  -6 -17   0    1.87    0.29
  -6 -17   0    1.83    0.25
  -6 -17   0    2.26    0.24
  -6 -17   0    2.23    0.22
   6  17   0    2.12    0.29
   6  17   0    1.90    0.23
  -6  17   0    2.13    0.26
  -6  17   0    2.17    0.31
  -6  17   0    2.60    0.28
  -7 -17   0    6.49    0.34
   7 -17   0    7.45    0.38
  -7 -17   0    6.41    0.40
  -7 -17   0    7.05    0.39
  -7 -17   0    6.29    0.38
  -7  17   0    6.84    0.40
   7  17   0    7.57    0.43
   7  17   0    7.06    0.34
  -7  17   0    7.37    0.40
  -7  17   0    6.72    0.43
   8 -17   0    2.33    0.18
  -8 -17   0    2.38    0.20
  -8  17   0    2.30    0.21
   0 -18   0    9.83    0.49
   0 -18   0    9.69    0.49
   0 -18   0    8.62    0.42
   0  18   0    9.55    0.42
  -1 -18   0   16.61    0.68
  -1 -18   0   17.64    0.68
   1 -18   0   17.11    0.62
   1 -18   0   16.94    0.67
   1 -18   0   17.12    0.66
  -1 -18   0   16.40    0.64
   1  18   0   15.88    0.62
  -2 -18   0    3.93    0.35
   2 -18   0    3.87    0.33
   2 -18   0    4.10    0.33
  -2 -18   0    4.09    0.38
  -2 -18   0    3.67    0.30
  -2 -18   0    3.59    0.28
  -2  18   0    2.98    0.29
   2  18   0    4.08    0.31
  -3 -18   0   47.44    1.38
  -3 -18   0   45.52    1.35
   3 -18   0   44.78    1.37
  -3 -18   0   48.67    1.47
  -3 -18   0   44.60    1.36
  -3 -18   0   46.48    1.43
   3  18   0   44.79    1.34
   3  18   0   48.16    1.41
  -3  18   0   43.18    1.39
  -3  18   0   45.10    1.31
   4 -18   0    4.45    0.35
  -4 -18   0    4.18    0.33
  -4 -18   0    4.50    0.35
  -4 -18   0    3.37    0.37
  -4 -18   0    3.74    0.32
  -4 -18   0    3.92    0.31
  -4 -18   0    4.22    0.40
   4  18   0    4.63    0.40
   4  18   0    4.33    0.33
  -4  18   0    4.12    0.30
  -4  18   0    4.17    0.37
   5 -18   0    6.11    0.40
  -5 -18   0    6.41    0.40
  -5 -18   0    5.98    0.41
  -5 -18   0    6.08    0.37
  -5 -18   0    5.91    0.43
  -5 -18   0    5.41    0.35
  -5 -18   0    5.94    0.44
  -5 -18   0    6.23    0.39
   5  18   0    6.44    0.45
  -5  18   0    6.42    0.46
  -5  18   0    6.02    0.29
  -5  18   0    5.95    0.39
   5  18   0    5.70    0.38
  -5  18   0    6.07    0.45
   6 -18   0   32.52    1.00
  -6 -18   0   33.19    0.94
  -6 -18   0   30.04    0.99
  -6 -18   0   32.56    1.06
  -6 -18   0   28.83    1.05
  -6 -18   0   31.61    1.02
  -6  18   0   30.57    1.10
   6  18   0   30.53    1.07
  -6  18   0   30.60    1.03
   6  18   0   32.81    0.97
  -6  18   0   31.59    1.03
   7 -18   0    0.63    0.15
  -7 -18   0    0.68    0.17
  -7 -18   0    0.47    0.16
  -7 -18   0    0.56    0.14
  -7 -18   0    0.54    0.16
   7  18   0    0.35    0.17
  -7  18   0    0.53    0.18
  -7  18   0    0.44    0.17
  -7  18   0    0.53    0.16
   7  18   0    0.46    0.12
   8 -18   0    1.68    0.11
  -8 -18   0    1.87    0.17
  -8  18   0    1.82    0.16
   0 -19   0   -0.02    0.15
   0 -19   0   -0.17    0.10
   0 -19   0   -0.10    0.14
   0  19   0    0.15    0.12
  -1 -19   0   18.00    0.73
  -1 -19   0   16.14    0.65
   1 -19   0   18.14    0.70
  -1 -19   0   18.51    0.72
   1 -19   0   16.20    0.63
   1 -19   0   18.05    0.70
   1  19   0   16.64    0.64
  -2 -19   0    2.26    0.30
  -2 -19   0    2.09    0.24
  -2 -19   0    1.68    0.24
  -2 -19   0    1.69    0.23
   2 -19   0    2.03    0.27
   2 -19   0    1.59    0.23
  -2 -19   0    2.46    0.35
  -2 -19   0    2.04    0.28
  -2  19   0    2.19    0.27
   2  19   0    1.88    0.23
   2  19   0    1.83    0.22
  -2  19   0    1.78    0.21
  -3 -19   0    1.33    0.25
  -3 -19   0    0.90    0.20
   3 -19   0    1.22    0.35
  -3 -19   0    1.14    0.25
  -3 -19   0    1.19    0.20
  -3 -19   0    0.86    0.20
  -3 -19   0    1.17    0.20
  -3  19   0    1.17    0.19
   3  19   0    0.97    0.21
   3  19   0    1.43    0.21
  -3  19   0    1.37    0.25
  -4 -19   0    6.35    0.40
  -4 -19   0    6.49    0.40
   4 -19   0    7.19    0.44
  -4 -19   0    6.42    0.40
  -4 -19   0    6.91    0.48
  -4 -19   0    6.71    0.42
  -4 -19   0    6.68    0.40
  -4 -19   0    6.43    0.46
   4  19   0    6.26    0.43
  -4  19   0    6.22    0.34
   4  19   0    6.57    0.40
  -4  19   0    6.50    0.44
  -4  19   0    6.51    0.45
  -5 -19   0    0.65    0.17
  -5 -19   0    0.69    0.20
  -5 -19   0    0.75    0.20
  -5 -19   0    0.67    0.21
  -5 -19   0    0.67    0.18
  -5 -19   0    0.73    0.17
  -5 -19   0    0.55    0.17
   5 -19   0    0.47    0.17
  -5  19   0    0.22    0.17
  -5  19   0    0.56    0.21
   5  19   0    0.62    0.21
   5  19   0    0.81    0.19
  -6 -19   0    3.05    0.30
  -6 -19   0    3.05    0.27
  -6 -19   0    2.94    0.23
  -6 -19   0    2.90    0.31
  -6 -19   0    3.19    0.27
   6 -19   0    3.26    0.29
   6  19   0    2.10    0.28
  -6  19   0    3.53    0.32
   6  19   0    2.83    0.24
  -6  19   0    2.41    0.29
  -6  19   0    2.88    0.28
  -7 -19   0    1.47    0.19
  -7 -19   0    1.32    0.20
   7 -19   0    1.41    0.18
  -7 -19   0    1.61    0.21
  -7 -19   0    1.49    0.17
   7  19   0    1.25    0.20
  -7  19   0    1.44    0.19
  -7  19   0    1.00    0.18
  -8 -19   0    1.44    0.14
   0 -20   0   47.31    1.40
   0 -20   0   38.68    1.49
   0 -20   0   46.79    1.38
   0 -20   0   43.25    1.34
   0  20   0   43.95    1.29
  -1 -20   0    9.44    0.46
  -1 -20   0   10.28    0.50
  -1 -20   0   10.61    0.54
   1 -20   0   10.61    0.68
  -1 -20   0   10.78    0.56
   1 -20   0   11.84    0.56
   1 -20   0    9.89    0.48
   1 -20   0   10.95    0.54
   1  20   0   10.64    0.48
  -1  20   0   10.46    0.55
  -1  20   0   10.52    0.46
   1  20   0   10.93    0.50
  -2 -20   0   10.05    0.48
   2 -20   0    9.34    0.52
   2 -20   0   10.22    0.51
   2 -20   0   10.19    0.50
   2 -20   0    8.75    0.57
  -2 -20   0    9.71    0.46
  -2 -20   0   10.20    0.49
  -2 -20   0    9.76    0.47
  -2 -20   0   10.92    0.56
  -2 -20   0    9.89    0.56
   2  20   0    9.05    0.48
  -2  20   0    9.97    0.53
  -2  20   0    9.85    0.45
   2  20   0    9.82    0.48
  -3 -20   0    0.05    0.16
  -3 -20   0    0.12    0.18
  -3 -20   0    0.07    0.14
   3 -20   0   -0.07    0.17
  -3 -20   0    0.16    0.19
  -3 -20   0   -0.10    0.13
  -3 -20   0    0.05    0.14
   3  20   0    0.11    0.15
  -3  20   0    0.13    0.18
   3  20   0    0.05    0.16
  -3  20   0    0.37    0.15
  -4 -20   0    2.86    0.35
  -4 -20   0    3.34    0.33
  -4 -20   0    3.36    0.31
  -4 -20   0    3.21    0.30
  -4 -20   0    2.84    0.27
  -4 -20   0    3.11    0.28
  -4 -20   0    2.84    0.33
   4 -20   0    3.56    0.33
  -4  20   0    3.58    0.36
  -4  20   0    3.48    0.24
   4  20   0    3.17    0.28
   4  20   0    3.39    0.34
  -5 -20   0    1.63    0.21
  -5 -20   0    1.81    0.26
   5 -20   0    2.04    0.23
  -5 -20   0    1.51    0.26
  -5 -20   0    1.79    0.23
  -5 -20   0    1.52    0.21
  -5 -20   0    1.25    0.24
  -5 -20   0    1.81    0.24
  -5  20   0    1.56    0.25
   5  20   0    1.53    0.21
  -5  20   0    1.62    0.26
   5  20   0    2.13    0.29
   6 -20   0    0.39    0.16
  -6 -20   0    0.04    0.10
  -6 -20   0    0.31    0.16
  -6 -20   0    0.08    0.14
  -6 -20   0    0.16    0.18
  -6 -20   0   -0.05    0.12
   6  20   0    0.18    0.12
  -6  20   0   -0.09    0.17
   6  20   0    0.04    0.15
  -6  20   0    0.04    0.14
  -6  20   0    0.09    0.15
   7 -20   0    0.94    0.15
  -7 -20   0    0.86    0.16
  -7 -20   0    0.53    0.12
  -7 -20   0    0.55    0.16
  -7 -20   0    0.85    0.16
  -7  20   0    0.97    0.15
  -7  20   0    0.81    0.15
   7  20   0    0.92    0.18
   0 -21   0   -0.21    0.14
   0 -21   0    0.01    0.13
   0 -21   0    0.07    0.16
   0  21   0    0.11    0.14
   0  21   0    0.26    0.25
   1 -21   0   18.94    0.78
  -1 -21   0   20.82    0.83
  -1 -21   0   21.21    0.81
   1 -21   0   19.98    0.79
  -1 -21   0   19.95    0.73
  -1 -21   0   19.44    0.71
   1 -21   0   20.10    0.78
  -1  21   0   19.63    0.67
   1  21   0   19.88    0.70
  -1  21   0   19.89    0.79
   1  21   0   19.54    0.74
   2 -21   0    0.88    0.21
   2 -21   0    1.40    0.23
  -2 -21   0    1.22    0.22
   2 -21   0    1.35    0.24
  -2 -21   0    1.21    0.26
   2 -21   0    1.40    0.24
  -2 -21   0    1.21    0.25
  -2 -21   0    1.37    0.22
  -2 -21   0    1.09    0.20
  -2  21   0    1.28    0.19
   2  21   0    1.15    0.20
   2  21   0    1.69    0.25
  -2  21   0    1.56    0.24
  -3 -21   0    7.96    0.43
   3 -21   0    7.90    0.46
  -3 -21   0    8.11    0.44
  -3 -21   0    7.78    0.43
  -3 -21   0    7.57    0.50
  -3 -21   0    6.74    0.49
  -3 -21   0    7.55    0.43
   3  21   0    8.53    0.44
  -3  21   0    7.71    0.37
   3  21   0    7.87    0.47
  -3  21   0    8.01    0.49
  -4 -21   0   17.56    0.66
  -4 -21   0   17.77    0.69
  -4 -21   0   17.69    0.77
  -4 -21   0   17.40    0.68
  -4 -21   0   18.36    0.71
  -4 -21   0   16.71    0.77
   4 -21   0   17.61    0.69
  -4  21   0   18.00    0.56
  -4  21   0   18.05    0.74
   4  21   0   18.37    0.67
   4  21   0   19.36    0.75
   5 -21   0    5.78    0.37
  -5 -21   0    5.61    0.35
  -5 -21   0    5.36    0.36
  -5 -21   0    5.66    0.37
  -5 -21   0    6.21    0.40
  -5 -21   0    6.04    0.34
   5  21   0    6.48    0.35
  -5  21   0    5.91    0.42
   5  21   0    5.47    0.41
   6 -21   0    0.52    0.15
  -6 -21   0    0.41    0.15
  -6 -21   0    0.35    0.14
  -6 -21   0    0.46    0.16
  -6 -21   0    0.44    0.19
  -6  21   0    0.59    0.18
   6  21   0    0.31    0.18
  -6  21   0    0.12    0.15
   6  21   0    0.64    0.19
   6  21   0    0.43    0.12
   7 -21   0    3.08    0.19
  -7 -21   0    2.92    0.21
  -7 -21   0    3.08    0.22
   0 -22   0   46.39    1.47
   0 -22   0   45.28    1.37
   0 -22   0   44.39    1.36
   0 -22   0   46.74    1.45
   0  22   0   44.37    1.43
   0  22   0   46.84    1.33
   1 -22   0   15.13    0.62
  -1 -22   0   13.49    0.58
   1 -22   0   13.97    0.65
  -1 -22   0   15.14    0.72
  -1 -22   0   14.56    0.61
   1 -22   0   15.28    0.66
  -1 -22   0   15.61    0.70
   1 -22   0   15.14    0.62
  -1 -22   0   14.12    0.62
   1  22   0   14.42    0.61
   1  22   0   15.13    0.58
  -1  22   0   15.11    0.56
   1  22   0   16.24    0.94
  -1  22   0   14.84    0.67
  -2 -22   0    3.46    0.30
  -2 -22   0    4.13    0.33
   2 -22   0    3.58    0.34
   2 -22   0    4.01    0.34
   2 -22   0    4.01    0.37
  -2 -22   0    3.54    0.36
  -2 -22   0    3.45    0.32
  -2 -22   0    3.42    0.37
   2  22   0    3.40    0.33
   2  22   0    3.83    0.29
  -2  22   0    3.88    0.27
  -2  22   0    3.56    0.35
  -3 -22   0    3.67    0.39
  -3 -22   0    3.19    0.30
  -3 -22   0    3.38    0.29
  -3 -22   0    2.79    0.34
  -3 -22   0    3.50    0.32
   3 -22   0    3.12    0.31
  -3 -22   0    3.52    0.32
   3  22   0    2.94    0.26
  -3  22   0    3.23    0.34
  -3  22   0    3.47    0.27
   3  22   0    3.52    0.34
  -4 -22   0    2.20    0.27
  -4 -22   0    2.39    0.27
  -4 -22   0    1.96    0.23
  -4 -22   0    2.19    0.31
   4 -22   0    2.41    0.26
  -4 -22   0    1.87    0.29
  -4 -22   0    1.97    0.25
   4  22   0    2.54    0.31
  -4  22   0    2.22    0.29
   4  22   0    2.40    0.23
  -5 -22   0    0.77    0.17
   5 -22   0    0.98    0.19
  -5 -22   0    0.88    0.19
  -5 -22   0    0.95    0.18
  -5 -22   0    1.33    0.23
  -5 -22   0    1.03    0.17
   5  22   0    0.74    0.20
   5  22   0    1.15    0.17
  -5  22   0    0.90    0.21
   5  22   0    1.17    0.25
  -6 -22   0    4.17    0.29
  -6 -22   0    4.26    0.32
  -6 -22   0    4.53    0.31
  -6 -22   0    4.35    0.29
   6 -22   0    4.39    0.28
   6  22   0    4.05    0.36
   6  22   0    4.58    0.34
  -6  22   0    5.28    0.32
  -7 -22   0    0.37    0.11
  -7 -22   0    0.39    0.10
   0 -23   0    0.25    0.19
   0 -23   0    0.11    0.18
   0 -23   0    0.50    0.21
   0 -23   0    0.09    0.14
   0  23   0    0.23    0.15
   0  23   0    0.14    0.19
   1 -23   0   17.50    0.74
  -1 -23   0   17.80    0.77
   1 -23   0   17.37    0.68
  -1 -23   0   18.11    0.69
  -1 -23   0   19.04    0.69
   1 -23   0   16.41    0.66
   1 -23   0   18.04    0.74
   1 -23   0   16.71    0.70
  -1 -23   0   17.06    0.78
  -1 -23   0   17.31    0.65
   1  23   0   17.08    0.75
   1  23   0   17.59    0.64
   1  23   0   18.23    0.75
  -1  23   0   17.23    0.73
   2 -23   0   -0.04    0.16
  -2 -23   0   -0.11    0.17
  -2 -23   0    0.11    0.17
   2 -23   0    0.27    0.17
  -2 -23   0    0.19    0.16
  -2 -23   0    0.21    0.15
  -2 -23   0    0.08    0.19
   2 -23   0    0.07    0.16
   2  23   0    0.02    0.15
  -2  23   0    0.01    0.14
   2  23   0    0.46    0.22
  -2  23   0    0.11    0.17
   2  23   0    0.20    0.16
  -3 -23   0   10.72    0.62
   3 -23   0   12.31    0.55
  -3 -23   0   12.65    0.54
  -3 -23   0   13.86    0.57
  -3 -23   0   11.63    0.62
  -3 -23   0   13.74    0.55
  -3 -23   0   12.26    0.56
  -3  23   0   12.12    0.43
   3  23   0   11.57    0.57
   3  23   0   13.62    0.52
   3  23   0   12.79    0.66
  -3  23   0   11.67    0.60
  -4 -23   0    6.55    0.68
  -4 -23   0    6.38    0.37
  -4 -23   0    5.82    0.38
  -4 -23   0    5.85    0.37
  -4 -23   0    5.70    0.38
   4 -23   0    5.29    0.37
   4  23   0    5.73    0.33
   4  23   0    5.31    0.40
   4  23   0    6.07    0.45
  -4  23   0    6.07    0.43
   5 -23   0    5.50    0.33
  -5 -23   0    5.21    0.27
  -5 -23   0    5.16    0.33
  -5 -23   0    4.88    0.38
  -5 -23   0    4.74    0.33
  -5 -23   0    4.93    0.32
   5  23   0    5.31    0.40
  -5  23   0    5.29    0.36
   5  23   0    5.16    0.37
  -6 -23   0    1.19    0.20
   6 -23   0    1.38    0.16
  -6 -23   0    1.34    0.17
  -6 -23   0    1.37    0.18
  -6 -23   0    1.03    0.16
  -6  23   0    1.32    0.18
   6  23   0    0.72    0.17
   0 -24   0    3.56    0.36
   0 -24   0    2.99    0.29
   0 -24   0    3.58    0.38
   0 -24   0    3.53    0.31
   0  24   0    3.68    0.29
   0  24   0    2.88    0.33
   1 -24   0   12.85    0.57
   1 -24   0   11.97    0.55
  -1 -24   0   13.34    0.57
  -1 -24   0   12.50    0.53
  -1 -24   0   11.72    0.63
  -1 -24   0   11.49    0.55
  -1 -24   0   12.75    0.65
   1 -24   0   12.18    0.62
   1 -24   0   11.92    0.60
  -1  24   0   12.17    0.61
  -1  24   0   13.13    0.49
   1  24   0   12.12    0.50
   1  24   0   12.83    0.64
  -2 -24   0    0.15    0.17
  -2 -24   0    0.23    0.16
   2 -24   0    0.16    0.16
  -2 -24   0    0.08    0.15
   2 -24   0    0.17    0.16
  -2 -24   0    0.31    0.19
  -2 -24   0    0.09    0.19
   2  24   0    0.13    0.20
   2  24   0    0.13    0.15
   2  24   0    0.14    0.16
  -2  24   0    0.29    0.13
  -2  24   0    0.45    0.19
  -3 -24   0   21.19    0.91
  -3 -24   0   23.24    0.83
  -3 -24   0   23.20    0.82
  -3 -24   0   25.42    0.80
  -3 -24   0   22.47    0.91
   3 -24   0   23.17    0.81
   3  24   0   23.68    0.86
  -3  24   0   23.59    0.86
   3  24   0   24.29    0.76
   3  24   0   24.26    0.89
  -4 -24   0    0.02    0.14
  -4 -24   0    0.23    0.15
   4 -24   0   -0.06    0.13
  -4 -24   0    0.15    0.15
  -4 -24   0    0.31    0.15
   4  24   0    0.14    0.13
   4  24   0    0.40    0.21
  -4  24   0    0.06    0.18
   4  24   0    0.14    0.15
  -5 -24   0   -0.04    0.11
  -5 -24   0    0.06    0.13
  -5 -24   0   -0.12    0.15
   5 -24   0   -0.04    0.13
  -5 -24   0    0.10    0.08
  -5 -24   0    0.01    0.13
   5  24   0    0.11    0.17
  -5  24   0    0.01    0.15
   5  24   0   -0.08    0.13
   6 -24   0    1.46    0.14
  -6 -24   0    1.26    0.16
   0 -25   0   -0.16    0.16
   0 -25   0    0.04    0.18
   0 -25   0    0.10    0.17
   0 -25   0    0.05    0.14
   0  25   0   -0.14    0.19
   0  25   0    0.26    0.14
   1 -25   0   17.43    0.75
  -1 -25   0   19.54    0.71
   1 -25   0   19.58    0.71
   1 -25   0   18.00    0.77
  -1 -25   0   18.91    0.72
   1 -25   0   19.55    0.71
  -1 -25   0   17.61    0.80
  -1 -25   0   18.69    0.79
   1  25   0   18.85    0.63
  -1  25   0   18.29    0.76
   1  25   0   19.02    0.79
  -1  25   0   18.75    0.60
  -2 -25   0   10.92    0.52
  -2 -25   0    9.06    0.57
  -2 -25   0    9.67    0.56
   2 -25   0   10.65    0.50
  -2 -25   0   11.16    0.49
  -2 -25   0   10.38    0.48
   2  25   0   10.05    0.43
  -2  25   0   10.56    0.54
   2  25   0    9.44    0.50
   2  25   0    9.53    0.56
  -3 -25   0   11.05    0.49
   3 -25   0   11.16    0.48
  -3 -25   0   10.82    0.47
  -3 -25   0   10.85    0.51
  -3  25   0   10.88    0.53
   3  25   0    9.74    0.51
   3  25   0   11.22    0.42
   3  25   0   10.39    0.55
   4 -25   0    3.54    0.27
  -4 -25   0    2.78    0.26
  -4 -25   0    2.89    0.22
  -4 -25   0    3.35    0.29
  -4 -25   0    2.91    0.27
   4  25   0    2.34    0.28
   4  25   0    2.90    0.29
  -4  25   0    3.03    0.29
   5 -25   0   11.81    0.42
  -5 -25   0   10.31    0.48
  -5 -25   0   10.79    0.46
  -5 -25   0   11.30    0.44
  -5 -25   0   11.58    0.46
   5  25   0   10.65    0.48
  -5  25   0   11.65    0.44
  -6 -25   0    1.43    0.15
   0 -26   0   14.86    0.70
   0 -26   0   16.11    0.63
   0 -26   0   15.28    0.60
   0 -26   0   17.11    0.63
   0 -26   0   14.43    0.69
   0  26   0   16.66    0.69
   0  26   0   15.46    0.51
   1 -26   0    9.83    0.73
  -1 -26   0    8.58    0.55
  -1 -26   0   10.33    0.49
   1 -26   0   10.33    0.47
  -1 -26   0    9.94    0.56
   1 -26   0    9.90    0.56
  -1 -26   0   10.92    0.49
  -1  26   0   10.61    0.54
   1  26   0   10.88    0.57
  -2 -26   0    2.10    0.25
  -2 -26   0    2.25    0.24
  -2 -26   0    2.15    0.24
   2 -26   0    1.82    0.23
   2  26   0    1.89    0.28
   2  26   0    1.87    0.17
  -2  26   0    2.18    0.28
  -3 -26   0    8.33    0.41
  -3 -26   0    8.30    0.43
   3 -26   0    8.55    0.41
  -3 -26   0    8.70    0.38
   3  26   0    7.45    0.46
  -3  26   0    7.35    0.43
   3  26   0    6.68    0.42
   4 -26   0    0.05    0.12
  -4 -26   0    0.12    0.10
  -4 -26   0   -0.09    0.12
  -4 -26   0    0.06    0.12
   4  26   0    0.24    0.16
  -4  26   0    0.06    0.15
   4  26   0    0.01    0.15
   5 -26   0   -0.02    0.10
  -5 -26   0    0.04    0.10
  -5 -26   0   -0.04    0.20
  -5 -26   0    0.09    0.11
  -5  26   0   -0.03    0.11
   5  26   0    0.10    0.12
  -6 -26   0    0.27    0.09
   0 -27   0    0.22    0.14
   0 -27   0    0.02    0.17
   0 -27   0   -0.02    0.14
   0  27   0    0.13    0.18
   1 -27   0    8.61    0.44
  -1 -27   0    9.17    0.42
  -1 -27   0    9.86    0.44
  -1 -27   0    9.21    0.46
   1  27   0    9.30    0.52
  -1  27   0    8.08    0.47
   2 -27   0    4.05    0.31
  -2 -27   0    3.89    0.29
  -2 -27   0    4.22    0.32
  -2 -27   0    3.83    0.29
   2  27   0    3.06    0.31
  -2  27   0    3.98    0.34
  -3 -27   0    5.15    0.33
   3 -27   0    5.64    0.33
  -3 -27   0    5.61    0.29
  -3 -27   0    5.51    0.33
  -3  27   0    5.21    0.36
   3  27   0    5.80    0.39
  -4 -27   0    3.71    0.26
  -4 -27   0    3.69    0.27
   4 -27   0    3.65    0.24
  -4 -27   0    3.27    0.28
   4  27   0    3.16    0.27
  -4  27   0    3.57    0.28
  -5 -27   0    2.69    0.19
   5 -27   0    2.44    0.14
  -5 -27   0    2.72    0.20
   0 -28   0   26.10    0.82
   0 -28   0   26.48    0.85
   0  28   0   26.08    0.90
  -1 -28   0    5.78    0.33
  -1 -28   0    5.55    0.35
   1 -28   0    5.55    0.34
  -1 -28   0    5.62    0.34
  -1  28   0    5.93    0.38
   1  28   0    5.44    0.39
   2 -28   0    4.20    0.29
  -2 -28   0    4.79    0.28
  -2 -28   0    4.18    0.28
  -2 -28   0    5.14    0.27
  -2 -28   0    4.37    0.32
  -2  28   0    4.80    0.33
   2  28   0    4.42    0.34
  -3 -28   0   18.49    0.63
  -3 -28   0   16.80    0.50
   3 -28   0   17.59    0.56
  -3 -28   0   17.07    0.59
   3  28   0   15.64    0.63
  -4 -28   0    0.08    0.10
  -4 -28   0    0.23    0.11
   4 -28   0    0.08    0.09
   4  28   0    0.08    0.13
  -4  28   0   -0.02    0.11
  -5 -28   0    1.67    0.14
   0 -29   0   -0.02    0.12
   0 -29   0    0.16    0.12
   0  29   0   -0.23    0.14
  -1 -29   0    2.42    0.20
   1 -29   0    1.91    0.20
  -1 -29   0    2.25    0.22
   1  29   0    2.56    0.26
  -1  29   0    2.28    0.24
  -2 -29   0    2.77    0.24
  -2 -29   0    3.44    0.24
  -2 -29   0    3.32    0.20
   2 -29   0    3.69    0.25
   2  29   0    3.37    0.28
  -2  29   0    3.47    0.27
  -3 -29   0    2.46    0.21
  -3 -29   0    2.71    0.21
   3 -29   0    2.63    0.19
  -3  29   0    2.58    0.21
   3  29   0    1.99    0.22
  -4 -29   0    5.24    0.26
  -4 -29   0    5.44    0.25
   0 -30   0    2.89    0.22
   0 -30   0    2.83    0.21
   0  30   0    2.73    0.24
  -1 -30   0    0.98    0.16
   1 -30   0    1.07    0.14
  -1 -30   0    0.90    0.12
   1  30   0    1.04    0.18
  -1  30   0    1.07    0.17
  -2 -30   0    8.19    0.36
   2 -30   0    8.03    0.29
   2  30   0    7.93    0.38
  -3 -30   0    7.39    0.29
  -3 -30   0    7.15    0.31
   0  31   0    0.00    0.12
  -1 -31   0    1.85    0.17
   1  31   0    1.78    0.18
  -1  31   0    1.60    0.17
  -2 -31   0    0.65    0.12
  -3 -31   0    3.52    0.22
 -10   0   1   12.59    0.44
   9   0  -1    9.04    0.41
  -9   0   1    7.58    0.42
  -9   0   1    9.31    0.46
  -9   0   1    8.92    0.38
  -8   0   1    5.72    0.39
  -8   0   1    5.28    0.41
  -8   0   1    6.44    0.45
   8   0  -1    5.19    0.39
  -8   0   1    5.06    0.39
  -7   0   1    5.00    0.40
  -7   0   1    4.29    0.38
  -7   0   1    5.32    0.40
  -7   0   1    5.22    0.23
  -7   0   1    5.13    0.38
  -6   0   1   31.86    1.05
  -6   0   1   27.29    0.99
   6   0  -1   31.69    0.94
  -6   0   1   29.40    0.97
  -5   0   1   43.09    1.35
   5   0  -1   48.26    1.28
  -5   0   1   45.24    1.32
  -5   0   1   45.05    1.31
   4   0  -1   11.13    0.39
  -4   0   1   10.22    0.42
  -4   0   1   10.56    0.41
  -3   0   1   41.43    1.13
  -3   0   1   41.62    1.14
   3   0  -1   41.63    1.10
   2   0  -1    0.12    0.06
  -1   0   1   84.92    2.10
   0   0   1    0.70    0.06
   1   0   1 1000.00   24.60
   2   0   1    6.32    0.23
  -2   0  -1    6.27    0.23
   3   0   1  247.78    6.12
  -3   0  -1  246.98    6.13
  -5   0  -1   20.40    0.72
  -6   0  -1    1.40    0.23
   6   0   1    0.90    0.18
  -6   0  -1    1.21    0.20
   7   0   1    0.05    0.13
  -7   0  -1   -0.02    0.13
  -7   0  -1   -0.06    0.14
  -7   0  -1    0.16    0.17
  -7   0  -1   -0.07    0.16
   8   0   1    8.02    0.38
  -8   0  -1    7.83    0.37
  -8   0  -1    8.00    0.49
  -8   0  -1    8.89    0.50
  -8   0  -1    7.68    0.44
   9   0   1    0.38    0.16
  -9   0  -1    0.56    0.17
  -9   0  -1    0.44    0.16
 -10  -1   1    1.06    0.14
 -10   1   1    0.94    0.13
   9  -1  -1    8.69    0.41
  -9  -1   1    8.65    0.45
  -9  -1   1    9.35    0.39
  -9  -1   1    8.58    0.43
  -9   1   1    9.27    0.45
  -9   1   1    7.66    0.42
  -9   1   1    8.64    0.47
   9   1  -1    9.15    0.41
  -9   1   1    9.70    0.40
  -8  -1   1   32.08    1.10
   8  -1  -1   31.34    1.04
  -8  -1   1   31.27    1.11
  -8  -1   1   32.03    1.07
  -8  -1   1   32.69    1.03
  -8   1   1   33.24    1.10
  -8   1   1   31.29    1.07
   8   1  -1   31.97    1.05
  -8   1   1   30.98    1.11
  -8   1   1   32.11    1.03
   8   1  -1   29.69    1.02
  -7  -1   1    4.26    0.39
  -7  -1   1    3.26    0.31
  -7  -1   1    3.14    0.32
  -7  -1   1    3.46    0.20
  -7  -1   1    3.26    0.35
  -7   1   1    3.59    0.19
  -7   1   1    4.13    0.38
  -7   1   1    3.39    0.32
  -7   1   1    3.95    0.39
  -7   1   1    3.75    0.35
   6  -1  -1   30.57    0.93
  -6  -1   1   28.59    0.95
  -6  -1   1   28.22    0.92
  -6  -1   1   30.56    1.03
  -6   1   1   28.78    1.00
  -6   1   1   30.43    1.04
   6   1  -1   30.23    0.92
  -6   1   1   29.77    0.97
  -5  -1   1   28.33    0.95
  -5  -1   1   28.76    0.90
   5  -1  -1   29.94    0.88
  -5  -1   1   29.74    0.93
   5   1  -1   28.52    0.87
  -5   1   1   29.89    0.91
  -5   1   1   27.16    0.95
  -5   1   1   30.70    0.93
  -4  -1   1    9.80    0.39
   4  -1  -1    9.94    0.36
  -4  -1   1    9.45    0.40
  -4   1   1    9.17    0.38
  -4   1   1    9.25    0.39
   4   1  -1    9.86    0.36
  -3  -1   1   36.54    1.04
  -3  -1   1   38.12    1.05
   3  -1  -1   37.27    1.00
  -3   1   1   38.93    1.05
  -3   1   1   37.49    1.04
   3   1  -1   38.01    1.01
  -2  -1   1  250.15    6.25
   2  -1  -1  255.74    6.27
   2   1  -1  257.54    6.27
  -1  -1   1   33.95    0.88
  -1   1   1   35.29    0.86
   0  -1   1   48.12    1.23
   0   1   1   49.50    1.23
   1  -1   1   59.79    1.50
   1   1   1   58.82    1.50
  -2  -1  -1   94.74    2.41
   2  -1   1   97.19    2.41
  -3  -1  -1   11.83    0.38
   3  -1   1   12.38    0.37
  -3   1  -1   11.49    0.37
   3   1   1   11.73    0.36
  -4  -1  -1   21.80    0.64
  -5  -1  -1    5.11    0.32
  -5   1  -1    4.72    0.32
  -6  -1  -1    3.01    0.31
   6  -1   1    2.81    0.26
  -6  -1  -1    3.00    0.28
  -6   1  -1    3.06    0.28
  -6   1  -1    3.38    0.33
   6   1   1    2.63    0.24
  -7  -1  -1    5.79    0.41
  -7  -1  -1    5.13    0.37
  -7  -1  -1    5.26    0.36
   7  -1   1    5.45    0.36
   7   1   1    5.58    0.35
  -7   1  -1    5.81    0.42
  -7   1  -1    5.22    0.36
  -7   1  -1    5.15    0.38
  -7   1  -1    5.12    0.42
   8  -1   1    0.16    0.12
  -8  -1  -1    0.10    0.12
  -8  -1  -1    0.28    0.18
  -8  -1  -1   -0.14    0.13
  -8  -1  -1   -0.14    0.14
   8   1   1    0.01    0.12
  -8   1  -1   -0.21    0.17
  -8   1  -1   -0.03    0.14
  -8   1  -1   -0.16    0.14
  -8   1  -1    0.09    0.12
   9  -1   1    0.01    0.13
  -9  -1  -1    0.22    0.15
  -9  -1  -1    0.11    0.14
  -9   1  -1    0.16    0.14
  -9   1  -1    0.05    0.14
   9   1   1    0.05    0.14
  -9   1  -1    0.09    0.12
 -10  -2   1    0.74    0.12
 -10   2   1    0.66    0.13
  -9  -2   1    6.50    0.38
  -9  -2   1    7.52    0.35
   9  -2  -1    7.31    0.38
  -9  -2   1    6.93    0.40
  -9   2   1    6.32    0.41
  -9   2   1    7.62    0.40
   9   2  -1    6.84    0.36
  -9   2   1    7.31    0.34
  -9   2   1    7.70    0.41
  -8  -2   1    3.70    0.36
   8  -2  -1    4.01    0.35
  -8  -2   1    3.76    0.37
  -8  -2   1    3.75    0.35
  -8  -2   1    4.10    0.34
  -8   2   1    3.99    0.33
  -8   2   1    4.17    0.40
   8   2  -1    3.95    0.32
  -8   2   1    4.00    0.36
   8   2  -1    4.78    0.37
  -8   2   1    3.92    0.37
  -7  -2   1    0.83    0.19
  -7  -2   1    0.95    0.12
  -7  -2   1    1.03    0.21
  -7  -2   1    0.55    0.20
  -7  -2   1    0.56    0.19
  -7   2   1    0.63    0.19
  -7   2   1    0.64    0.19
  -7   2   1    0.88    0.23
  -7   2   1    0.73    0.20
  -6  -2   1    0.59    0.12
  -6  -2   1    0.48    0.15
   6  -2  -1    0.31    0.12
  -6  -2   1    0.36    0.16
  -6   2   1    0.51    0.18
   6   2  -1    0.48    0.12
  -6   2   1    0.40    0.12
  -6   2   1    0.53    0.16
  -5  -2   1   65.48    1.80
   5  -2  -1   66.54    1.76
  -5  -2   1   62.03    1.83
  -5  -2   1   66.76    1.82
  -5   2   1   65.86    1.79
  -5   2   1   62.78    1.84
   5   2  -1   63.51    1.76
  -5   2   1   68.29    1.82
  -4  -2   1  159.02    4.10
  -4  -2   1  161.52    4.12
   4  -2  -1  159.28    4.06
  -4   2   1  159.31    4.11
  -4   2   1  165.15    4.10
   4   2  -1  162.59    4.07
  -3  -2   1   57.89    1.55
  -3  -2   1   57.13    1.53
  -3  -2   1   56.05    1.46
   3  -2  -1   57.16    1.50
  -3   2   1   58.87    1.53
   3   2  -1   59.80    1.50
  -3   2   1   57.38    1.54
   2  -2  -1    0.92    0.08
  -2  -2   1    1.00    0.08
   2   2  -1    1.02    0.08
   1  -2  -1   22.36    0.56
  -1  -2   1   21.98    0.58
   0  -2   1    1.72    0.10
   0  -2  -1    1.84    0.09
  -1  -2  -1    3.86    0.16
   1  -2   1    3.90    0.16
   2  -2   1  116.55    2.89
  -2  -2  -1  114.58    2.90
   3  -2   1   93.82    2.27
   3  -2   1   89.30    2.26
  -3  -2  -1   88.15    2.27
  -3   2  -1   87.58    2.26
   3   2   1   86.95    2.25
  -4  -2  -1   28.95    0.82
  -5   2  -1   58.00    1.66
   5   2   1   56.74    1.59
  -6  -2  -1   18.14    0.68
   6  -2   1   18.76    0.67
  -6   2  -1   17.52    0.66
   6   2   1   17.69    0.66
  -6   2  -1   19.37    0.75
  -7  -2  -1   19.24    0.70
   7  -2   1   18.98    0.69
  -7  -2  -1   18.32    0.77
  -7   2  -1   19.45    0.70
  -7   2  -1   19.02    0.78
  -7   2  -1   18.03    0.74
  -7   2  -1   19.48    0.80
   7   2   1   18.96    0.68
  -8  -2  -1    2.83    0.23
  -8  -2  -1    2.72    0.26
  -8  -2  -1    2.56    0.31
   8  -2   1    2.65    0.25
  -8  -2  -1    2.83    0.32
  -8   2  -1    2.80    0.31
   8   2   1    2.95    0.24
  -8   2  -1    3.01    0.32
  -8   2  -1    3.26    0.31
  -8   2  -1    2.99    0.23
  -9  -2  -1   16.18    0.60
  -9  -2  -1   14.57    0.57
   9  -2   1   14.33    0.57
  -9   2  -1   14.41    0.58
  -9   2  -1   14.61    0.55
  -9   2  -1   14.62    0.57
   9   2   1   14.76    0.58
 -10  -3   1    6.12    0.28
 -10   3   1    5.97    0.33
  -9  -3   1    4.70    0.31
  -9  -3   1    4.07    0.33
  -9  -3   1    3.96    0.27
   9  -3  -1    3.98    0.30
  -9   3   1    3.57    0.26
  -9   3   1    3.90    0.32
  -9   3   1    3.82    0.31
  -9   3   1    3.98    0.34
   9   3  -1    3.66    0.29
  -8  -3   1    1.74    0.27
  -8  -3   1    1.90    0.39
  -8  -3   1    1.45    0.22
   8  -3  -1    1.85    0.25
  -8  -3   1    1.60    0.24
  -8   3   1    1.27    0.24
  -8   3   1    2.09    0.25
   8   3  -1    2.02    0.25
  -8   3   1    1.79    0.29
  -8   3   1    1.40    0.24
   8   3  -1    1.77    0.25
  -7  -3   1   19.02    0.76
  -7  -3   1   19.54    0.80
  -7  -3   1   18.64    0.70
  -7  -3   1   21.09    0.81
  -7  -3   1   19.75    0.75
  -7  -3   1   20.06    0.58
  -7   3   1   19.72    0.74
  -7   3   1   20.38    0.85
  -7   3   1   18.67    0.77
  -7   3   1   19.41    0.78
   6  -3  -1    0.54    0.13
  -6  -3   1    0.54    0.17
  -6  -3   1    0.55    0.16
  -6  -3   1    0.41    0.12
  -6  -3   1    0.62    0.18
  -6   3   1    0.51    0.12
  -6   3   1    0.59    0.19
   6   3  -1    0.54    0.13
  -6   3   1    0.51    0.16
  -5  -3   1   19.63    0.73
  -5  -3   1   21.14    0.71
  -5  -3   1   21.26    0.73
   5  -3  -1   21.77    0.68
  -5   3   1   21.31    0.70
   5   3  -1   21.58    0.68
  -5   3   1   20.15    0.75
   4  -3  -1   49.30    1.31
  -4  -3   1   49.07    1.35
  -4  -3   1   47.01    1.36
   4   3  -1   48.96    1.32
  -4   3   1   47.95    1.34
  -4   3   1   48.25    1.35
  -3  -3   1   76.21    1.95
  -3  -3   1   75.11    2.02
   3  -3  -1   78.02    1.97
  -3  -3   1   77.12    2.02
   3   3  -1   79.08    1.98
  -3   3   1   76.98    2.01
  -3   3   1   77.42    2.02
  -2  -3   1  259.70    6.39
   2  -3  -1  257.24    6.38
   2   3  -1  260.04    6.39
  -1  -3   1  250.68    6.18
   1  -3  -1  250.42    6.16
   0  -3  -1   79.45    1.98
   1  -3   1   50.77    1.26
  -1  -3  -1   47.98    1.27
   2  -3   1   24.47    0.66
   2  -3   1   22.31    0.67
  -2  -3  -1   24.91    0.67
   3  -3   1   25.15    0.69
   3  -3   1   25.70    0.69
  -3  -3  -1   25.61    0.71
   3   3   1   23.91    0.69
  -4  -3  -1   29.56    0.84
   5   3   1    3.17    0.27
  -5   3  -1    3.07    0.29
  -6  -3  -1    0.37    0.15
   6  -3   1    0.73    0.17
   6   3   1    0.52    0.15
  -6   3  -1    0.49    0.18
  -6   3  -1    0.78    0.17
  -7  -3  -1    2.66    0.32
   7  -3   1    2.41    0.25
  -7  -3  -1    3.17    0.29
  -7   3  -1    2.45    0.25
  -7   3  -1    2.86    0.33
  -7   3  -1    2.96    0.33
   7   3   1    3.25    0.27
  -7   3  -1    2.61    0.29
   8  -3   1    0.85    0.17
  -8  -3  -1    1.10    0.23
  -8  -3  -1    0.84    0.23
  -8  -3  -1    1.13    0.18
  -8  -3  -1    0.94    0.16
  -8   3  -1    1.14    0.16
  -8   3  -1    0.78    0.19
  -8   3  -1    1.23    0.22
   8   3   1    0.93    0.16
  -8   3  -1    1.35    0.24
  -8   3  -1    1.04    0.22
  -9  -3  -1    0.61    0.16
   9  -3   1    0.46    0.16
  -9  -3  -1    0.52    0.17
   9   3   1    0.65    0.17
  -9   3  -1    0.49    0.17
  -9   3  -1    0.40    0.14
  -9   3  -1    0.17    0.14
 -10  -4   1    0.45    0.11
 -10   4   1    0.40    0.11
  -9  -4   1    5.04    0.29
  -9  -4   1    5.79    0.47
  -9  -4   1    5.23    0.35
   9  -4  -1    4.97    0.32
  -9   4   1    4.86    0.28
  -9   4   1    4.43    0.35
  -9   4   1    4.72    0.34
  -9   4   1    4.57    0.32
   9   4  -1    5.18    0.31
  -8  -4   1    1.00    0.20
  -8  -4   1    0.94    0.21
  -8  -4   1    1.38    0.20
   8  -4  -1    0.71    0.20
  -8  -4   1    0.64    0.20
  -8   4   1    0.79    0.22
  -8   4   1    0.86    0.20
  -8   4   1    1.07    0.22
   8   4  -1    1.11    0.19
   8   4  -1    0.54    0.18
  -8   4   1    0.83    0.20
  -7  -4   1    9.82    0.50
  -7  -4   1    9.41    0.53
  -7  -4   1    9.51    0.51
  -7  -4   1    9.52    0.46
  -7  -4   1   10.14    0.54
  -7  -4   1    9.60    0.35
  -7   4   1   10.22    0.58
  -7   4   1    9.86    0.53
  -7   4   1    9.82    0.52
  -7   4   1   10.06    0.50
  -6  -4   1   49.19    1.49
  -6  -4   1   49.49    1.47
  -6  -4   1   47.34    1.44
  -6  -4   1   51.32    1.62
  -6  -4   1   48.13    1.34
   6  -4  -1   49.09    1.40
   6   4  -1   48.47    1.39
  -6   4   1   48.39    1.32
  -6   4   1   50.45    1.54
  -6   4   1   47.77    1.43
  -5  -4   1    0.94    0.18
  -5  -4   1    0.77    0.18
   5  -4  -1    0.99    0.15
  -5  -4   1    1.07    0.17
  -5   4   1    0.75    0.18
  -5   4   1    1.34    0.18
   5   4  -1    0.90    0.14
   4  -4  -1   69.86    1.77
  -4  -4   1   66.33    1.81
  -4  -4   1   62.86    1.81
  -4   4   1   67.20    1.79
   4   4  -1   67.73    1.77
  -3  -4   1  150.49    3.86
   3  -4  -1  151.65    3.81
  -3  -4   1  153.43    3.80
  -3  -4   1  152.56    3.85
   3   4  -1  155.27    3.82
  -3   4   1  149.84    3.84
  -3   4   1  151.79    3.85
   2  -4  -1   93.22    2.36
  -2  -4   1   94.91    2.37
   2   4  -1   94.54    2.37
   1  -4  -1  660.00   16.03
  -1  -4   1  645.53   16.06
   0  -4  -1  179.17    4.46
   0  -4   1  181.57    4.47
  -1  -4  -1  521.56   12.91
  -1  -4  -1  507.98   12.89
   1  -4   1  545.72   12.91
  -2  -4  -1  175.39    4.42
   2  -4   1  170.10    4.39
   2  -4   1  185.97    4.41
  -3  -4  -1  121.52    3.14
   3  -4   1  130.23    3.12
   3  -4   1  120.39    3.12
  -4  -4  -1   19.90    0.61
  -5   4  -1   19.25    0.72
   5   4   1   18.92    0.66
  -6  -4  -1   11.49    0.51
   6  -4   1   10.95    0.49
  -6   4  -1   11.37    0.49
  -6   4  -1   12.06    0.57
   6   4   1   10.95    0.48
   6   4   1   11.14    0.50
   7  -4   1    1.92    0.23
  -7  -4  -1    2.16    0.28
  -7  -4  -1    2.10    0.25
  -7   4  -1    2.49    0.32
  -7   4  -1    2.22    0.24
  -7   4  -1    2.72    0.32
  -7   4  -1    2.11    0.28
   7   4   1    2.00    0.23
   8  -4   1    0.56    0.15
  -8  -4  -1    0.47    0.20
  -8  -4  -1    0.52    0.20
  -8  -4  -1    0.65    0.15
  -8  -4  -1    0.59    0.16
  -8   4  -1    0.74    0.20
  -8   4  -1    0.53    0.19
  -8   4  -1    0.45    0.13
  -8   4  -1    0.37    0.17
  -8   4  -1    0.83    0.22
   8   4   1    0.57    0.14
  -9  -4  -1    0.43    0.12
   9  -4   1    0.48    0.15
  -9  -4  -1    0.51    0.16
  -9  -4  -1    0.63    0.16
   9   4   1    0.39    0.15
  -9   4  -1    0.65    0.16
  -9   4  -1    0.37    0.14
  -9   4  -1    0.41    0.17
  -9  -5   1    0.39    0.13
   9  -5  -1    0.49    0.16
  -9  -5   1    0.35    0.15
  -9   5   1    0.49    0.13
  -9   5   1    0.46    0.17
  -9   5   1    0.48    0.15
  -9   5   1    0.18    0.15
   9   5  -1    0.61    0.14
   8  -5  -1    0.46    0.18
  -8  -5   1    0.75    0.19
  -8  -5   1    0.85    0.19
  -8  -5   1    0.57    0.20
  -8  -5   1    0.33    0.14
  -8   5   1    0.32    0.17
  -8   5   1    0.67    0.20
   8   5  -1    0.54    0.16
  -8   5   1    0.80    0.22
  -8   5   1    0.59    0.18
   8   5  -1    0.54    0.17
  -7  -5   1    3.76    0.37
  -7  -5   1    2.99    0.31
  -7  -5   1    3.43    0.32
  -7  -5   1    2.87    0.28
  -7  -5   1    3.49    0.20
   7   5  -1    3.69    0.34
  -7   5   1    4.40    0.41
  -7   5   1    3.47    0.32
  -7   5   1    4.00    0.37
  -7   5   1    4.36    0.39
  -6  -5   1    6.96    0.41
  -6  -5   1    6.66    0.37
  -6  -5   1    7.09    0.33
  -6  -5   1    7.13    0.40
  -6  -5   1    6.61    0.41
  -6  -5   1    6.64    0.42
   6  -5  -1    7.60    0.37
  -6   5   1    7.95    0.42
   6   5  -1    7.12    0.35
  -6   5   1    7.87    0.47
  -6   5   1    6.83    0.31
  -6   5   1    7.31    0.43
  -5  -5   1   40.35    1.21
   5  -5  -1   41.26    1.15
  -5  -5   1   35.96    1.14
  -5  -5   1   40.43    1.19
   5   5  -1   39.50    1.13
  -5   5   1   39.10    1.16
  -5   5   1   38.75    1.23
  -4  -5   1   28.40    0.87
   4  -5  -1   28.17    0.82
  -4  -5   1   27.42    0.87
  -4   5   1   28.61    0.84
   4   5  -1   27.71    0.82
  -3  -5   1   28.30    0.85
   3  -5  -1   29.70    0.81
  -3  -5   1   29.38    0.81
  -3  -5   1   28.72    0.86
  -3   5   1   29.58    0.84
   3   5  -1   30.13    0.82
   2  -5  -1  132.21    3.30
  -2  -5   1  133.09    3.32
  -2  -5   1  136.03    3.38
  -2  -5   1  128.97    3.37
   2   5  -1  133.08    3.32
   1  -5  -1  430.20   10.33
  -1  -5   1  415.62   10.35
   1   5  -1  414.93   10.33
   0  -5  -1    2.40    0.15
   0  -5   1    2.71    0.16
   1  -5   1  288.87    6.81
  -1  -5  -1  272.86    6.82
  -1  -5  -1  265.43    6.79
   2  -5   1   27.18    0.74
  -2  -5  -1   26.85    0.76
   2  -5   1   28.11    0.75
  -3  -5  -1   11.34    0.41
  -3  -5  -1   11.71    0.42
   3  -5   1   12.50    0.38
  -3  -5  -1   11.61    0.41
   3  -5   1   12.26    0.38
  -4  -5  -1   21.86    0.67
   4   5   1   21.61    0.70
   5   5   1    5.99    0.33
  -6  -5  -1   10.01    0.55
   6  -5   1   10.37    0.47
  -6  -5  -1    9.33    0.48
  -6   5  -1   11.08    0.55
   6   5   1    9.63    0.45
  -6   5  -1   10.62    0.48
   6   5   1   10.20    0.48
  -6   5  -1   10.30    0.53
  -7  -5  -1    5.88    0.42
   7  -5   1    6.31    0.39
  -7  -5  -1    6.62    0.39
  -7   5  -1    6.02    0.38
  -7   5  -1    6.00    0.42
  -7   5  -1    5.86    0.45
   7   5   1    6.55    0.37
  -7   5  -1    6.65    0.44
  -8  -5  -1   11.34    0.60
   8  -5   1   11.71    0.49
  -8  -5  -1   11.07    0.56
  -8  -5  -1   11.82    0.45
  -8  -5  -1   11.98    0.51
  -8   5  -1   12.22    0.59
  -8   5  -1   12.09    0.56
  -8   5  -1   12.01    0.56
   8   5   1   12.07    0.47
  -8   5  -1   11.14    0.57
  -8   5  -1   12.19    0.43
  -9  -5  -1    0.21    0.14
  -9  -5  -1    0.27    0.11
  -9  -5  -1    0.33    0.15
   9  -5   1    0.44    0.16
   9   5   1    0.34    0.14
  -9   5  -1    0.24    0.13
  -9   5  -1    0.40    0.13
  -9   5  -1    0.26    0.15
  -9  -6   1    1.63    0.23
   9  -6  -1    1.43    0.19
  -9  -6   1    1.67    0.18
  -9  -6   1    1.72    0.20
  -9   6   1    1.38    0.19
   9   6  -1    1.52    0.19
  -9   6   1    1.19    0.20
  -9   6   1    1.82    0.17
  -9   6   1    1.49    0.32
  -8  -6   1    2.65    0.27
  -8  -6   1    2.46    0.30
  -8  -6   1    2.60    0.27
   8  -6  -1    2.43    0.28
   8   6  -1    2.99    0.31
  -8   6   1    3.01    0.28
   8   6  -1    2.70    0.28
  -8   6   1    2.67    0.32
  -8   6   1    2.63    0.29
  -8   6   1    2.77    0.31
  -7  -6   1   25.94    0.94
  -7  -6   1   23.15    0.84
  -7  -6   1   25.18    0.71
  -7  -6   1   24.25    0.87
  -7   6   1   25.73    0.98
  -7   6   1   24.67    0.90
   7   6  -1   24.67    0.90
  -7   6   1   23.93    0.91
  -7   6   1   24.86    0.87
  -7   6   1   24.85    0.92
  -6  -6   1    2.80    0.28
  -6  -6   1    2.71    0.21
  -6  -6   1    1.99    0.25
  -6  -6   1    2.87    0.30
  -6  -6   1    2.58    0.26
  -6  -6   1    2.47    0.28
   6  -6  -1    2.72    0.25
  -6   6   1    3.07    0.29
  -6   6   1    2.86    0.20
  -6   6   1    3.70    0.35
  -6   6   1    2.61    0.31
  -5  -6   1    1.16    0.19
   5  -6  -1    1.09    0.16
  -5  -6   1    0.98    0.18
  -5  -6   1    0.91    0.18
  -5  -6   1    1.12    0.17
  -5   6   1    1.07    0.21
   5   6  -1    0.99    0.15
  -4  -6   1    3.02    0.25
   4  -6  -1    2.59    0.20
  -4  -6   1    2.68    0.24
  -4   6   1    2.46    0.24
   4   6  -1    2.66    0.20
  -3  -6   1   38.41    1.10
   3  -6  -1   38.98    1.05
  -3  -6   1   38.82    1.11
  -3  -6   1   38.26    1.05
   3   6  -1   39.12    1.06
  -2  -6   1   14.35    0.47
   2  -6  -1   13.98    0.42
   2  -6  -1   13.81    0.39
  -2  -6   1   14.46    0.44
  -2  -6   1   14.28    0.48
   2   6  -1   13.96    0.43
  -1  -6   1  548.16   13.54
   1  -6  -1  553.31   13.52
   1  -6  -1  559.88   13.51
   1   6  -1  537.24   13.52
   0  -6  -1    2.49    0.13
   0  -6   1    2.66    0.16
   0  -6  -1    2.39    0.15
  -1  -6  -1   30.38    0.81
  -1  -6  -1   28.70    0.78
   1  -6   1   29.80    0.80
   2  -6   1   78.87    2.03
   2  -6   1   79.65    2.04
  -2  -6  -1   82.10    2.07
  -3  -6  -1   50.02    1.34
  -3  -6  -1   49.15    1.34
  -3  -6  -1   49.39    1.33
   3  -6   1   48.73    1.30
   3  -6   1   50.08    1.30
  -4  -6  -1    0.23    0.10
   4   6   1    0.32    0.12
   5   6   1    2.43    0.24
   6  -6   1   22.29    0.78
  -6  -6  -1   20.90    0.77
  -6  -6  -1   21.65    0.83
  -6   6  -1   23.86    0.88
  -6   6  -1   22.37    0.83
   6   6   1   22.51    0.75
   6   6   1   23.33    0.80
   6   6   1   21.26    0.78
  -6   6  -1   22.11    0.77
  -6   6  -1   22.05    0.83
  -7  -6  -1    0.49    0.19
  -7  -6  -1    0.65    0.17
   7  -6   1    0.61    0.17
  -7   6  -1    0.86    0.21
  -7   6  -1    0.37    0.17
   7   6   1    0.62    0.17
  -7   6  -1    0.97    0.23
  -7   6  -1    0.66    0.16
  -8  -6  -1    4.15    0.38
  -8  -6  -1    3.13    0.32
  -8  -6  -1    3.51    0.27
   8  -6   1    3.93    0.29
  -8  -6  -1    3.73    0.31
  -8   6  -1    3.22    0.34
  -8   6  -1    3.38    0.32
  -8   6  -1    3.70    0.35
   8   6   1    3.72    0.26
  -8   6  -1    3.31    0.23
  -8   6  -1    2.95    0.30
  -9  -6  -1    1.96    0.22
  -9  -6  -1    1.66    0.22
  -9  -6  -1    1.89    0.18
   9   6   1    1.76    0.21
  -9   6  -1    1.80    0.21
  -9   6  -1    2.44    0.23
  -9   6  -1    1.73    0.20
  -9  -7   1   -0.01    0.13
  -9  -7   1    0.30    0.12
  -9  -7   1   -0.01    0.10
   9  -7  -1    0.26    0.13
  -9   7   1    0.03    0.13
  -9   7   1    0.28    0.12
  -9   7   1   -0.07    0.10
   9   7  -1    0.11    0.12
   8  -7  -1    3.79    0.32
  -8  -7   1    3.28    0.31
  -8  -7   1    3.76    0.35
  -8  -7   1    3.55    0.29
  -8   7   1    2.74    0.29
  -8   7   1    3.68    0.38
   8   7  -1    4.11    0.35
  -8   7   1    3.76    0.31
   8   7  -1    3.87    0.32
  -8   7   1    3.59    0.35
  -7  -7   1    1.84    0.15
  -7  -7   1    1.92    0.25
  -7  -7   1    1.71    0.24
  -7  -7   1    1.50    0.24
  -7  -7   1    1.96    0.29
  -7   7   1    2.45    0.30
  -7   7   1    2.22    0.28
  -7   7   1    2.07    0.28
  -7   7   1    1.65    0.25
  -7   7   1    2.29    0.32
   7   7  -1    1.63    0.26
   7   7  -1    2.10    0.26
  -6  -7   1    7.20    0.40
  -6  -7   1    8.12    0.43
   6  -7  -1    7.35    0.39
  -6  -7   1    8.83    0.47
  -6  -7   1    7.41    0.43
  -6  -7   1    8.28    0.44
  -6  -7   1    7.97    0.36
   6   7  -1    8.26    0.46
  -6   7   1    8.24    0.45
  -6   7   1    8.25    0.32
  -6   7   1    8.18    0.43
  -6   7   1    7.81    0.49
  -5  -7   1   39.95    1.20
   5  -7  -1   39.70    1.14
  -5  -7   1   41.53    1.37
  -5  -7   1   37.98    1.16
  -5  -7   1   40.17    1.22
  -5   7   1   37.83    1.17
  -5   7   1   38.71    1.24
   5   7  -1   37.67    1.13
  -4  -7   1   15.84    0.57
   4  -7  -1   16.07    0.53
  -4  -7   1   16.15    0.59
  -4   7   1   15.41    0.61
   4   7  -1   15.93    0.53
  -3  -7   1    0.60    0.14
   3  -7  -1    0.98    0.12
  -3  -7   1    0.41    0.13
  -3  -7   1    0.53    0.10
   3   7  -1    0.42    0.10
   2  -7  -1   61.60    1.57
   2  -7  -1   63.16    1.60
  -2  -7   1   60.90    1.64
  -2  -7   1   62.53    1.66
  -2  -7   1   63.53    1.63
   2   7  -1   61.99    1.61
  -1  -7   1  841.12   20.89
   1  -7  -1  861.25   20.93
   1  -7  -1  850.66   20.86
   1   7  -1  847.26   20.87
   0  -7  -1  114.57    2.84
   0  -7  -1  106.70    2.82
   0  -7   1  117.08    2.85
  -1  -7  -1    3.23    0.16
  -1  -7  -1    3.31    0.20
   1  -7   1    3.60    0.19
   1  -7   1    3.14    0.15
   2  -7   1    0.65    0.09
   2  -7   1    0.71    0.09
  -2  -7  -1    0.78    0.12
  -2  -7  -1    0.73    0.12
  -2  -7  -1    0.74    0.13
  -3  -7  -1   56.34    1.53
   3  -7   1   57.78    1.48
   3  -7   1   56.26    1.48
  -3  -7  -1   55.65    1.52
  -3  -7  -1   55.72    1.51
  -4  -7  -1   20.09    0.65
  -4  -7  -1   19.60    0.66
   4   7   1   20.16    0.67
   5   7   1    3.39    0.29
   6  -7   1    2.24    0.25
  -6  -7  -1    2.13    0.26
  -6  -7  -1    1.96    0.27
  -6   7  -1    2.21    0.29
  -6   7  -1    2.23    0.25
  -6   7  -1    1.90    0.25
   6   7   1    1.84    0.25
   6   7   1    2.20    0.23
  -6   7  -1    2.39    0.28
  -7  -7  -1    1.74    0.27
   7  -7   1    2.04    0.24
  -7  -7  -1    2.73    0.27
   7   7   1    2.62    0.25
  -7   7  -1    2.51    0.30
  -7   7  -1    2.63    0.30
  -7   7  -1    2.43    0.32
  -7   7  -1    2.64    0.25
   7   7   1    2.43    0.29
   8  -7   1    3.55    0.28
  -8  -7  -1    3.50    0.25
  -8  -7  -1    3.62    0.34
  -8  -7  -1    3.42    0.30
  -8  -7  -1    3.01    0.34
  -8   7  -1    3.37    0.34
   8   7   1    2.89    0.33
  -8   7  -1    3.69    0.33
  -8   7  -1    3.82    0.33
  -8   7  -1    3.72    0.22
   8   7   1    3.62    0.25
  -8   7  -1    3.35    0.34
  -9  -7  -1    7.56    0.33
  -9  -7  -1    7.83    0.37
  -9  -7  -1    6.93    0.37
  -9   7  -1    7.73    0.37
  -9   7  -1    7.50    0.36
   9   7   1    7.23    0.41
  -9   7  -1    7.33    0.36
  -9  -8   1    1.69    0.17
  -9  -8   1    2.02    0.23
  -9  -8   1    1.72    0.18
   9  -8  -1    2.02    0.21
   9   8  -1    1.87    0.19
  -9   8   1    1.84    0.22
  -8  -8   1    5.32    0.36
  -8  -8   1    5.44    0.40
  -8  -8   1    5.87    0.36
   8  -8  -1    5.18    0.38
   8   8  -1    5.81    0.40
  -8   8   1    5.97    0.47
  -8   8   1    5.17    0.42
   8   8  -1    5.59    0.37
  -8   8   1    5.95    0.36
  -8   8   1    6.02    0.41
  -7  -8   1   19.08    0.74
  -7  -8   1   20.01    0.79
  -7  -8   1   18.31    0.71
  -7  -8   1   19.01    0.56
  -7  -8   1   19.49    0.71
  -7   8   1   19.74    0.78
   7   8  -1   19.43    0.76
  -7   8   1   19.88    0.84
   7   8  -1   17.41    0.71
  -7   8   1   18.78    0.76
  -7   8   1   19.63    0.74
  -6  -8   1   13.34    0.62
  -6  -8   1   13.90    0.59
  -6  -8   1   14.17    0.50
  -6  -8   1   14.22    0.61
  -6  -8   1   14.28    0.59
  -6  -8   1   13.77    0.63
  -6  -8   1   13.95    0.60
  -6   8   1   14.92    0.61
  -6   8   1   15.59    0.69
   6   8  -1   14.09    0.62
  -6   8   1   14.72    0.46
  -6   8   1   14.53    0.63
  -6   8   1   14.16    0.64
   5  -8  -1    6.05    0.32
  -5  -8   1    5.35    0.35
  -5  -8   1    6.03    0.36
  -5  -8   1    6.66    0.38
  -5  -8   1    6.11    0.35
   5   8  -1    6.16    0.31
  -5   8   1    5.90    0.38
  -5   8   1    5.13    0.36
  -4  -8   1   15.26    0.57
  -4  -8   1   15.99    0.60
  -4  -8   1   15.24    0.51
   4  -8  -1   15.70    0.53
   4   8  -1   15.62    0.53
  -4   8   1   14.71    0.60
   3  -8  -1   10.10    0.36
  -3  -8   1    9.58    0.36
  -3  -8   1    8.99    0.41
  -3  -8   1    9.15    0.40
   3   8  -1   10.19    0.36
   2  -8  -1   16.91    0.48
  -2  -8   1   17.27    0.53
   2  -8  -1   17.40    0.51
  -2  -8   1   16.90    0.56
  -2  -8   1   15.92    0.55
   2   8  -1   17.27    0.52
  -1  -8   1  342.03    8.69
   1  -8  -1  360.69    8.65
  -1  -8   1  350.95    8.67
   1  -8  -1  350.85    8.68
  -1  -8   1  347.62    8.68
   1  -8  -1  350.03    8.64
   1   8  -1  349.75    8.65
   0  -8  -1   54.14    1.45
   0  -8  -1   54.90    1.42
   0  -8   1   56.46    1.43
   0  -8  -1   53.94    1.44
   0  -8  -1   52.87    1.40
   0   8  -1   54.08    1.40
   1  -8   1    1.57    0.12
  -1  -8  -1    1.67    0.16
  -1  -8  -1    1.62    0.14
   1  -8   1    1.43    0.13
  -1  -8  -1    1.60    0.15
  -1  -8  -1    1.58    0.16
   2  -8   1    9.28    0.32
  -2  -8  -1    9.41    0.36
  -2  -8  -1   10.04    0.38
   2  -8   1    9.44    0.33
  -2  -8  -1    9.89    0.37
   3  -8   1   40.77    1.11
  -3  -8  -1   41.58    1.17
   3  -8   1   40.95    1.11
  -3  -8  -1   41.21    1.16
  -3  -8  -1   41.47    1.15
  -4  -8  -1   14.49    0.52
  -4  -8  -1   15.69    0.59
  -4  -8  -1   14.04    0.54
   4   8   1   13.89    0.54
   5   8   1   27.50    0.90
   6  -8   1    8.57    0.44
  -6  -8  -1    7.61    0.46
  -6  -8  -1    8.77    0.45
   6   8   1    8.10    0.42
  -6   8  -1    8.46    0.43
   6   8   1    9.11    0.47
  -6   8  -1    8.21    0.51
  -6   8  -1    8.59    0.48
  -6   8  -1    9.20    0.48
  -7  -8  -1    7.99    0.42
  -7  -8  -1    7.51    0.44
  -7  -8  -1    7.59    0.47
   7  -8   1    8.08    0.43
  -7   8  -1    7.77    0.51
  -7   8  -1    7.29    0.53
  -7   8  -1    7.95    0.47
  -7   8  -1    8.19    0.40
   7   8   1    7.65    0.46
  -7   8  -1    7.78    0.46
   7   8   1    8.33    0.40
  -8  -8  -1    3.24    0.32
  -8  -8  -1    2.92    0.27
  -8  -8  -1    3.44    0.25
  -8  -8  -1    3.52    0.29
  -8  -8  -1    2.79    0.31
   8  -8   1    3.43    0.25
  -8   8  -1    3.42    0.32
   8   8   1    3.18    0.31
  -8   8  -1    3.17    0.29
   8   8   1    2.84    0.22
  -8   8  -1    3.49    0.34
  -8   8  -1    3.16    0.32
  -9  -8  -1    9.14    0.38
  -9  -8  -1    8.00    0.34
  -9   8  -1    8.11    0.37
  -9   8  -1    7.87    0.36
  -9   8  -1    8.09    0.37
  -9  -9   1    4.55    0.26
  -9  -9   1    4.91    0.25
  -9  -9   1    4.74    0.31
   9  -9  -1    4.18    0.28
   9   9  -1    4.66    0.28
  -9   9   1    4.48    0.30
  -8  -9   1    0.97    0.20
   8  -9  -1    1.05    0.20
  -8  -9   1    0.63    0.20
  -8  -9   1    0.75    0.17
   8   9  -1    1.16    0.22
  -8   9   1    1.24    0.20
  -8   9   1    1.05    0.23
  -8   9   1    1.00    0.21
   8   9  -1    1.22    0.19
  -7  -9   1    0.11    0.14
  -7  -9   1    0.07    0.16
  -7  -9   1    0.16    0.17
  -7  -9   1   -0.12    0.13
   7   9  -1    0.05    0.15
  -7   9   1    0.04    0.15
  -7   9   1   -0.07    0.16
   7   9  -1    0.10    0.16
  -7   9   1    0.17    0.16
  -7   9   1    0.13    0.16
  -6  -9   1   17.27    0.58
  -6  -9   1   17.64    0.71
  -6  -9   1   16.43    0.68
  -6  -9   1   17.89    0.68
  -6  -9   1   16.37    0.70
   6  -9  -1   17.21    0.64
  -6  -9   1   18.34    0.68
  -6  -9   1   18.39    0.74
  -6   9   1   16.89    0.51
  -6   9   1   17.39    0.70
   6   9  -1   18.21    0.71
  -6   9   1   19.38    0.78
  -6   9   1   16.82    0.71
  -6   9   1   17.64    0.69
   5  -9  -1    3.66    0.27
  -5  -9   1    3.72    0.29
  -5  -9   1    3.92    0.31
  -5  -9   1    3.72    0.34
  -5   9   1    3.68    0.32
  -5   9   1    3.80    0.30
   5   9  -1    3.84    0.25
   5   9  -1    3.49    0.30
  -4  -9   1  104.38    2.76
  -4  -9   1  100.72    2.67
   4  -9  -1  104.21    2.68
  -4  -9   1   97.77    2.70
  -4  -9   1  104.99    2.74
   4   9  -1  104.44    2.68
  -4   9   1  102.68    2.77
  -3  -9   1  147.73    3.76
  -3  -9   1  148.03    3.71
  -3  -9   1  142.67    3.74
   3  -9  -1  146.88    3.69
   3   9  -1  143.01    3.69
  -2  -9   1   21.60    0.66
  -2  -9   1   20.87    0.67
   2  -9  -1   21.44    0.60
   2  -9  -1   21.73    0.63
  -2  -9   1   22.03    0.69
   2   9  -1   21.55    0.64
   1  -9  -1   46.29    1.22
   1  -9  -1   46.27    1.27
   1  -9  -1   46.98    1.22
  -1  -9   1   45.20    1.26
  -1  -9   1   47.07    1.25
  -1  -9   1   46.07    1.26
   1   9  -1   46.20    1.22
   0  -9  -1   28.04    0.83
   0  -9  -1   28.52    0.79
   0  -9  -1   29.64    0.82
   0  -9   1   28.82    0.83
   0  -9  -1   29.47    0.84
   0  -9   1   29.43    0.83
   0  -9   1   29.48    0.82
   0   9  -1   29.34    0.80
  -1  -9  -1   68.73    1.73
   1  -9   1   66.92    1.71
  -1  -9  -1   64.45    1.74
  -1  -9  -1   63.95    1.69
   1  -9   1   65.64    1.68
  -1  -9  -1   64.79    1.73
  -2  -9  -1    1.62    0.18
  -2  -9  -1    1.37    0.16
   2  -9   1    1.66    0.16
   2  -9   1    1.51    0.14
  -2  -9  -1    1.40    0.17
   2  -9   1    1.62    0.13
  -3  -9  -1    0.41    0.13
   3  -9   1    0.73    0.10
  -3  -9  -1    0.82    0.14
  -3  -9  -1    0.71    0.14
   3   9   1    0.81    0.15
  -4  -9  -1    7.50    0.36
  -4  -9  -1    7.55    0.37
  -4  -9  -1    7.59    0.37
   4   9   1    7.01    0.37
   5   9   1    2.73    0.27
   6  -9   1   22.21    0.79
  -6  -9  -1   23.12    0.81
  -6  -9  -1   21.71    0.83
   6   9   1   22.87    0.77
  -6   9  -1   21.99    0.78
  -6   9  -1   21.50    0.82
  -6   9  -1   24.38    0.92
  -6   9  -1   22.93    0.86
   6   9   1   23.97    0.97
   6   9   1   23.36    0.84
   7  -9   1    0.34    0.15
  -7  -9  -1    0.24    0.16
  -7  -9  -1    0.21    0.17
  -7  -9  -1    0.34    0.16
  -7   9  -1    0.44    0.17
  -7   9  -1    0.65    0.21
   7   9   1    0.58    0.19
  -7   9  -1    0.24    0.16
  -7   9  -1    0.39    0.15
   7   9   1    0.48    0.15
  -7   9  -1    0.42    0.23
   8  -9   1    5.68    0.32
  -8  -9  -1    6.43    0.39
  -8  -9  -1    5.06    0.32
  -8  -9  -1    6.04    0.29
  -8  -9  -1    5.38    0.40
  -8  -9  -1    6.30    0.37
   8   9   1    5.98    0.29
   8   9   1    5.83    0.38
  -8   9  -1    5.57    0.41
  -8   9  -1    5.69    0.36
  -8   9  -1    5.76    0.41
  -8   9  -1    6.35    0.40
  -9  -9  -1   18.55    0.60
  -9  -9  -1   19.31    0.63
  -9   9  -1   18.79    0.61
  -9   9  -1   19.23    0.64
   9 -10  -1   -0.08    0.11
  -9 -10   1   -0.05    0.12
  -9 -10   1   -0.06    0.09
  -9 -10   1    0.11    0.09
  -9  10   1    0.13    0.12
   9  10  -1   -0.04    0.11
  -8 -10   1    4.67    0.38
  -8 -10   1    4.06    0.32
  -8 -10   1    4.57    0.33
   8 -10  -1    4.68    0.34
   8  10  -1    4.56    0.36
  -8  10   1    4.37    0.31
  -8  10   1    4.10    0.35
   8  10  -1    4.48    0.33
  -8  10   1    3.66    0.36
  -7 -10   1   27.61    0.98
  -7 -10   1   27.98    0.96
  -7 -10   1   28.65    0.96
  -7 -10   1   29.17    1.01
  -7  10   1   28.35    1.00
   7  10  -1   29.29    1.01
  -7  10   1   28.23    1.07
  -7  10   1   29.26    1.01
  -7  10   1   28.97    0.96
   7  10  -1   28.09    0.96
  -6 -10   1    6.44    0.33
  -6 -10   1    7.05    0.43
  -6 -10   1    6.17    0.44
  -6 -10   1    6.62    0.44
  -6 -10   1    6.83    0.41
  -6 -10   1    6.41    0.40
   6 -10  -1    5.43    0.37
  -6 -10   1    6.86    0.43
  -6  10   1    7.61    0.48
  -6  10   1    6.47    0.42
  -6  10   1    6.24    0.40
   6  10  -1    7.64    0.45
  -6  10   1    6.21    0.41
  -5 -10   1   18.30    0.67
   5 -10  -1   18.45    0.64
  -5 -10   1   18.89    0.73
  -5 -10   1   16.53    0.68
   5  10  -1   16.86    0.61
  -5  10   1   17.34    0.66
   5  10  -1   19.16    0.70
  -5  10   1   18.02    0.72
  -4 -10   1    2.83    0.28
  -4 -10   1    1.71    0.21
  -4 -10   1    2.27    0.21
  -4 -10   1    2.22    0.24
   4 -10  -1    2.55    0.23
  -4  10   1    2.25    0.26
   4  10  -1    2.22    0.22
   4  10  -1    2.29    0.20
   3 -10  -1   14.48    0.49
  -3 -10   1   14.46    0.50
  -3 -10   1   14.54    0.55
  -3 -10   1   14.47    0.53
   3  10  -1   14.14    0.48
   3  10  -1   12.42    0.50
  -2 -10   1  104.60    2.77
  -2 -10   1  106.54    2.76
   2 -10  -1  108.32    2.71
  -2 -10   1  107.24    2.74
   2 -10  -1  105.46    2.75
   2 -10  -1  104.10    2.68
   2  10  -1  106.96    2.71
  -1 -10   1   16.69    0.56
  -1 -10   1   16.74    0.55
   1 -10  -1   16.77    0.57
  -1 -10   1   17.43    0.55
   1 -10  -1   17.25    0.52
   1 -10  -1   16.66    0.55
   1 -10  -1   17.02    0.51
   1  10  -1   16.58    0.51
   0 -10  -1   38.72    1.06
   0 -10   1   39.27    1.08
   0 -10   1   39.75    1.06
   0 -10  -1   37.76    1.03
   0 -10  -1   35.38    1.06
   0 -10   1   37.35    1.06
   0 -10  -1   39.19    1.08
   0  10  -1   39.83    1.04
   1 -10   1    3.34    0.17
   1 -10   1    3.54    0.22
  -1 -10  -1    3.18    0.24
  -1 -10  -1    3.40    0.20
   1 -10   1    3.50    0.21
  -1 -10  -1    2.99    0.22
   1 -10   1    3.60    0.21
  -1 -10  -1    3.60    0.23
  -1  10  -1    3.62    0.19
  -2 -10  -1   92.51    2.46
  -2 -10  -1   95.94    2.47
   2 -10   1   94.29    2.41
  -2 -10  -1   94.82    2.48
   2 -10   1   92.69    2.43
   2 -10   1   97.75    2.44
  -3 -10  -1   20.42    0.66
  -3 -10  -1   19.97    0.66
  -3 -10  -1   20.46    0.68
   3 -10   1   19.69    0.72
   3  10   1   18.99    0.66
  -4 -10  -1    6.67    0.36
  -4 -10  -1    7.35    0.39
  -4 -10  -1    6.78    0.35
   4  10   1    7.15    0.37
   5  10   1    1.18    0.18
   5  10   1    1.71    0.23
  -5  10  -1    1.39    0.22
  -6 -10  -1    2.88    0.31
   6 -10   1    3.56    0.31
  -6 -10  -1    2.98    0.29
  -6 -10  -1    3.76    0.31
  -6  10  -1    3.43    0.33
   6  10   1    3.62    0.29
  -6  10  -1    3.80    0.30
  -6  10  -1    2.98    0.35
  -6  10  -1    3.49    0.35
   6  10   1    2.95    0.32
  -7 -10  -1   14.73    0.66
  -7 -10  -1   15.06    0.63
  -7 -10  -1   15.65    0.64
   7 -10   1   15.58    0.60
  -7 -10  -1   16.76    0.60
  -7  10  -1   14.79    0.71
  -7  10  -1   14.54    0.55
   7  10   1   16.04    0.58
  -7  10  -1   15.37    0.67
   7  10   1   14.59    0.64
  -7  10  -1   14.83    0.70
  -7  10  -1   15.04    0.64
  -8 -10  -1    0.55    0.16
   8 -10   1    0.74    0.15
  -8 -10  -1    0.78    0.20
  -8 -10  -1    1.01    0.20
  -8 -10  -1    0.70    0.16
  -8 -10  -1    0.68    0.12
  -8  10  -1    0.98    0.22
  -8  10  -1    0.54    0.16
  -8  10  -1    0.49    0.18
   8  10   1    0.67    0.12
  -8  10  -1    1.15    0.21
   8  10   1    1.01    0.19
  -9 -10  -1    2.08    0.18
  -9 -10  -1    2.16    0.18
  -9  10  -1    2.29    0.20
   9 -11  -1    3.08    0.23
  -9 -11   1    2.94    0.23
  -9 -11   1    3.29    0.23
  -9 -11   1    3.13    0.22
   9  11  -1    3.05    0.21
  -9  11   1    3.20    0.26
  -8 -11   1    0.37    0.15
   8 -11  -1    0.26    0.15
  -8 -11   1    0.34    0.16
  -8 -11   1    0.72    0.19
  -8 -11   1    0.55    0.16
   8  11  -1    0.49    0.18
   8  11  -1    0.38    0.16
  -8  11   1    0.76    0.17
  -8  11   1    0.49    0.19
  -8  11   1    0.53    0.18
  -7 -11   1    6.22    0.42
  -7 -11   1    6.16    0.41
  -7 -11   1    5.57    0.38
  -7 -11   1    5.87    0.40
  -7  11   1    6.51    0.43
  -7  11   1    6.87    0.48
   7  11  -1    5.86    0.44
  -7  11   1    5.41    0.40
   7  11  -1    5.72    0.40
  -7  11   1    6.39    0.41
  -6 -11   1    4.70    0.39
  -6 -11   1    4.86    0.36
  -6 -11   1    5.09    0.28
  -6 -11   1    4.75    0.38
  -6 -11   1    4.85    0.38
  -6 -11   1    4.36    0.40
  -6 -11   1    4.36    0.36
  -6  11   1    4.61    0.37
  -6  11   1    5.05    0.37
   6  11  -1    5.11    0.38
  -6  11   1    4.09    0.36
  -6  11   1    4.91    0.43
  -5 -11   1    2.81    0.29
  -5 -11   1    2.26    0.22
  -5 -11   1    2.70    0.27
  -5 -11   1    2.43    0.28
  -5 -11   1    2.10    0.27
   5 -11  -1    2.72    0.26
   5  11  -1    2.55    0.27
  -5  11   1    2.62    0.30
  -5  11   1    2.69    0.28
  -4 -11   1    7.91    0.44
  -4 -11   1    7.21    0.37
   4 -11  -1    7.08    0.35
  -4 -11   1    7.71    0.41
  -4 -11   1    7.20    0.35
   4  11  -1    7.85    0.39
   4  11  -1    7.40    0.33
  -4  11   1    7.07    0.41
  -3 -11   1    2.38    0.24
   3 -11  -1    1.63    0.19
   3 -11  -1    1.91    0.18
  -3 -11   1    2.24    0.20
  -3 -11   1    2.30    0.23
   3  11  -1    2.56    0.20
   3  11  -1    2.16    0.20
   2 -11  -1   51.01    1.38
  -2 -11   1   51.68    1.46
   2 -11  -1   56.09    1.42
  -2 -11   1   53.03    1.48
  -2 -11   1   52.42    1.44
   2  11  -1   51.55    1.41
  -1 -11   1    7.59    0.35
   1 -11  -1    7.76    0.30
   1 -11  -1    7.96    0.31
  -1 -11   1    7.99    0.34
   1 -11  -1    7.50    0.35
  -1 -11   1    7.62    0.35
   1 -11  -1    7.99    0.36
   1  11  -1    7.90    0.31
   0 -11  -1    4.78    0.28
   0 -11   1    4.93    0.26
   0 -11  -1    5.17    0.27
   0 -11  -1    5.45    0.24
   0 -11  -1    5.54    0.26
   0 -11   1    4.76    0.27
   0 -11   1    4.78    0.27
   0  11  -1    5.05    0.24
   1 -11   1    9.85    0.38
  -1 -11  -1   10.48    0.41
  -1 -11  -1   10.20    0.37
   1 -11   1    9.59    0.33
   1 -11   1    9.89    0.37
  -1 -11  -1   10.04    0.40
  -1 -11  -1    9.94    0.39
   1 -11   1    9.98    0.38
  -1  11  -1   10.49    0.36
  -2 -11  -1   24.52    0.76
   2 -11   1   23.68    0.80
  -2 -11  -1   23.97    0.76
  -2 -11  -1   23.59    0.75
   2 -11   1   25.17    0.72
   2 -11   1   23.60    0.70
   2 -11   1   23.44    0.72
  -2  11  -1   24.47    0.70
  -3 -11  -1   15.76    0.57
  -3 -11  -1   15.64    0.57
  -3 -11  -1   16.04    0.59
   3  11   1   14.89    0.57
  -4 -11  -1   15.16    0.58
  -4 -11  -1   15.31    0.59
  -4 -11  -1   15.66    0.61
   4  11   1   15.67    0.61
  -5 -11  -1   11.97    0.55
   5 -11   1   12.42    0.53
   5  11   1   13.89    0.58
  -5  11  -1   12.75    0.54
   5  11   1   12.50    0.52
  -6 -11  -1   20.74    0.75
  -6 -11  -1   21.19    0.77
   6 -11   1   20.83    0.76
  -6  11  -1   22.13    0.75
   6  11   1   22.03    0.83
  -6  11  -1   22.83    0.90
  -6  11  -1   21.62    0.83
   6  11   1   22.21    0.75
  -7 -11  -1   26.88    0.92
  -7 -11  -1   26.75    0.93
  -7 -11  -1   28.34    0.86
   7 -11   1   26.35    0.86
  -7 -11  -1   26.40    0.92
   7  11   1   27.18    0.83
  -7  11  -1   26.41    1.01
  -7  11  -1   26.80    0.95
   7  11   1   25.49    0.92
  -7  11  -1   26.60    0.81
  -7  11  -1   25.18    0.91
   7  11   1   24.91    0.93
  -8 -11  -1    0.17    0.16
  -8 -11  -1    0.26    0.13
  -8 -11  -1    0.32    0.10
  -8 -11  -1    0.41    0.15
  -8 -11  -1    0.44    0.15
   8 -11   1    0.26    0.13
  -8  11  -1    0.20    0.15
  -8  11  -1    0.10    0.18
  -8  11  -1    0.34    0.18
   8  11   1    0.29    0.16
  -8  11  -1    0.42    0.17
  -9 -11  -1    1.35    0.15
  -9  11  -1    1.23    0.16
   9 -12  -1    0.98    0.15
  -9 -12   1    0.90    0.14
  -9 -12   1    1.10    0.13
  -9  12   1    1.01    0.16
   9  12  -1    0.96    0.11
  -8 -12   1    1.83    0.21
  -8 -12   1    2.29    0.25
  -8 -12   1    2.06    0.23
  -8 -12   1    1.83    0.22
   8 -12  -1    2.26    0.24
   8  12  -1    1.85    0.25
   8  12  -1    1.78    0.21
  -8  12   1    1.95    0.25
  -8  12   1    2.12    0.27
  -8  12   1    2.01    0.21
  -7 -12   1    6.30    0.40
  -7 -12   1    6.22    0.44
  -7 -12   1    6.28    0.42
  -7 -12   1    6.42    0.41
   7  12  -1    6.60    0.43
  -7  12   1    6.72    0.48
  -7  12   1    6.42    0.42
  -7  12   1    6.21    0.42
  -7  12   1    7.02    0.42
   7  12  -1    7.30    0.46
  -6 -12   1   27.42    0.97
  -6 -12   1   28.01    1.02
  -6 -12   1   27.60    1.00
  -6 -12   1   29.43    0.97
  -6 -12   1   27.82    0.84
  -6 -12   1   28.17    0.98
  -6 -12   1   29.34    0.97
   6  12  -1   26.41    0.94
  -6  12   1   27.16    0.98
  -6  12   1   28.95    0.96
  -6  12   1   28.64    1.05
  -6  12   1   28.42    0.98
   6  12  -1   29.04    1.00
  -5 -12   1   21.74    0.80
   5 -12  -1   21.00    0.73
  -5 -12   1   19.83    0.68
  -5 -12   1   20.06    0.77
  -5 -12   1   20.67    0.81
  -5 -12   1   22.23    0.77
   5  12  -1   22.12    0.79
  -5  12   1   20.30    0.62
  -5  12   1   21.31    0.82
  -5  12   1   20.82    0.75
  -4 -12   1    3.25    0.26
   4 -12  -1    3.40    0.27
  -4 -12   1    3.13    0.31
   4 -12  -1    3.54    0.27
  -4 -12   1    2.82    0.28
  -4 -12   1    3.01    0.27
   4  12  -1    3.27    0.29
  -4  12   1    3.18    0.31
  -4  12   1    2.73    0.26
   4  12  -1    3.08    0.22
   3 -12  -1   13.35    0.52
  -3 -12   1   15.27    0.58
  -3 -12   1   14.03    0.51
  -3 -12   1   14.09    0.55
   3 -12  -1   14.20    0.51
  -3 -12   1   11.39    0.59
   3  12  -1   13.74    0.48
   3  12  -1   13.34    0.51
   2 -12  -1   28.76    0.84
   2 -12  -1   28.58    0.80
  -2 -12   1   26.91    0.88
   2 -12  -1   28.67    0.87
   2 -12  -1   28.52    0.88
  -2 -12   1   27.33    0.88
  -2 -12   1   28.37    0.85
   2  12  -1   28.06    0.82
  -1 -12   1   17.99    0.60
   1 -12  -1   17.37    0.60
   1 -12  -1   17.14    0.61
   1 -12  -1   18.35    0.56
  -1 -12   1   17.78    0.60
   1 -12  -1   18.14    0.56
  -1 -12   1   17.75    0.61
   1  12  -1   17.45    0.55
   0 -12  -1    7.27    0.35
   0 -12   1    7.81    0.35
   0 -12  -1    7.27    0.32
   0 -12  -1    7.25    0.34
   0 -12  -1    7.41    0.31
   0 -12   1    7.49    0.34
   0 -12   1    7.45    0.33
   0  12  -1    7.38    0.30
  -1 -12  -1    8.97    0.40
   1 -12   1    8.77    0.36
   1 -12   1    8.73    0.36
  -1 -12  -1    8.26    0.37
   1 -12   1    9.04    0.37
  -1 -12  -1    8.62    0.37
  -1 -12  -1    8.80    0.34
  -1  12  -1    8.96    0.34
   2 -12   1    7.78    0.32
  -2 -12  -1    7.34    0.35
   2 -12   1    7.20    0.32
   2 -12   1    7.52    0.38
  -2 -12  -1    7.29    0.35
  -2 -12  -1    6.84    0.36
  -2  12  -1    7.46    0.30
   2  12   1    7.25    0.35
  -3 -12  -1   18.96    0.67
  -3 -12  -1   18.03    0.65
  -3 -12  -1   17.94    0.64
   3  12   1   18.40    0.66
  -4 -12  -1   12.64    0.54
  -4 -12  -1   11.81    0.51
  -4 -12  -1   11.63    0.50
   4  12   1   11.33    0.52
  -5 -12  -1   22.83    0.90
   5 -12   1   22.65    0.78
  -5  12  -1   22.19    0.78
   5  12   1   23.05    0.92
   5  12   1   23.63    0.84
   5  12   1   22.17    0.76
  -6 -12  -1    3.15    0.29
  -6 -12  -1    3.27    0.31
   6 -12   1    3.39    0.30
  -6 -12  -1    3.55    0.30
  -6  12  -1    3.37    0.38
  -6  12  -1    2.76    0.31
   6  12   1    3.35    0.34
   6  12   1    2.59    0.25
  -6  12  -1    3.65    0.30
  -7 -12  -1    0.03    0.14
  -7 -12  -1    0.06    0.15
   7 -12   1   -0.10    0.13
  -7 -12  -1    0.05    0.15
  -7  12  -1    0.03    0.15
   7  12   1    0.12    0.13
   7  12   1   -0.14    0.15
  -7  12  -1    0.10    0.12
   7  12   1   -0.06    0.15
  -7  12  -1    0.28    0.20
  -7  12  -1   -0.04    0.16
  -8 -12  -1   12.99    0.53
  -8 -12  -1   14.06    0.55
  -8 -12  -1   13.80    0.58
   8 -12   1   14.45    0.48
  -8  12  -1   14.08    0.58
  -8  12  -1   13.63    0.61
   8  12   1   13.89    0.56
  -8  12  -1   14.32    0.58
  -9 -12  -1    0.42    0.10
  -9  12  -1    0.33    0.10
  -9 -13   1    3.25    0.24
  -9 -13   1    3.08    0.20
   9 -13  -1    2.99    0.20
  -9  13   1    3.08    0.23
  -8 -13   1    1.90    0.23
   8 -13  -1    2.11    0.23
  -8 -13   1    2.15    0.23
  -8 -13   1    1.94    0.22
  -8 -13   1    1.83    0.21
  -8  13   1    1.75    0.23
   8  13  -1    2.11    0.25
   8  13  -1    1.83    0.21
  -8  13   1    1.92    0.25
  -7 -13   1    1.92    0.25
   7 -13  -1    2.19    0.28
  -7 -13   1    2.63    0.29
  -7 -13   1    1.86    0.26
  -7 -13   1    1.95    0.27
  -7  13   1    1.72    0.24
  -7  13   1    1.59    0.25
   7  13  -1    2.02    0.29
  -7  13   1    2.25    0.28
   7  13  -1    1.92    0.24
  -7  13   1    1.93    0.29
  -6 -13   1    1.04    0.19
  -6 -13   1    1.20    0.23
  -6 -13   1    0.94    0.22
  -6 -13   1    1.02    0.23
  -6 -13   1    1.52    0.25
  -6 -13   1    0.94    0.21
  -6 -13   1    0.85    0.22
  -6 -13   1    1.20    0.16
  -6  13   1    1.31    0.22
  -6  13   1    1.02    0.23
  -6  13   1    1.32    0.23
   6  13  -1    1.00    0.21
  -6  13   1    1.16    0.22
   6  13  -1    1.34    0.24
  -5 -13   1    0.16    0.15
   5 -13  -1    0.12    0.13
  -5 -13   1    0.18    0.15
  -5 -13   1    0.22    0.17
  -5 -13   1    0.04    0.12
  -5 -13   1    0.08    0.14
  -5 -13   1    0.21    0.17
   5  13  -1    0.10    0.14
  -5  13   1    0.27    0.17
  -5  13   1    0.18    0.15
  -5  13   1    0.33    0.16
  -4 -13   1   10.09    0.50
  -4 -13   1    9.03    0.47
  -4 -13   1    9.68    0.48
   4 -13  -1    8.85    0.43
  -4 -13   1    9.02    0.42
  -4 -13   1    9.35    0.45
   4 -13  -1    9.40    0.45
   4 -13  -1    9.16    0.42
   4  13  -1    8.64    0.43
  -4  13   1    8.52    0.44
   4  13  -1    8.82    0.38
  -4  13   1    8.93    0.47
   3 -13  -1   25.66    0.79
  -3 -13   1   25.96    0.87
  -3 -13   1   25.21    0.84
  -3 -13   1   23.54    0.80
   3 -13  -1   25.38    0.83
  -3 -13   1   24.98    0.80
   3 -13  -1   24.73    0.81
   3  13  -1   24.71    0.76
   3  13  -1   23.60    0.80
  -2 -13   1   45.63    1.35
   2 -13  -1   47.55    1.36
  -2 -13   1   47.32    1.37
  -2 -13   1   46.35    1.32
   2 -13  -1   48.65    1.31
   2 -13  -1   47.91    1.28
   2 -13  -1   46.81    1.35
   2  13  -1   45.61    1.31
   2  13  -1   46.19    1.28
   1 -13  -1   20.62    0.63
   1 -13  -1   19.80    0.68
   1 -13  -1   19.51    0.68
  -1 -13   1   20.78    0.69
  -1 -13   1   19.79    0.66
   1 -13  -1   20.52    0.63
  -1 -13   1   19.80    0.68
   1  13  -1   20.67    0.63
   0 -13   1   13.50    0.50
   0 -13   1   13.52    0.49
   0 -13  -1   13.46    0.48
   0 -13  -1   13.46    0.52
   0 -13  -1   13.79    0.46
   0 -13  -1   13.55    0.51
   0 -13   1   12.81    0.50
   0  13  -1   13.86    0.45
  -1 -13  -1    2.60    0.21
  -1 -13  -1    2.86    0.25
   1 -13   1    2.71    0.22
  -1 -13  -1    3.01    0.24
   1 -13   1    2.20    0.21
   1 -13   1    2.98    0.23
  -1 -13  -1    2.71    0.25
  -1  13  -1    2.71    0.19
   1  13   1    2.71    0.23
   2 -13   1   28.01    0.94
  -2 -13  -1   27.75    0.88
   2 -13   1   27.91    0.84
  -2 -13  -1   28.05    0.87
  -2 -13  -1   28.17    0.89
   2  13   1   26.99    0.87
  -2  13  -1   27.84    0.80
  -3 -13  -1   36.20    1.13
  -3 -13  -1   38.59    1.16
  -3 -13  -1   37.67    1.13
   3  13   1   36.16    1.13
  -4 -13  -1   13.36    0.57
  -4 -13  -1   12.55    0.54
  -4 -13  -1   11.39    0.51
   4  13   1   12.95    0.56
  -5 -13  -1   29.12    0.94
   5 -13   1   28.15    0.93
  -5 -13  -1   27.67    0.93
   5  13   1   28.74    0.95
   5  13   1   29.11    0.91
  -5  13  -1   29.21    0.93
   5  13   1   27.71    0.93
   5  13   1   29.57    1.00
  -5  13  -1   27.52    0.98
   6 -13   1    5.31    0.37
  -6 -13  -1    5.70    0.38
  -6 -13  -1    4.77    0.34
  -6 -13  -1    5.56    0.39
  -6 -13  -1    5.44    0.40
   6  13   1    5.35    0.41
  -6  13  -1    6.20    0.42
   6  13   1    4.72    0.42
  -6  13  -1    5.62    0.46
   6  13   1    5.86    0.35
  -6  13  -1    5.46    0.35
  -7 -13  -1    8.72    0.42
   7 -13   1    8.43    0.41
  -7 -13  -1    8.30    0.40
  -7 -13  -1    7.84    0.44
  -7 -13  -1    8.38    0.46
   7  13   1    8.66    0.37
  -7  13  -1    7.59    0.50
  -7  13  -1    8.23    0.52
  -7  13  -1    8.86    0.35
   7  13   1    7.99    0.47
   7  13   1    8.13    0.47
  -7  13  -1    7.98    0.47
  -8 -13  -1    3.58    0.28
  -8 -13  -1    2.66    0.24
   8 -13   1    3.22    0.21
  -8 -13  -1    2.93    0.28
  -8  13  -1    3.05    0.28
   8  13   1    2.83    0.26
  -8  13  -1    2.52    0.28
  -8  13  -1    3.48    0.29
  -9  13  -1   11.77    0.43
  -9 -14   1    0.80    0.12
   9 -14  -1    0.96    0.12
  -9  14   1    0.74    0.12
  -8 -14   1    0.30    0.13
  -8 -14   1    0.40    0.15
  -8 -14   1    0.44    0.15
   8 -14  -1    0.30    0.14
  -8 -14   1    0.25    0.13
   8  14  -1    0.35    0.14
   8  14  -1    0.24    0.16
  -8  14   1    0.32    0.15
  -8  14   1    0.22    0.11
  -8  14   1    0.41    0.17
  -7 -14   1   12.68    0.55
  -7 -14   1   11.98    0.54
  -7 -14   1   11.35    0.52
  -7 -14   1   11.02    0.53
   7 -14  -1    9.91    0.52
  -7  14   1   12.17    0.52
   7  14  -1   12.17    0.58
  -7  14   1   10.78    0.59
   7  14  -1   11.64    0.52
  -7  14   1   10.45    0.53
  -6 -14   1    6.78    0.31
  -6 -14   1    6.16    0.44
  -6 -14   1    6.31    0.37
  -6 -14   1    6.23    0.42
  -6 -14   1    6.49    0.46
  -6 -14   1    6.09    0.41
  -6 -14   1    7.74    0.44
  -6 -14   1    6.98    0.44
  -6  14   1    6.90    0.42
   6  14  -1    6.33    0.42
   6  14  -1    7.07    0.45
  -6  14   1    6.99    0.47
  -6  14   1    6.40    0.42
  -6  14   1    6.24    0.41
  -5 -14   1    3.52    0.32
  -5 -14   1    3.42    0.27
  -5 -14   1    3.04    0.32
  -5 -14   1    3.13    0.33
   5 -14  -1    3.38    0.29
  -5 -14   1    3.29    0.30
  -5 -14   1    2.88    0.30
  -5 -14   1    3.39    0.35
  -5  14   1    3.05    0.31
  -5  14   1    3.06    0.33
  -5  14   1    2.94    0.18
  -5  14   1    3.69    0.31
   5  14  -1    2.99    0.31
  -4 -14   1    0.77    0.19
   4 -14  -1    0.56    0.15
   4 -14  -1    0.66    0.17
  -4 -14   1    0.51    0.15
  -4 -14   1    0.54    0.18
   4 -14  -1    0.73    0.18
  -4 -14   1    0.27    0.14
  -4  14   1    0.51    0.17
   4  14  -1    0.32    0.15
  -4  14   1    0.37    0.17
   3 -14  -1    1.34    0.18
  -3 -14   1    1.24    0.18
  -3 -14   1    1.24    0.22
  -3 -14   1    1.26    0.18
  -3 -14   1    1.05    0.19
   3 -14  -1    1.71    0.22
   3 -14  -1    1.63    0.21
   3  14  -1    1.21    0.15
   3  14  -1    1.09    0.17
   2 -14  -1   27.35    0.89
   2 -14  -1   28.12    0.84
  -2 -14   1   29.07    0.88
   2 -14  -1   26.87    0.89
  -2 -14   1   27.62    0.90
  -2 -14   1   28.55    0.91
   2  14  -1   26.52    0.81
   2  14  -1   26.41    0.85
  -1 -14   1   19.78    0.70
  -1 -14   1   20.30    0.69
   1 -14  -1   20.34    0.70
   1 -14  -1   21.19    0.65
   1 -14  -1   20.77    0.64
   1 -14  -1   20.94    0.70
  -1 -14   1   20.62    0.67
   1  14  -1   19.71    0.63
  -1  14   1   19.47    0.66
   0 -14   1   34.52    1.02
   0 -14  -1   35.74    1.01
   0 -14  -1   35.98    0.99
   0 -14  -1   35.08    1.06
   0 -14  -1   35.06    1.05
   0 -14   1   34.10    1.03
   0 -14   1   33.51    1.03
   0  14   1   34.10    1.02
   0  14  -1   33.70    0.97
  -1 -14  -1    5.19    0.33
   1 -14   1    5.09    0.30
   1 -14   1    5.22    0.29
  -1 -14  -1    5.23    0.27
  -1 -14  -1    5.75    0.31
  -1 -14  -1    5.21    0.32
   1 -14   1    5.49    0.29
  -1  14  -1    5.00    0.25
   1  14   1    4.62    0.29
   2 -14   1    6.43    0.32
  -2 -14  -1    6.89    0.37
  -2 -14  -1    6.77    0.38
   2 -14   1    6.24    0.31
  -2 -14  -1    6.77    0.36
   2  14   1    6.61    0.35
  -3 -14  -1   30.80    1.01
  -3 -14  -1   30.76    1.00
  -3 -14  -1   30.59    0.98
   3  14   1   31.63    0.99
  -4 -14  -1    0.18    0.15
  -4 -14  -1   -0.04    0.13
  -4 -14  -1    0.29    0.14
   4  14   1    0.26    0.17
   4  14   1    0.08    0.13
  -4  14  -1    0.26    0.15
   4  14   1    0.07    0.21
  -5 -14  -1   22.07    0.81
  -5 -14  -1   23.02    0.80
   5 -14   1   22.38    0.79
  -5 -14  -1   22.27    0.82
  -5 -14  -1   23.73    0.84
  -5  14  -1   23.25    0.79
   5  14   1   23.55    0.87
   5  14   1   23.04    0.77
   5  14   1   21.12    0.79
  -5  14  -1   23.10    0.85
   5  14   1   24.41    1.02
  -6 -14  -1    9.08    0.48
   6 -14   1    8.30    0.44
  -6 -14  -1    9.57    0.51
  -6 -14  -1    8.94    0.46
  -6 -14  -1    9.94    0.46
   6  14   1    8.80    0.51
   6  14   1    8.50    0.50
  -6  14  -1    9.91    0.52
  -6  14  -1    8.75    0.43
   6  14   1    9.41    0.43
  -6  14  -1    8.89    0.56
  -7 -14  -1   11.98    0.47
  -7 -14  -1   11.43    0.52
  -7 -14  -1   10.22    0.46
  -7 -14  -1   11.57    0.53
   7 -14   1   11.69    0.47
   7  14   1   11.31    0.54
  -7  14  -1   11.29    0.55
   7  14   1   10.54    0.53
  -7  14  -1   11.14    0.59
  -7  14  -1   11.79    0.38
   7  14   1   11.06    0.41
  -8 -14  -1   10.43    0.43
   8 -14   1   10.43    0.33
  -8 -14  -1    9.30    0.42
  -8 -14  -1    9.86    0.45
  -8  14  -1   10.57    0.46
   8  14   1    9.84    0.45
   8 -15  -1    0.92    0.16
  -8 -15   1    0.76    0.14
  -8 -15   1    0.72    0.16
  -8 -15   1    0.72    0.16
  -8  15   1    0.87    0.17
   8  15  -1    0.78    0.15
  -7 -15   1    3.53    0.32
  -7 -15   1    3.70    0.31
   7 -15  -1    3.85    0.32
  -7 -15   1    3.27    0.30
   7  15  -1    3.86    0.36
  -7  15   1    3.11    0.31
   7  15  -1    3.05    0.28
  -7  15   1    3.52    0.36
  -7  15   1    3.13    0.28
  -6 -15   1    1.91    0.27
  -6 -15   1    2.01    0.28
  -6 -15   1    2.50    0.32
  -6 -15   1    2.44    0.29
  -6 -15   1    1.76    0.26
  -6 -15   1    2.45    0.25
  -6 -15   1    1.85    0.18
  -6  15   1    2.08    0.27
   6  15  -1    1.94    0.30
  -6  15   1    2.30    0.28
   6  15  -1    2.23    0.27
  -6  15   1    2.31    0.31
  -5 -15   1    9.63    0.51
  -5 -15   1    9.69    0.49
  -5 -15   1    9.00    0.47
  -5 -15   1    8.85    0.49
  -5 -15   1    8.70    0.40
  -5 -15   1    9.20    0.45
  -5 -15   1    8.58    0.52
  -5  15   1    8.70    0.51
   5  15  -1    8.15    0.48
  -5  15   1    8.25    0.46
  -5  15   1    8.11    0.47
   5  15  -1    8.88    0.50
   4 -15  -1   23.07    0.84
  -4 -15   1   23.39    0.82
  -4 -15   1   24.65    0.88
  -4 -15   1   25.40    0.90
   4 -15  -1   24.86    0.80
  -4 -15   1   24.19    0.83
  -4 -15   1   24.04    0.86
   4 -15  -1   24.20    0.84
  -4 -15   1   23.22    0.76
  -4  15   1   23.27    0.70
  -4  15   1   24.53    0.83
   4  15  -1   23.45    0.84
  -4  15   1   23.02    0.86
   3 -15  -1   11.49    0.53
  -3 -15   1   12.65    0.51
   3 -15  -1   12.02    0.53
   3 -15  -1   12.94    0.49
  -3 -15   1   11.64    0.51
  -3 -15   1   13.25    0.56
  -3 -15   1   11.67    0.56
   3  15  -1   12.17    0.51
  -3  15   1   11.54    0.51
   2 -15  -1   30.34    0.98
   2 -15  -1   32.01    0.92
  -2 -15   1   30.33    0.96
  -2 -15   1   31.34    1.00
   2 -15  -1   29.68    0.97
  -2 -15   1   30.07    0.93
  -2 -15   1   32.20    1.00
   2  15  -1   29.53    0.94
   2  15  -1   29.54    0.89
  -1 -15   1   61.21    1.71
   1 -15  -1   63.30    1.66
  -1 -15   1   60.62    1.69
   1 -15  -1   61.68    1.71
  -1 -15   1   62.03    1.73
   1 -15  -1   62.39    1.73
   1 -15  -1   60.94    1.66
   1  15  -1   57.73    1.66
  -1  15   1   59.61    1.68
   1  15  -1   61.61    1.64
   0 -15   1    2.61    0.22
   0 -15  -1    2.64    0.22
   0 -15  -1    2.48    0.25
   0 -15  -1    2.83    0.23
   0 -15   1    2.33    0.23
   0 -15   1    2.83    0.26
   0 -15  -1    2.29    0.24
   0  15   1    2.39    0.23
   0  15  -1    2.47    0.20
  -1 -15  -1   23.22    0.74
   1 -15   1   22.35    0.72
   1 -15   1   22.39    0.74
   1 -15   1   21.33    0.73
  -1 -15  -1   22.18    0.77
  -1 -15  -1   22.17    0.76
   1  15   1   20.74    0.73
   2 -15   1   27.99    0.87
  -2 -15  -1   28.59    0.92
  -2 -15  -1   29.19    0.91
  -2 -15  -1   28.95    0.94
   2 -15   1   28.06    0.87
  -2 -15  -1   26.90    0.87
   2  15   1   26.83    0.89
  -3 -15  -1    2.29    0.24
  -3 -15  -1    2.16    0.25
  -3 -15  -1    1.88    0.23
  -3 -15  -1    2.24    0.28
   3  15   1    2.43    0.27
   3  15   1    1.72    0.22
   4 -15   1   24.15    0.83
  -4 -15  -1   26.02    0.92
  -4 -15  -1   24.38    1.00
  -4 -15  -1   22.37    0.86
  -4 -15  -1   25.51    0.89
  -4 -15  -1   25.92    0.87
   4  15   1   26.09    0.89
   4  15   1   25.59    0.86
   4  15   1   24.56    0.89
  -4  15  -1   24.21    0.82
   4  15   1   25.19    0.81
  -5 -15  -1   16.04    0.63
  -5 -15  -1   18.28    0.70
  -5 -15  -1   16.60    0.66
  -5 -15  -1   17.34    0.66
   5 -15   1   17.34    0.65
  -5 -15  -1   16.21    0.66
   5  15   1   16.30    0.71
   5  15   1   16.85    0.70
  -5  15  -1   16.41    0.63
  -5  15  -1   16.18    0.69
   5  15   1   16.72    0.62
  -6 -15  -1    2.53    0.27
   6 -15   1    2.55    0.26
  -6 -15  -1    2.66    0.28
  -6 -15  -1    2.61    0.30
  -6 -15  -1    2.34    0.26
   6  15   1    2.65    0.31
   6  15   1    2.56    0.31
  -6  15  -1    2.43    0.30
  -6  15  -1    2.97    0.25
  -6  15  -1    2.42    0.29
  -6  15  -1    2.44    0.33
   6  15   1    2.69    0.23
  -7 -15  -1   12.85    0.52
   7 -15   1   14.80    0.53
  -7 -15  -1   14.22    0.51
  -7 -15  -1   14.34    0.59
  -7 -15  -1   14.31    0.58
   7  15   1   14.31    0.60
   7  15   1   13.25    0.44
   7  15   1   14.23    0.60
  -7  15  -1   15.26    0.62
  -7  15  -1   13.86    0.65
  -8 -15  -1    0.53    0.17
  -8 -15  -1    0.95    0.16
  -8  15  -1    0.79    0.16
   8  15   1    0.74    0.16
  -8  15  -1    0.60    0.16
  -8 -16   1    2.20    0.21
   8 -16  -1    2.13    0.20
  -8 -16   1    1.88    0.19
   8  16  -1    2.07    0.18
  -8  16   1    2.01    0.20
  -7 -16   1    2.08    0.21
  -7 -16   1    1.81    0.24
   7 -16  -1    2.28    0.25
  -7 -16   1    1.66    0.24
  -7 -16   1    2.30    0.25
   7  16  -1    2.21    0.24
  -7  16   1    1.94    0.24
   7  16  -1    2.31    0.28
  -7  16   1    2.10    0.28
  -7  16   1    2.26    0.24
  -6 -16   1    1.18    0.20
  -6 -16   1    1.09    0.22
  -6 -16   1    0.72    0.12
  -6 -16   1    0.91    0.20
  -6 -16   1    0.70    0.21
  -6 -16   1    1.23    0.23
   6  16  -1    0.80    0.20
   6  16  -1    0.68    0.21
  -6  16   1    0.90    0.21
  -6  16   1    0.85    0.19
  -6  16   1    1.07    0.23
  -5 -16   1   12.62    0.58
  -5 -16   1   11.83    0.61
  -5 -16   1   12.69    0.60
  -5 -16   1   11.64    0.55
  -5 -16   1   12.78    0.54
  -5 -16   1   11.88    0.60
  -5 -16   1   11.92    0.47
  -5  16   1   12.12    0.56
  -5  16   1   11.97    0.60
   5  16  -1   12.77    0.61
   5  16  -1   12.13    0.57
  -4 -16   1    9.48    0.52
  -4 -16   1    9.89    0.67
   4 -16  -1    9.36    0.43
   4 -16  -1    8.50    0.47
  -4 -16   1    8.59    0.41
  -4 -16   1    9.83    0.51
  -4 -16   1   10.00    0.48
  -4 -16   1   10.25    0.53
   4 -16  -1    8.90    0.46
  -4 -16   1    8.05    0.42
  -4 -16   1    9.10    0.50
  -4  16   1    8.84    0.48
  -4  16   1    8.96    0.34
   4  16  -1    9.15    0.55
   4  16  -1    9.62    0.49
  -4  16   1    9.84    0.48
  -3 -16   1   13.10    0.58
  -3 -16   1   12.80    0.54
  -3 -16   1   12.55    0.53
   3 -16  -1   13.28    0.51
   3 -16  -1   13.00    0.56
   3 -16  -1   13.41    0.57
  -3 -16   1   12.72    0.59
   3  16  -1   12.22    0.54
  -3  16   1   12.67    0.54
  -2 -16   1    1.04    0.17
  -2 -16   1    1.11    0.21
   2 -16  -1    0.72    0.18
   2 -16  -1    1.06    0.16
  -2 -16   1    1.09    0.20
  -2 -16   1    1.22    0.18
   2 -16  -1    1.01    0.19
   2  16  -1    0.81    0.17
  -2  16   1    0.79    0.21
   1 -16  -1   31.25    0.89
  -1 -16   1   29.78    0.96
  -1 -16   1   29.24    0.92
  -1 -16   1   29.75    0.95
   1 -16  -1   27.94    0.89
   1 -16  -1   30.04    0.96
   1 -16  -1   30.40    0.96
  -1  16   1   28.16    0.91
   1  16  -1   26.43    0.88
   0 -16   1    5.37    0.34
   0 -16  -1    6.10    0.37
   0 -16   1    5.44    0.32
   0 -16   1    6.15    0.36
   0 -16  -1    6.28    0.31
   0 -16  -1    5.72    0.32
   0 -16  -1    5.82    0.37
   0  16   1    5.82    0.32
   1 -16   1    4.46    0.30
  -1 -16  -1    4.07    0.29
  -1 -16  -1    4.88    0.35
   1 -16   1    4.13    0.27
  -1 -16  -1    4.05    0.33
   1 -16   1    4.29    0.31
  -2 -16  -1   87.16    2.37
  -2 -16  -1   84.61    2.33
   2 -16   1   80.86    2.29
   2 -16   1   84.00    2.29
  -2 -16  -1   88.92    2.36
   2  16   1   87.72    2.34
  -3 -16  -1   10.63    0.52
  -3 -16  -1    9.93    0.48
  -3 -16  -1   10.12    0.46
  -3 -16  -1    9.87    0.50
   3  16   1    9.45    0.48
  -4 -16  -1    8.56    0.50
   4 -16   1    8.49    0.45
  -4 -16  -1    9.25    0.47
  -4 -16  -1    8.74    0.45
  -4 -16  -1    8.42    0.47
  -4 -16  -1    8.24    0.44
   4  16   1    8.45    0.41
  -4  16  -1    8.94    0.44
   4  16   1    8.83    0.45
   4  16   1    9.22    0.50
   4  16   1    7.82    0.48
  -5 -16  -1   11.36    0.52
  -5 -16  -1   10.45    0.51
  -5 -16  -1    9.84    0.52
  -5 -16  -1    9.81    0.48
  -5 -16  -1   11.64    0.55
   5 -16   1   11.62    0.51
   5  16   1   11.49    0.57
  -5  16  -1   10.48    0.54
   5  16   1   11.31    0.57
  -5  16  -1   10.51    0.49
   5  16   1   11.51    0.47
  -6 -16  -1    0.46    0.15
  -6 -16  -1    0.57    0.18
  -6 -16  -1    0.53    0.17
   6 -16   1    0.46    0.16
  -6 -16  -1    0.78    0.20
  -6  16  -1    0.41    0.18
   6  16   1    0.47    0.19
   6  16   1    0.74    0.21
  -6  16  -1    0.29    0.19
   6  16   1    0.54    0.14
  -6  16  -1    0.67    0.22
  -6  16  -1    0.64    0.15
  -7 -16  -1    3.11    0.24
   7 -16   1    2.64    0.22
  -7 -16  -1    2.93    0.27
  -7 -16  -1    2.32    0.26
  -7 -16  -1    2.48    0.23
  -7  16  -1    2.90    0.30
   7  16   1    3.10    0.30
  -7  16  -1    2.68    0.28
   7  16   1    2.63    0.28
  -7  16  -1    2.77    0.31
  -8 -16  -1    1.28    0.16
  -8  16  -1    1.28    0.17
   8 -17  -1    2.68    0.20
  -8 -17   1    1.77    0.16
  -8 -17   1    2.42    0.21
  -8  17   1    1.97    0.19
   8  17  -1    1.91    0.15
   7 -17  -1    0.61    0.18
  -7 -17   1    0.61    0.17
  -7 -17   1    0.38    0.16
  -7 -17   1    0.70    0.18
  -7 -17   1    0.90    0.15
  -7  17   1    0.77    0.18
  -7  17   1    0.73    0.17
  -7  17   1    0.63    0.18
   7  17  -1    0.76    0.20
   7  17  -1    0.76    0.17
  -6 -17   1   25.81    0.73
  -6 -17   1   25.79    0.87
  -6 -17   1   23.86    0.94
  -6 -17   1   26.42    0.93
  -6 -17   1   28.60    0.94
  -6 -17   1   27.60    0.91
  -6 -17   1   24.42    0.96
  -6  17   1   25.49    0.90
  -6  17   1   26.10    0.97
   6  17  -1   26.73    0.96
   6  17  -1   26.34    0.89
  -6  17   1   28.11    0.90
  -5 -17   1    1.76    0.30
  -5 -17   1    2.02    0.26
  -5 -17   1    2.25    0.28
  -5 -17   1    2.06    0.20
  -5 -17   1    2.36    0.33
  -5 -17   1    1.75    0.28
  -5 -17   1    2.25    0.25
  -5 -17   1    2.24    0.29
  -5  17   1    2.25    0.27
   5  17  -1    2.05    0.26
  -5  17   1    1.99    0.29
   5  17  -1    2.69    0.32
  -4 -17   1    0.61    0.17
  -4 -17   1    0.49    0.17
   4 -17  -1    0.18    0.15
   4 -17  -1    0.33    0.14
   4 -17  -1    0.41    0.21
  -4 -17   1    0.50    0.17
  -4 -17   1    0.33    0.19
  -4 -17   1    0.71    0.20
  -4 -17   1    0.81    0.19
  -4 -17   1    0.48    0.20
  -4 -17   1    0.62    0.16
   4  17  -1    0.44    0.18
   4  17  -1    0.65    0.19
  -4  17   1    0.47    0.10
  -4  17   1    0.49    0.18
  -4  17   1    0.37    0.18
  -3 -17   1   10.89    0.49
  -3 -17   1   10.59    0.53
  -3 -17   1   11.66    0.56
   3 -17  -1   10.68    0.45
   3 -17  -1   11.14    0.51
  -3 -17   1    9.80    0.47
   3 -17  -1   10.73    0.51
  -3 -17   1   10.77    0.46
   3  17  -1   10.10    0.49
  -3  17   1   10.44    0.50
  -3  17   1    9.33    0.39
  -2 -17   1   18.22    0.72
   2 -17  -1   17.75    0.62
  -2 -17   1   18.80    0.71
   2 -17  -1   17.12    0.69
  -2 -17   1   17.66    0.64
  -2 -17   1   17.63    0.66
   2 -17  -1   19.02    0.69
   2  17  -1   17.46    0.65
  -2  17   1   17.36    0.67
   1 -17  -1    1.86    0.24
   1 -17  -1    1.88    0.20
   1 -17  -1    1.66    0.23
  -1 -17   1    2.44    0.22
  -1 -17   1    1.77    0.24
  -1 -17   1    1.76    0.20
  -1 -17   1    1.66    0.24
   1 -17  -1    1.90    0.20
  -1  17   1    1.69    0.23
   1  17  -1    1.97    0.27
  -1  17   1    1.98    0.22
   0 -17   1    9.41    0.44
   0 -17   1    9.93    0.47
   0 -17  -1    9.69    0.43
   0 -17  -1    9.78    0.41
   0 -17  -1   10.52    0.48
   0 -17  -1    9.71    0.49
   0 -17   1   10.76    0.48
   0  17   1    9.33    0.43
  -1 -17  -1    2.32    0.27
   1 -17   1    2.04    0.23
  -1 -17  -1    1.94    0.23
   1 -17   1    2.57    0.26
  -1 -17  -1    2.35    0.26
   1 -17   1    2.19    0.23
   1  17   1    1.90    0.22
   1  17   1    3.06    0.42
   2 -17   1    2.93    0.24
  -2 -17  -1    2.70    0.25
  -2 -17  -1    2.87    0.30
  -2 -17  -1    3.04    0.32
  -2 -17  -1    2.05    0.24
   2 -17   1    2.89    0.26
   2  17   1    3.40    0.31
  -3 -17  -1   10.72    0.54
  -3 -17  -1   10.31    0.49
  -3 -17  -1   11.96    0.57
   3 -17   1   11.08    0.50
  -3 -17  -1   11.23    0.53
   3  17   1   11.55    0.55
  -3  17  -1   10.79    0.51
   3  17   1   11.31    0.47
   3  17   1   11.37    0.53
  -4 -17  -1   29.72    1.06
  -4 -17  -1   31.42    1.01
   4 -17   1   30.68    0.96
  -4 -17  -1   27.97    0.97
  -4 -17  -1   30.12    1.03
  -4 -17  -1   28.83    0.97
  -4 -17  -1   29.82    0.99
   4  17   1   28.93    1.02
  -4  17  -1   29.95    0.95
  -4  17  -1   28.91    1.00
   4  17   1   29.85    0.93
   4  17   1   29.48    1.02
   5 -17   1   10.45    0.48
  -5 -17  -1   11.20    0.54
  -5 -17  -1    9.76    0.48
  -5 -17  -1    9.43    0.49
  -5 -17  -1   10.01    0.49
  -5 -17  -1   10.01    0.48
  -5  17  -1    9.82    0.46
   5  17   1   10.25    0.54
  -5  17  -1    9.60    0.51
   5  17   1   10.64    0.45
   5  17   1   10.30    0.54
  -5  17  -1    6.77    0.58
  -6 -17  -1    5.08    0.34
  -6 -17  -1    5.07    0.38
  -6 -17  -1    4.98    0.34
   6 -17   1    4.93    0.34
  -6 -17  -1    4.88    0.36
  -6  17  -1    4.83    0.40
   6  17   1    5.29    0.40
  -6  17  -1    3.80    0.38
   6  17   1    5.20    0.40
   6  17   1    5.26    0.28
  -6  17  -1    5.30    0.38
  -6  17  -1    4.80    0.28
  -7 -17  -1    1.53    0.19
  -7 -17  -1    1.73    0.21
  -7 -17  -1    1.28    0.20
   7 -17   1    1.69    0.18
  -7 -17  -1    1.58    0.16
  -7  17  -1    1.71    0.22
   7  17   1    1.46    0.21
  -7  17  -1    1.08    0.22
   7  17   1    1.74    0.23
  -7  17  -1    1.54    0.23
  -8 -17  -1    2.90    0.21
  -8  17  -1    2.50    0.21
  -8 -18   1    3.93    0.24
   8 -18  -1    3.54    0.22
  -8  18   1    3.52    0.22
  -7 -18   1    0.84    0.18
   7 -18  -1    0.82    0.17
  -7 -18   1    0.73    0.15
  -7 -18   1    0.51    0.17
  -7 -18   1    0.42    0.15
  -7  18   1    0.87    0.15
  -7  18   1    0.73    0.16
   7  18  -1    0.74    0.19
   7  18  -1    0.75    0.16
  -7  18   1    0.74    0.18
  -6 -18   1    1.85    0.25
  -6 -18   1    1.78    0.25
  -6 -18   1    1.14    0.22
   6 -18  -1    2.04    0.27
  -6 -18   1    1.69    0.22
  -6  18   1    1.90    0.24
   6  18  -1    1.67    0.23
   6  18  -1    1.93    0.28
  -6  18   1    1.95    0.27
  -5 -18   1   43.84    1.45
  -5 -18   1   42.51    1.30
  -5 -18   1   44.60    1.23
  -5 -18   1   41.62    1.40
  -5 -18   1   44.52    1.38
  -5 -18   1   43.77    1.33
  -5 -18   1   44.87    1.34
  -5 -18   1   46.26    1.38
  -5  18   1   43.19    1.33
   5  18  -1   45.51    1.40
  -5  18   1   42.41    1.41
   5  18  -1   44.63    1.35
  -4 -18   1    1.33    0.22
   4 -18  -1    1.25    0.22
  -4 -18   1    1.59    0.27
  -4 -18   1    1.59    0.25
  -4 -18   1    1.50    0.20
  -4 -18   1    2.02    0.25
  -4 -18   1    1.46    0.21
  -4 -18   1    1.44    0.23
  -4 -18   1    1.99    0.30
   4  18  -1    1.24    0.22
  -4  18   1    1.51    0.24
   4  18  -1    1.42    0.24
  -3 -18   1    2.04    0.29
   3 -18  -1    2.15    0.27
  -3 -18   1    2.28    0.23
  -3 -18   1    2.16    0.25
   3 -18  -1    2.42    0.28
   3 -18  -1    2.05    0.23
  -3 -18   1    2.24    0.25
  -3 -18   1    1.74    0.26
  -3  18   1    2.25    0.26
  -3  18   1    2.07    0.17
   3  18  -1    1.83    0.26
   3  18  -1    1.89    0.24
  -2 -18   1    6.26    0.42
   2 -18  -1    6.23    0.40
   2 -18  -1    6.02    0.40
  -2 -18   1    6.00    0.36
  -2 -18   1    6.68    0.42
   2 -18  -1    6.27    0.34
  -2 -18   1    5.68    0.35
   2  18  -1    6.11    0.36
  -2  18   1    6.42    0.39
  -1 -18   1    1.69    0.24
   1 -18  -1    1.80    0.24
   1 -18  -1    1.67    0.24
   1 -18  -1    1.75    0.20
  -1 -18   1    2.02    0.28
  -1 -18   1    2.41    0.25
  -1 -18   1    1.77    0.21
   1 -18  -1    1.68    0.20
  -1  18   1    1.95    0.23
  -1  18   1    1.26    0.21
   0 -18   1   41.21    1.27
   0 -18  -1   39.65    1.18
   0 -18  -1   41.86    1.29
   0 -18   1   41.72    1.26
   0 -18   1   40.90    1.24
   0 -18  -1   44.30    1.29
   0 -18  -1   41.69    1.23
   0  18   1   41.10    1.23
   0  18   1   38.02    1.23
  -1 -18  -1    9.92    0.50
  -1 -18  -1    9.57    0.46
   1 -18   1    8.90    0.43
   1 -18   1    9.83    0.47
   1 -18   1    9.83    0.46
  -1 -18  -1    9.86    0.50
   1  18   1    9.22    0.45
  -2 -18  -1    3.09    0.27
  -2 -18  -1    2.86    0.31
   2 -18   1    2.86    0.33
  -2 -18  -1    2.63    0.28
  -2 -18  -1    2.86    0.31
   2  18   1    2.55    0.27
   2  18   1    2.46    0.27
   2  18   1    2.60    0.23
   3 -18   1   23.20    0.81
  -3 -18  -1   24.79    0.84
  -3 -18  -1   24.94    0.91
  -3 -18  -1   25.52    0.90
  -3 -18  -1   22.47    0.81
  -3 -18  -1   25.11    0.84
  -3  18  -1   23.46    0.82
   3  18   1   24.20    0.88
   3  18   1   23.91    0.88
   3  18   1   23.55    0.78
  -4 -18  -1    1.11    0.21
  -4 -18  -1    1.12    0.20
  -4 -18  -1    0.63    0.18
  -4 -18  -1    1.01    0.21
  -4 -18  -1    1.21    0.24
   4 -18   1    1.17    0.20
  -4 -18  -1    0.89    0.20
  -4 -18  -1    1.31    0.25
  -4  18  -1    0.67    0.19
   4  18   1    1.25    0.24
   4  18   1    0.96    0.17
   4  18   1    0.73    0.22
  -4  18  -1    0.56    0.18
  -5 -18  -1    1.54    0.23
  -5 -18  -1    1.35    0.22
   5 -18   1    1.32    0.21
  -5 -18  -1    1.41    0.25
  -5 -18  -1    1.65    0.24
  -5 -18  -1    1.15    0.21
  -5  18  -1    1.45    0.21
   5  18   1    1.32    0.18
   5  18   1    1.60    0.26
  -5  18  -1    1.39    0.26
  -5  18  -1    1.22    0.25
  -5  18  -1    1.32    0.23
   5  18   1    1.42    0.25
  -6 -18  -1    1.25    0.20
  -6 -18  -1    0.97    0.18
  -6 -18  -1    1.25    0.22
   6 -18   1    1.16    0.19
  -6 -18  -1    1.08    0.19
   6  18   1    0.89    0.21
  -6  18  -1    1.16    0.23
   6  18   1    1.14    0.22
   6  18   1    0.94    0.13
  -6  18  -1    1.08    0.20
  -6  18  -1    1.14    0.14
  -6  18  -1    0.89    0.22
  -7 -18  -1    0.65    0.16
  -7 -18  -1    0.74    0.11
   7 -18   1    0.90    0.13
  -7 -18  -1    0.78    0.15
  -7 -18  -1    0.70    0.16
  -7  18  -1    0.66    0.18
   7  18   1    0.83    0.18
  -7  18  -1    0.68    0.19
  -7  18  -1    0.76    0.17
  -8 -18  -1    2.99    0.20
  -8  18  -1    3.23    0.21
   8 -19  -1    0.87    0.12
  -8 -19   1    0.76    0.13
  -7 -19   1    2.23    0.23
  -7 -19   1    2.53    0.24
  -7 -19   1    2.61    0.21
  -7 -19   1    2.96    0.25
   7 -19  -1    1.99    0.22
   7  19  -1    2.59    0.21
   7  19  -1    2.66    0.38
  -6 -19   1    5.56    0.39
  -6 -19   1    6.37    0.38
  -6 -19   1    7.59    0.43
   6 -19  -1    5.70    0.39
  -6 -19   1    6.66    0.37
  -6  19   1    5.63    0.40
   6  19  -1    6.27    0.38
   6  19  -1    5.91    0.42
  -6  19   1    5.86    0.37
  -5 -19   1    9.89    0.53
  -5 -19   1    9.83    0.55
  -5 -19   1   10.74    0.51
  -5 -19   1   10.60    0.53
  -5 -19   1   10.15    0.58
  -5 -19   1    9.26    0.46
  -5 -19   1   10.33    0.41
  -5 -19   1   10.89    0.51
   5  19  -1   10.03    0.55
  -5  19   1   11.79    0.53
   5  19  -1   10.20    0.51
  -4 -19   1    8.32    0.45
  -4 -19   1    7.69    0.43
  -4 -19   1    9.14    0.53
  -4 -19   1    8.41    0.41
  -4 -19   1    9.20    0.46
  -4 -19   1    9.01    0.48
  -4 -19   1    8.01    0.52
  -4 -19   1    8.95    0.51
   4  19  -1    9.01    0.50
   4  19  -1    8.69    0.48
  -4  19   1    8.55    0.48
  -3 -19   1    5.07    0.35
  -3 -19   1    4.90    0.35
  -3 -19   1    5.54    0.41
  -3 -19   1    5.91    0.38
  -3 -19   1    5.58    0.35
   3 -19  -1    5.47    0.39
   3 -19  -1    5.88    0.40
  -3 -19   1    5.71    0.45
   3 -19  -1    5.23    0.33
  -3  19   1    5.76    0.26
  -3  19   1    5.55    0.39
   3  19  -1    5.75    0.40
   3  19  -1    5.62    0.38
   2 -19  -1    1.33    0.19
  -2 -19   1    1.13    0.19
  -2 -19   1    1.17    0.23
   2 -19  -1    0.96    0.21
   2 -19  -1    0.98    0.21
  -2 -19   1    0.85    0.17
  -2 -19   1    1.18    0.20
  -2 -19   1    1.12    0.23
  -2  19   1    0.92    0.15
  -2  19   1    1.03    0.20
   2  19  -1    0.85    0.20
   2  19  -1    1.13    0.20
  -1 -19   1    1.08    0.22
   1 -19  -1    0.75    0.15
  -1 -19   1    0.84    0.21
   1 -19  -1    0.77    0.20
   1 -19  -1    0.77    0.20
  -1 -19   1    0.76    0.16
   1 -19  -1    0.78    0.16
  -1  19   1    0.67    0.17
  -1  19   1    0.73    0.15
  -1  19   1    0.68    0.19
   0 -19  -1    7.68    0.41
   0 -19  -1    8.54    0.47
   0 -19  -1    7.72    0.46
   0 -19   1    7.97    0.45
   0 -19   1    7.39    0.41
   0 -19   1    7.86    0.46
   0  19   1    7.98    0.42
   0  19   1    7.99    0.45
   1 -19   1   18.22    0.69
  -1 -19  -1   17.53    0.69
   1 -19   1   17.88    0.67
  -1 -19  -1   19.09    0.74
  -1 -19  -1   19.27    0.73
   1 -19   1   17.90    0.70
   1  19   1   18.19    0.69
   1  19   1   17.62    0.61
   1  19   1   17.77    0.70
  -2 -19  -1   21.44    0.81
   2 -19   1   20.43    0.73
  -2 -19  -1   21.96    0.84
  -2 -19  -1   20.84    0.75
   2  19   1   19.62    0.68
   2  19   1   21.14    0.79
   2  19   1   20.57    0.77
  -2  19  -1   19.01    0.72
  -3 -19  -1    2.24    0.27
  -3 -19  -1    2.90    0.34
  -3 -19  -1    2.96    0.33
  -3 -19  -1    2.67    0.28
   3 -19   1    2.74    0.27
  -3 -19  -1    2.28    0.25
  -3 -19  -1    2.55    0.27
   3  19   1    2.47    0.30
  -3  19  -1    1.99    0.25
   3  19   1    1.96    0.28
   3  19   1    2.14    0.22
  -4 -19  -1    2.50    0.31
  -4 -19  -1    2.35    0.27
  -4 -19  -1    2.32    0.32
   4 -19   1    2.05    0.24
  -4 -19  -1    2.48    0.26
  -4 -19  -1    2.26    0.27
  -4 -19  -1    2.55    0.28
  -4  19  -1    2.32    0.25
   4  19   1    3.53    0.35
   4  19   1    2.66    0.31
   4  19   1    2.23    0.21
  -5 -19  -1    4.53    0.35
  -5 -19  -1    4.37    0.33
   5 -19   1    4.30    0.34
  -5 -19  -1    4.59    0.35
  -5 -19  -1    4.31    0.36
  -5 -19  -1    3.76    0.31
  -5  19  -1    4.03    0.37
  -5  19  -1    4.01    0.38
   5  19   1    3.21    0.33
  -5  19  -1    4.33    0.36
  -5  19  -1    4.51    0.31
   5  19   1    4.29    0.28
   5  19   1    4.19    0.39
  -6 -19  -1    5.75    0.35
  -6 -19  -1    5.39    0.36
  -6 -19  -1    5.57    0.33
  -6 -19  -1    5.84    0.38
  -6 -19  -1    5.33    0.33
   6 -19   1    5.91    0.33
  -6  19  -1    5.41    0.40
   6  19   1    4.57    0.37
   6  19   1    5.51    0.39
  -6  19  -1    5.87    0.41
  -6  19  -1    5.26    0.36
  -7 -19  -1    0.42    0.13
  -7 -19  -1    0.23    0.13
   7 -19   1    0.25    0.09
  -7 -19  -1    0.36    0.13
  -7 -19  -1    0.06    0.17
  -7  19  -1    0.27    0.13
   7  19   1    0.20    0.14
  -7  19  -1    0.14    0.15
   7 -20  -1    0.90    0.16
  -7 -20   1    0.69    0.13
  -7 -20   1    0.84    0.15
  -7 -20   1    0.56    0.15
  -7 -20   1    0.66    0.15
   7  20  -1    0.74    0.13
  -6 -20   1    1.31    0.20
  -6 -20   1    1.12    0.19
   6 -20  -1    1.05    0.20
  -6 -20   1    0.98    0.21
  -6 -20   1    1.39    0.23
   6  20  -1    1.29    0.20
   6  20  -1    1.37    0.23
  -6  20   1    1.71    0.21
  -5 -20   1    0.76    0.22
  -5 -20   1    0.66    0.21
  -5 -20   1    0.99    0.14
  -5 -20   1    1.00    0.22
  -5 -20   1    1.02    0.22
  -5 -20   1    1.06    0.19
  -5 -20   1    0.97    0.20
  -5 -20   1    1.16    0.20
   5  20  -1    1.16    0.23
  -5  20   1    0.76    0.19
   5  20  -1    0.58    0.19
  -4 -20   1   22.68    0.87
  -4 -20   1   22.09    0.79
  -4 -20   1   23.41    0.83
  -4 -20   1   23.62    0.81
  -4 -20   1   23.33    0.75
  -4 -20   1   22.30    0.90
  -4 -20   1   22.90    0.84
  -4 -20   1   22.40    0.92
   4  20  -1   22.76    0.83
   4  20  -1   22.63    0.85
  -3 -20   1    3.60    0.56
  -3 -20   1    3.10    0.31
  -3 -20   1    2.92    0.28
  -3 -20   1    2.97    0.26
   3 -20  -1    3.77    0.35
  -3 -20   1    3.32    0.32
  -3 -20   1    3.07    0.33
   3 -20  -1    3.09    0.32
  -3 -20   1    3.10    0.36
   3  20  -1    2.85    0.30
   3  20  -1    3.51    0.31
  -3  20   1    3.27    0.31
   2 -20  -1   10.68    0.54
  -2 -20   1    9.90    0.46
  -2 -20   1    9.82    0.53
   2 -20  -1   10.53    0.53
  -2 -20   1    9.31    0.46
  -2 -20   1   10.03    0.47
   2 -20  -1   10.43    0.46
  -2 -20   1   10.28    0.49
  -2 -20   1   10.37    0.55
   2  20  -1   10.45    0.51
  -2  20   1    9.40    0.50
   2  20  -1    9.55    0.48
  -2  20   1    9.83    0.38
  -1 -20   1   10.34    0.49
  -1 -20   1    8.81    0.45
  -1 -20   1    9.71    0.53
  -1 -20   1   11.95    0.58
   1 -20  -1   10.62    0.44
   1 -20  -1   11.02    0.54
   1 -20  -1   10.03    0.54
  -1  20   1   11.12    0.53
  -1  20   1   10.78    0.49
   1  20  -1   10.30    0.52
   0 -20   1    8.38    0.48
   0 -20   1    8.09    0.43
   0 -20   1    8.53    0.43
   0 -20   1    8.16    0.46
   0 -20   1    7.05    0.45
   0 -20  -1    7.53    0.42
   0 -20  -1    8.41    0.50
   0 -20  -1    8.70    0.49
   0  20   1    8.35    0.43
   0  20   1    8.62    0.47
   0  20  -1    7.49    0.45
   0  20   1    8.29    0.36
   1 -20   1    7.72    0.43
   1 -20   1    8.78    0.46
   1 -20   1    8.29    0.43
  -1 -20  -1    9.25    0.49
  -1 -20  -1    8.62    0.49
  -1 -20  -1    8.77    0.44
   1 -20   1    7.98    0.45
   1 -20   1    6.96    0.58
   1 -20   1    8.70    0.43
   1  20   1    8.10    0.38
   1  20   1    7.69    0.47
  -1  20  -1    8.39    0.46
   1  20   1    8.66    0.45
  -2 -20  -1   17.43    0.73
  -2 -20  -1   17.02    0.66
   2 -20   1   17.29    0.65
  -2 -20  -1   16.79    0.75
  -2 -20  -1   15.09    0.62
   2  20   1   16.55    0.70
  -2  20  -1   16.66    0.64
   2  20   1   17.01    0.68
   2  20   1   15.76    0.58
   3 -20   1    4.91    0.35
  -3 -20  -1    5.01    0.36
  -3 -20  -1    4.45    0.40
  -3 -20  -1    5.49    0.37
  -3 -20  -1    5.49    0.44
  -3 -20  -1    4.68    0.37
  -3 -20  -1    5.25    0.37
  -3  20  -1    5.30    0.36
   3  20   1    5.26    0.41
   3  20   1    4.77    0.31
   3  20   1    5.39    0.43
  -4 -20  -1   11.72    0.56
  -4 -20  -1   11.84    0.63
  -4 -20  -1   12.51    0.56
   4 -20   1   12.40    0.52
  -4 -20  -1   12.27    0.56
  -4 -20  -1   12.18    0.61
  -4 -20  -1   12.94    0.57
   4  20   1   12.33    0.47
   4  20   1   12.39    0.61
   4  20   1   12.71    0.61
  -4  20  -1   12.65    0.53
  -5 -20  -1   11.19    0.51
  -5 -20  -1   11.55    0.53
  -5 -20  -1   11.43    0.51
  -5 -20  -1   12.07    0.52
   5 -20   1   12.08    0.50
  -5 -20  -1   11.65    0.55
  -5  20  -1   11.52    0.60
   5  20   1   12.19    0.59
   5  20   1   11.98    0.58
   5  20   1   11.56    0.41
  -5  20  -1   11.28    0.59
  -5  20  -1   11.39    0.53
  -5  20  -1   12.51    0.46
  -6 -20  -1    3.24    0.30
  -6 -20  -1    3.70    0.27
   6 -20   1    3.64    0.26
  -6 -20  -1    3.24    0.25
  -6 -20  -1    3.85    0.29
  -6 -20  -1    3.22    0.27
  -6  20  -1    3.06    0.32
  -6  20  -1    3.20    0.30
  -6  20  -1    3.10    0.27
   6  20   1    3.24    0.29
   6  20   1    3.39    0.32
  -7 -20  -1    2.57    0.20
  -7 -20  -1    3.02    0.22
  -7  20  -1    2.26    0.20
  -7  20  -1    2.52    0.23
   7  20   1    1.88    0.19
   7 -21  -1    0.51    0.14
  -7 -21   1    0.56    0.12
  -7 -21   1    0.45    0.13
  -7 -21   1    0.73    0.12
   7  21  -1    0.62    0.09
   6 -21  -1    0.38    0.16
  -6 -21   1    0.60    0.16
  -6 -21   1    0.49    0.15
  -6 -21   1    0.50    0.15
  -6 -21   1    0.61    0.17
   6  21  -1    0.51    0.17
  -6  21   1    0.44    0.15
   6  21  -1    0.32    0.15
  -5 -21   1    2.29    0.24
  -5 -21   1    2.42    0.18
  -5 -21   1    2.46    0.27
   5 -21  -1    2.22    0.26
  -5 -21   1    2.49    0.26
  -5 -21   1    3.21    0.32
  -5 -21   1    2.35    0.29
   5  21  -1    2.33    0.25
  -5  21   1    2.66    0.26
   5  21  -1    2.23    0.27
  -4 -21   1    7.16    0.36
  -4 -21   1    7.75    0.43
  -4 -21   1    6.72    0.47
  -4 -21   1    7.57    0.51
  -4 -21   1    6.84    0.48
  -4 -21   1    6.65    0.43
  -4 -21   1    6.76    0.40
  -4 -21   1    6.60    0.40
   4  21  -1    7.97    0.44
  -4  21   1    6.90    0.44
   4  21  -1    7.15    0.46
  -3 -21   1    3.48    0.32
  -3 -21   1    3.93    0.31
   3 -21  -1    4.09    0.37
  -3 -21   1    3.93    0.39
   3 -21  -1    4.11    0.36
  -3 -21   1    4.36    0.35
  -3 -21   1    3.63    0.38
  -3 -21   1    3.66    0.33
  -3 -21   1    3.36    0.36
  -3  21   1    4.38    0.36
   3  21  -1    3.85    0.34
   3  21  -1    3.43    0.32
   2 -21  -1   -0.15    0.14
  -2 -21   1   -0.01    0.17
  -2 -21   1   -0.09    0.13
   2 -21  -1   -0.16    0.15
  -2 -21   1    0.00    0.14
  -2 -21   1    0.08    0.18
  -2 -21   1    0.41    0.16
  -2 -21   1    0.19    0.15
   2  21  -1    0.02    0.17
  -2  21   1    0.03    0.16
  -2  21   1    0.05    0.10
   2  21  -1    0.21    0.15
  -1 -21   1    9.97    0.49
  -1 -21   1   10.34    0.56
  -1 -21   1   10.61    0.56
  -1 -21   1    9.23    0.47
   1 -21  -1   10.47    0.55
  -1 -21   1   10.22    0.47
   1 -21  -1   10.89    0.56
  -1  21   1    9.60    0.48
  -1  21   1   10.53    0.52
  -1  21   1    9.40    0.39
   1  21  -1   10.92    0.50
   0 -21   1    5.56    0.35
   0 -21   1    5.10    0.41
   0 -21  -1    5.17    0.41
   0 -21  -1    5.84    0.41
   0 -21   1    4.68    0.34
   0 -21   1    5.05    0.39
   0 -21  -1    4.53    0.33
   0  21   1    4.89    0.28
   0  21   1    4.91    0.40
   0  21   1    5.04    0.36
   0  21  -1    4.90    0.36
  -1 -21  -1    5.15    0.42
  -1 -21  -1    4.81    0.35
   1 -21   1    4.44    0.35
   1 -21   1    4.56    0.37
   1 -21   1    4.76    0.35
   1 -21   1    4.41    0.37
  -1 -21  -1    4.86    0.39
   1  21   1    4.56    0.29
   1  21   1    4.98    0.37
  -1  21  -1    4.48    0.33
   1  21   1    5.16    0.39
   2 -21   1   41.96    1.25
  -2 -21  -1   41.38    1.26
  -2 -21  -1   44.60    1.38
  -2 -21  -1   42.37    1.39
  -2 -21  -1   42.15    1.28
  -2 -21  -1   35.52    1.49
   2  21   1   42.83    1.32
   2  21   1   41.33    1.18
  -2  21  -1   40.72    1.24
   2  21   1   41.75    1.32
  -3 -21  -1   13.96    0.68
   3 -21   1   15.22    0.59
  -3 -21  -1   13.93    0.66
  -3 -21  -1   14.30    0.62
  -3 -21  -1   13.89    0.59
  -3 -21  -1   14.64    0.60
  -3 -21  -1   14.38    0.61
   3  21   1   14.10    0.52
   3  21   1   14.66    0.65
  -3  21  -1   14.22    0.59
   3  21   1   14.79    0.66
  -4 -21  -1   15.57    0.61
   4 -21   1   15.70    0.58
  -4 -21  -1   14.44    0.60
  -4 -21  -1   14.79    0.61
  -4 -21  -1   13.76    0.68
  -4 -21  -1   14.23    0.61
  -4 -21  -1   13.27    0.65
   4  21   1   13.94    0.65
   4  21   1   14.56    0.65
   4  21   1   14.04    0.49
  -4  21  -1   13.56    0.66
  -4  21  -1   15.51    0.56
  -5 -21  -1   28.00    0.90
  -5 -21  -1   27.68    0.92
  -5 -21  -1   28.35    0.89
  -5 -21  -1   27.36    0.94
  -5 -21  -1   27.33    0.89
   5 -21   1   28.23    0.86
  -5  21  -1   29.44    0.80
   5  21   1   28.08    0.96
  -5  21  -1   27.80    0.98
  -5  21  -1   25.86    0.98
  -5  21  -1   26.27    1.06
   5  21   1   28.33    0.98
  -6 -21  -1    0.05    0.12
  -6 -21  -1    0.10    0.14
  -6 -21  -1   -0.09    0.11
  -6 -21  -1    0.05    0.12
   6 -21   1    0.18    0.12
  -6 -21  -1   -0.13    0.10
  -6  21  -1    0.13    0.17
   6  21   1    0.05    0.15
  -6  21  -1    0.18    0.12
  -6  21  -1   -0.12    0.13
   6  21   1    0.07    0.14
  -7 -21  -1    0.63    0.12
  -7 -21  -1    0.69    0.12
  -7  21  -1    0.52    0.11
   7 -22  -1    1.63    0.16
  -7 -22   1    1.33    0.15
  -7 -22   1    1.42    0.14
  -6 -22   1    2.57    0.24
   6 -22  -1    2.35    0.22
  -6 -22   1    2.23    0.24
  -6 -22   1    2.65    0.26
  -6 -22   1    2.50    0.23
   6  22  -1    2.21    0.20
  -6  22   1    2.02    0.18
   6  22  -1    2.34    0.27
  -5 -22   1    7.31    0.39
   5 -22  -1    7.33    0.40
  -5 -22   1    7.29    0.41
  -5 -22   1    6.63    0.39
  -5 -22   1    6.78    0.37
  -5 -22   1    7.16    0.43
   5  22  -1    7.37    0.40
   5  22  -1    6.85    0.42
  -5  22   1    7.32    0.39
  -4 -22   1   30.21    1.12
  -4 -22   1   28.57    1.09
   4 -22  -1   33.05    1.20
  -4 -22   1   30.30    1.05
  -4 -22   1   31.50    1.02
  -4 -22   1   32.27    1.02
  -4 -22   1   30.11    1.02
  -4 -22   1   31.44    0.91
   4  22  -1   31.25    1.01
   4  22  -1   30.77    1.04
   3 -22  -1    1.67    0.26
  -3 -22   1    1.75    0.24
  -3 -22   1    2.20    0.23
  -3 -22   1    1.49    0.27
   3 -22  -1    1.92    0.27
  -3 -22   1    1.68    0.24
  -3 -22   1    1.45    0.28
  -3 -22   1    1.80    0.24
  -3 -22   1    2.51    0.35
  -3  22   1    2.18    0.27
   3  22  -1    2.14    0.27
   3  22  -1    1.95    0.25
  -2 -22   1   25.51    0.87
   2 -22  -1   24.40    0.93
  -2 -22   1   25.31    0.87
  -2 -22   1   25.54    0.96
  -2 -22   1   25.32    0.89
  -2 -22   1   24.94    0.98
   2 -22  -1   24.64    0.93
  -2 -22   1   25.03    0.82
   2  22  -1   26.35    0.89
  -2  22   1   26.50    0.89
   1 -22  -1   16.91    0.75
  -1 -22   1   16.19    0.63
  -1 -22   1   17.12    0.73
   1 -22  -1   16.34    0.72
  -1 -22   1   16.90    0.75
  -1 -22   1   16.10    0.63
  -1 -22   1   17.59    0.67
  -1  22   1   17.89    0.70
   1  22  -1   16.26    0.66
  -1  22   1   16.17    0.52
   0 -22   1   43.34    1.39
   0 -22   1   43.13    1.29
   0 -22  -1   42.94    1.39
   0 -22   1   41.33    1.31
   0 -22  -1   44.28    1.42
   0 -22   1   44.18    1.41
   0 -22  -1   42.83    1.30
   0  22   1   44.09    1.35
   0  22   1   44.72    1.36
   0  22  -1   44.12    1.31
   1 -22   1   12.80    0.53
   1 -22   1   11.64    0.58
  -1 -22  -1   12.64    0.55
   1 -22   1   11.21    0.56
  -1 -22  -1   12.22    0.63
   1 -22   1   12.57    0.53
  -1 -22  -1   12.74    0.62
  -1  22  -1   11.96    0.53
   1  22   1   12.35    0.46
   1  22   1   13.03    0.58
   1  22   1   11.94    0.59
   2 -22   1    8.48    0.44
  -2 -22  -1    7.96    0.43
  -2 -22  -1    8.89    0.55
  -2 -22  -1    8.09    0.48
  -2 -22  -1    9.04    0.46
  -2 -22  -1    8.44    0.52
   2  22   1    8.63    0.50
  -2  22  -1    7.78    0.44
   2  22   1    7.84    0.47
   2  22   1    7.46    0.36
  -3 -22  -1    8.92    0.47
  -3 -22  -1    9.43    0.47
  -3 -22  -1   10.18    0.51
   3 -22   1    9.93    0.47
  -3 -22  -1    9.93    0.58
  -3 -22  -1    9.92    0.56
  -3 -22  -1   10.26    0.50
   3  22   1    9.27    0.54
   3  22   1   10.05    0.39
   3  22   1   10.27    0.54
  -3  22  -1   10.26    0.47
  -4 -22  -1   19.66    0.70
  -4 -22  -1   19.03    0.71
  -4 -22  -1   18.65    0.71
  -4 -22  -1   19.92    0.71
  -4 -22  -1   17.37    0.78
   4 -22   1   18.91    0.66
  -4 -22  -1   16.77    0.76
  -4  22  -1   17.92    0.76
   4  22   1   17.64    0.54
   4  22   1   18.37    0.74
  -4  22  -1   19.60    0.63
   4  22   1   18.44    0.76
  -5 -22  -1    0.61    0.17
  -5 -22  -1    0.87    0.19
  -5 -22  -1    0.43    0.16
  -5 -22  -1    0.67    0.16
   5 -22   1    0.48    0.15
  -5  22  -1    0.51    0.20
  -5  22  -1    0.55    0.18
   5  22   1    0.60    0.18
   5  22   1    0.71    0.19
   6 -22   1    1.90    0.14
  -6 -22  -1    1.87    0.15
  -6 -22  -1    1.96    0.22
  -6 -22  -1    1.78    0.20
  -6 -22  -1    1.96    0.19
  -6 -22  -1    1.82    0.19
  -6  22  -1    1.89    0.23
   6  22   1    1.83    0.21
  -7 -22  -1    5.70    0.25
   7 -23  -1    7.15    0.26
   6 -23  -1    1.41    0.18
  -6 -23   1    1.27    0.17
  -6 -23   1    1.09    0.18
  -6 -23   1    0.86    0.16
  -6 -23   1    1.12    0.17
   6  23  -1    1.24    0.13
  -5 -23   1    8.47    0.40
  -5 -23   1    8.00    0.43
  -5 -23   1    8.64    0.42
  -5 -23   1    7.34    0.43
   5 -23  -1    7.87    0.42
  -5 -23   1    8.21    0.40
   5  23  -1    9.00    0.40
   5  23  -1    8.08    0.45
  -5  23   1    7.74    0.38
  -4 -23   1    5.53    0.41
  -4 -23   1    4.77    0.36
   4 -23  -1    3.97    0.34
  -4 -23   1    4.90    0.35
  -4 -23   1    3.73    0.41
  -4 -23   1    4.41    0.43
  -4 -23   1    3.84    0.32
  -4 -23   1    4.49    0.26
   4  23  -1    4.65    0.36
  -4  23   1    5.34    0.37
   4  23  -1    4.40    0.37
   3 -23  -1   19.88    0.80
  -3 -23   1   21.71    0.76
  -3 -23   1   21.05    0.82
  -3 -23   1   19.65    0.86
  -3 -23   1   20.75    0.77
   3 -23  -1   19.72    0.85
  -3 -23   1   20.23    0.77
  -3 -23   1   20.46    0.85
  -3 -23   1   21.26    0.69
   3  23  -1   21.71    0.77
  -3  23   1   21.24    0.77
   3  23  -1   20.20    0.78
  -2 -23   1    4.81    0.36
  -2 -23   1    4.58    0.35
  -2 -23   1    4.66    0.43
   2 -23  -1    4.66    0.41
  -2 -23   1    4.27    0.40
   2 -23  -1    4.54    0.39
  -2  23   1    4.34    0.36
   2  23  -1    4.97    0.37
  -1 -23   1    1.19    0.20
  -1 -23   1    1.54    0.26
   1 -23  -1    1.30    0.25
  -1 -23   1    1.06    0.24
   1 -23  -1    1.54    0.27
  -1 -23   1    1.21    0.20
  -1 -23   1    1.20    0.22
   1  23  -1    0.83    0.21
  -1  23   1    1.41    0.24
   0 -23  -1   16.83    0.75
   0 -23   1   16.66    0.73
   0 -23   1   17.53    0.64
   0 -23  -1   17.54    0.75
   0 -23   1   17.30    0.65
   0 -23   1   17.09    0.67
   0 -23   1   17.24    0.75
   0 -23  -1   16.44    0.66
   0  23   1   18.15    0.72
   0  23  -1   17.28    0.67
   0  23   1   16.87    0.53
   0  23   1   17.47    0.70
   1 -23   1   11.44    0.51
  -1 -23  -1   10.92    0.52
   1 -23   1   11.36    0.50
   1 -23   1   11.98    0.57
  -1 -23  -1   11.67    0.63
   1 -23   1   10.65    0.57
  -1 -23  -1   11.33    0.57
  -1 -23  -1   11.94    0.61
  -1  23  -1   10.74    0.50
   1  23   1   12.52    0.57
   1  23   1   10.84    0.58
   1  23   1   11.67    0.40
  -2 -23  -1   22.01    0.80
  -2 -23  -1   22.23    0.88
  -2 -23  -1   21.04    0.77
  -2 -23  -1   21.79    0.79
   2 -23   1   22.71    0.77
  -2 -23  -1   21.06    0.88
   2  23   1   21.17    0.65
   2  23   1   22.20    0.84
  -2  23  -1   22.06    0.77
   2  23   1   22.43    0.84
  -3 -23  -1    7.38    0.44
  -3 -23  -1    6.27    0.48
  -3 -23  -1    5.77    0.46
  -3 -23  -1    6.84    0.41
  -3 -23  -1    7.60    0.41
   3 -23   1    6.72    0.39
  -3  23  -1    6.74    0.38
   3  23   1    6.34    0.45
   3  23   1    6.49    0.28
  -3  23  -1    5.70    0.47
   3  23   1    6.63    0.45
   4 -23   1    5.75    0.33
  -4 -23  -1    5.56    0.36
  -4 -23  -1    4.98    0.35
  -4 -23  -1    5.76    0.38
  -4 -23  -1    5.52    0.36
  -4  23  -1    5.84    0.44
  -4  23  -1    5.33    0.29
   4  23   1    5.88    0.43
   4  23   1    5.12    0.39
  -5 -23  -1    6.63    0.35
  -5 -23  -1    6.18    0.36
   5 -23   1    6.88    0.32
  -5 -23  -1    6.80    0.34
  -5 -23  -1    6.49    0.37
   5  23   1    6.37    0.40
  -5  23  -1    6.94    0.42
   5  23   1    6.21    0.39
  -6 -23  -1    4.10    0.24
  -6 -23  -1    4.78    0.27
   6  23   1    4.09    0.28
  -6  23  -1    4.41    0.30
   6 -24  -1    3.02    0.23
  -6 -24   1    2.30    0.20
  -6 -24   1    2.86    0.22
  -6 -24   1    3.09    0.22
  -5 -24   1    0.25    0.13
  -5 -24   1    0.19    0.15
   5 -24  -1    0.23    0.13
  -5 -24   1    0.00    0.12
  -5 -24   1    0.06    0.14
  -5  24   1    0.12    0.13
   5  24  -1    0.31    0.13
   5  24  -1    0.12    0.14
  -4 -24   1   15.24    0.60
  -4 -24   1   14.95    0.63
   4 -24  -1   14.95    0.60
  -4 -24   1   14.94    0.59
  -4 -24   1   14.86    0.60
  -4 -24   1   14.08    0.45
  -4  24   1   14.40    0.58
   4  24  -1   15.56    0.58
   4  24  -1   13.98    0.61
  -3 -24   1   11.24    0.58
   3 -24  -1   11.34    0.54
  -3 -24   1   11.56    0.45
  -3 -24   1   10.00    0.60
  -3 -24   1   12.07    0.52
  -3 -24   1   10.99    0.60
  -3 -24   1   12.30    0.54
  -3 -24   1   12.08    0.54
   3 -24  -1   10.17    0.56
  -3  24   1   11.81    0.53
   3  24  -1   12.14    0.52
   3  24  -1   11.87    0.67
  -2 -24   1    3.13    0.30
  -2 -24   1    3.98    0.50
  -2 -24   1    3.43    0.38
   2 -24  -1    3.53    0.35
  -2 -24   1    3.72    0.40
   2 -24  -1    3.66    0.36
   2 -24  -1    3.80    0.37
  -2 -24   1    3.48    0.30
   2 -24  -1    3.16    0.32
  -2 -24   1    4.00    0.32
  -2  24   1    4.07    0.35
   2  24  -1    3.96    0.31
  -1 -24   1    5.12    0.43
  -1 -24   1    5.47    0.45
  -1 -24   1    5.14    0.37
  -1 -24   1    5.73    0.37
   1 -24  -1    5.07    0.41
   1 -24  -1    4.55    0.44
  -1 -24   1    5.82    0.36
   1 -24  -1    5.42    0.43
  -1  24   1    5.54    0.42
   1  24  -1    5.20    0.40
   0 -24   1   10.15    0.47
   0 -24   1    8.26    0.52
   0 -24  -1    9.02    0.46
   0 -24  -1    9.64    0.54
   0 -24   1    9.69    0.54
   0 -24   1    9.16    0.45
   0 -24  -1   10.00    0.52
   0 -24   1    8.58    0.46
   0 -24  -1    8.88    0.55
   0  24  -1   10.15    0.48
   0  24   1    9.53    0.53
   0  24   1    9.58    0.49
  -1 -24  -1    0.89    0.20
   1 -24   1    0.56    0.20
   1 -24   1    0.58    0.18
  -1 -24  -1    0.78    0.22
  -1 -24  -1    0.53    0.21
  -1 -24  -1    0.81    0.24
   1 -24   1    0.83    0.19
  -1  24  -1    0.68    0.18
   1  24   1    0.70    0.21
   1  24   1    0.76    0.20
  -2 -24  -1    1.60    0.22
  -2 -24  -1    1.48    0.29
   2 -24   1    2.03    0.23
  -2 -24  -1    1.28    0.22
  -2 -24  -1    1.67    0.26
  -2 -24  -1    1.69    0.28
   2  24   1    1.62    0.26
  -2  24  -1    1.62    0.22
   2  24   1    1.73    0.26
  -3 -24  -1    3.42    0.30
   3 -24   1    4.36    0.32
  -3 -24  -1    3.91    0.32
  -3 -24  -1    3.33    0.35
  -3 -24  -1    3.78    0.32
  -3 -24  -1    2.63    0.33
   3  24   1    3.95    0.36
   3  24   1    3.15    0.31
  -3  24  -1    3.87    0.26
  -3  24  -1    3.38    0.34
  -4 -24  -1    3.91    0.31
  -4 -24  -1    4.23    0.32
  -4 -24  -1    3.72    0.31
   4 -24   1    4.19    0.28
  -4 -24  -1    4.87    0.33
   4  24   1    4.13    0.35
   4  24   1    4.45    0.36
  -5 -24  -1    1.19    0.16
   5 -24   1    1.53    0.15
  -5 -24  -1    1.90    0.21
  -5 -24  -1    1.17    0.18
  -5 -24  -1    1.89    0.21
  -5  24  -1    1.59    0.22
   5  24   1    1.21    0.20
   5  24   1    1.04    0.18
  -6 -24  -1    1.29    0.16
  -6 -24  -1    1.34    0.14
   6 -25  -1    1.36    0.14
  -6 -25   1    1.34    0.15
  -5 -25   1    6.69    0.36
   5 -25  -1    7.52    0.36
  -5 -25   1    6.96    0.37
  -5 -25   1    7.18    0.36
  -5 -25   1    6.96    0.34
  -5  25   1    7.33    0.29
  -4 -25   1   11.32    0.53
   4 -25  -1   12.01    0.51
  -4 -25   1   10.85    0.49
  -4 -25   1   11.79    0.51
  -4 -25   1   11.24    0.50
   4  25  -1   10.69    0.51
  -4  25   1   12.61    0.48
   4  25  -1   12.07    0.47
  -3 -25   1   20.12    0.79
  -3 -25   1   21.31    0.76
   3 -25  -1   20.95    0.76
  -3 -25   1   20.02    0.64
  -3 -25   1   21.08    0.97
  -3 -25   1   20.92    0.75
  -3  25   1   21.63    0.75
   3  25  -1   22.62    0.74
  -2 -25   1    7.65    0.41
  -2 -25   1    7.43    0.51
  -2 -25   1    7.39    0.35
  -2 -25   1    6.98    0.47
   2 -25  -1    6.54    0.45
  -2 -25   1    7.88    0.37
   2 -25  -1    6.27    0.44
   2 -25  -1    7.56    0.44
  -2 -25   1    7.30    0.42
  -2 -25   1    7.52    0.49
  -2  25   1    7.55    0.44
   2  25  -1    7.83    0.43
   1 -25  -1    6.04    0.43
  -1 -25   1    5.43    0.45
   1 -25  -1    5.67    0.43
   1 -25  -1    5.45    0.39
  -1 -25   1    5.58    0.35
  -1 -25   1    5.39    0.42
  -1 -25   1    5.78    0.36
  -1 -25   1    6.00    0.39
   1 -25  -1    5.78    0.44
  -1 -25   1    5.86    0.35
   1  25  -1    6.30    0.40
  -1  25   1    5.49    0.40
   0 -25  -1    0.05    0.18
   0 -25  -1    0.07    0.18
   0 -25  -1    0.23    0.15
   0 -25   1    0.06    0.17
   0 -25   1    0.28    0.15
   0 -25  -1    0.09    0.18
   0 -25   1    0.20    0.18
   0 -25   1    0.13    0.14
   0  25  -1    0.03    0.15
   0  25   1    0.20    0.18
  -1 -25  -1   11.81    0.53
  -1 -25  -1   11.71    0.61
   1 -25   1   11.07    0.51
  -1 -25  -1   10.31    0.61
   1 -25   1   11.92    0.50
  -1 -25  -1   11.58    0.55
   1  25   1   11.21    0.56
  -1  25  -1   12.14    0.51
   1  25   1   11.99    0.58
  -2 -25  -1   15.51    0.62
  -2 -25  -1   14.16    0.68
   2 -25   1   14.61    0.55
  -2 -25  -1   13.22    0.68
  -2 -25  -1   15.23    0.62
  -2 -25  -1   14.90    0.58
  -2  25  -1   13.44    0.64
  -2  25  -1   15.24    0.56
   2  25   1   14.30    0.63
   2  25   1   14.90    0.64
   3 -25   1    5.57    0.31
  -3 -25  -1    5.61    0.38
  -3 -25  -1    5.54    0.35
  -3 -25  -1    5.62    0.37
   3  25   1    4.90    0.38
  -3  25  -1    5.41    0.28
   3  25   1    6.14    0.41
  -3  25  -1    5.29    0.42
  -4 -25  -1    1.06    0.18
  -4 -25  -1    0.85    0.17
   4 -25   1    0.80    0.15
  -4 -25  -1    1.02    0.18
  -4  25  -1    0.34    0.19
   4  25   1    0.84    0.19
   4  25   1    1.13    0.20
  -5 -25  -1    2.02    0.20
  -5 -25  -1    1.89    0.15
  -5 -25  -1    2.02    0.21
   5  25   1    2.06    0.20
  -5  25  -1    2.00    0.22
  -6 -25  -1    0.85    0.12
  -6 -26   1    0.25    0.09
   5 -26  -1    3.06    0.24
  -5 -26   1    3.15    0.21
  -5 -26   1    2.48    0.22
  -5 -26   1    3.00    0.23
  -4 -26   1    1.34    0.21
  -4 -26   1    1.55    0.19
   4 -26  -1    1.58    0.20
  -4 -26   1    1.35    0.19
  -4 -26   1    1.81    0.21
  -4  26   1    2.16    0.19
   4  26  -1    1.65    0.17
  -3 -26   1    0.43    0.17
   3 -26  -1    0.69    0.18
  -3 -26   1    0.60    0.10
  -3 -26   1    0.56    0.19
  -3 -26   1    0.64    0.17
  -3  26   1    0.56    0.18
   3  26  -1    0.59    0.17
  -2 -26   1    3.31    0.25
  -2 -26   1    2.89    0.27
   2 -26  -1    3.54    0.32
  -2 -26   1    3.38    0.33
  -2 -26   1    3.25    0.26
  -2 -26   1    2.82    0.29
   2  26  -1    3.15    0.26
  -2  26   1    3.33    0.30
  -1 -26   1    9.07    0.43
  -1 -26   1    7.82    0.59
  -1 -26   1    8.73    0.55
  -1 -26   1    9.08    0.40
   1 -26  -1    7.51    0.53
   1 -26  -1   10.14    0.50
   1 -26  -1    8.96    0.47
  -1 -26   1    9.50    0.47
   1 -26  -1    8.31    0.63
   1  26  -1    9.58    0.44
  -1  26   1    9.33    0.47
   0 -26  -1    5.94    0.47
   0 -26   1    6.31    0.37
   0 -26  -1    5.97    0.37
   0 -26   1    5.84    0.45
   0 -26  -1    6.09    0.43
   0 -26   1    6.40    0.36
   0 -26  -1    6.24    0.46
   0 -26   1    5.92    0.48
   0  26  -1    6.95    0.37
   0  26   1    6.01    0.42
   1 -26   1    3.95    0.30
  -1 -26  -1    3.92    0.34
  -1 -26  -1    3.84    0.43
  -1 -26  -1    4.41    0.34
  -1 -26  -1    4.52    0.45
   1 -26   1    4.17    0.31
   1  26   1    4.05    0.35
   1  26   1    3.84    0.34
  -1  26  -1    4.55    0.32
  -1  26  -1    4.77    0.44
  -2 -26  -1    7.61    0.40
  -2 -26  -1    8.14    0.44
   2 -26   1    7.94    0.37
  -2 -26  -1    8.51    0.44
   2  26   1    7.42    0.45
  -2  26  -1    7.33    0.48
  -2  26  -1    8.02    0.35
   2  26   1    7.80    0.45
  -3 -26  -1    1.98    0.22
   3 -26   1    2.35    0.20
  -3 -26  -1    1.87    0.23
  -3 -26  -1    2.60    0.27
  -3  26  -1    2.32    0.28
   3  26   1    2.41    0.26
   3  26   1    1.91    0.25
  -4 -26  -1    3.43    0.25
   4 -26   1    3.15    0.20
  -4 -26  -1    3.28    0.25
  -4 -26  -1    3.49    0.28
   4  26   1    3.28    0.27
  -4  26  -1    3.38    0.29
  -5 -26  -1    6.12    0.28
  -5 -26  -1    5.52    0.29
   5  26   1    5.43    0.29
  -5  26  -1    5.17    0.30
   5 -27  -1    0.36    0.11
  -5 -27   1    0.29    0.10
  -5 -27   1    0.25    0.11
   4 -27  -1    3.42    0.25
  -4 -27   1    3.48    0.25
  -4 -27   1    3.63    0.26
  -4 -27   1    2.57    0.24
  -4  27   1    3.71    0.20
  -3 -27   1    6.99    0.41
  -3 -27   1    7.77    0.39
  -3 -27   1    7.32    0.37
   3 -27  -1    7.74    0.39
  -3  27   1    6.64    0.36
   3  27  -1    7.61    0.34
  -2 -27   1    1.76    0.26
  -2 -27   1    2.05    0.16
   2 -27  -1    2.31    0.26
  -2 -27   1    2.34    0.23
  -2 -27   1    1.91    0.23
  -2  27   1    2.44    0.25
   2  27  -1    2.15    0.20
  -1 -27   1   13.53    0.54
  -1 -27   1   12.41    0.60
  -1 -27   1   12.63    0.71
  -1 -27   1   12.53    0.46
   1 -27  -1   12.70    0.56
   1 -27  -1   12.49    0.54
   1  27  -1   13.22    0.48
  -1  27   1   12.34    0.53
   0 -27  -1    0.90    0.18
   0 -27  -1    0.65    0.20
   0 -27  -1    1.19    0.20
   0 -27   1    0.66    0.18
   0 -27   1    0.77    0.16
   0  27  -1    0.67    0.24
   0  27  -1    0.64    0.16
   0  27   1    1.23    0.22
  -1 -27  -1    1.57    0.23
  -1 -27  -1    1.28    0.20
   1 -27   1    1.20    0.17
   1 -27   1    1.32    0.19
  -1  27  -1    1.79    0.27
   1  27   1    1.26    0.22
  -1  27  -1    1.48    0.18
   2 -27   1    1.33    0.17
  -2 -27  -1    1.30    0.20
  -2 -27  -1    1.58    0.20
  -2 -27  -1    1.40    0.21
  -2  27  -1    1.76    0.13
  -2  27  -1    1.59    0.26
   2  27   1    1.43    0.22
   2  27   1    1.51    0.23
  -3 -27  -1    4.65    0.31
  -3 -27  -1    5.23    0.31
  -3 -27  -1    4.73    0.33
   3 -27   1    4.88    0.25
   3  27   1    4.99    0.35
  -3  27  -1    4.85    0.36
   3  27   1    5.15    0.34
  -4 -27  -1    5.40    0.30
  -4 -27  -1    5.21    0.25
  -4 -27  -1    5.87    0.31
  -4  27  -1    5.62    0.33
   4  27   1    4.70    0.30
  -5 -27  -1    3.38    0.21
  -5 -27  -1    3.47    0.21
  -5 -28   1    2.72    0.18
  -4 -28   1    1.65    0.17
  -4 -28   1    2.19    0.19
   4 -28  -1    1.78    0.17
  -4 -28   1    1.74    0.19
  -3 -28   1    0.39    0.16
   3 -28  -1    0.65    0.16
  -3 -28   1    0.32    0.13
  -3 -28   1    0.45    0.13
  -3  28   1    0.49    0.14
   3  28  -1    0.28    0.18
   2 -28  -1    2.33    0.24
  -2 -28   1    2.41    0.24
  -2 -28   1    2.34    0.27
  -2 -28   1    2.53    0.23
  -2  28   1    2.41    0.22
   2  28  -1    2.59    0.29
  -1 -28   1    2.21    0.24
   1 -28  -1    1.65    0.22
  -1 -28   1    1.71    0.26
  -1 -28   1    1.42    0.14
  -1  28   1    1.43    0.21
   1  28  -1    1.69    0.26
   1  28  -1    1.55    0.17
   0 -28  -1    1.52    0.20
   0 -28  -1    1.34    0.21
   0 -28   1    1.49    0.16
   0 -28  -1    1.57    0.23
   0 -28   1    1.24    0.19
   0 -28   1    0.97    0.24
   0  28   1    1.41    0.21
   0  28  -1    1.33    0.24
   0  28  -1    1.46    0.16
  -1 -28  -1    0.50    0.15
   1 -28   1    0.20    0.11
  -1 -28  -1    0.39    0.17
   1  28   1    0.58    0.18
  -1  28  -1    0.43    0.18
  -2 -28  -1    0.18    0.14
  -2 -28  -1   -0.02    0.14
   2 -28   1   -0.02    0.10
   2  28   1   -0.06    0.15
  -2  28  -1    0.11    0.16
  -3 -28  -1    2.90    0.24
  -3 -28  -1    2.69    0.20
  -3 -28  -1    2.82    0.23
   3  28   1    2.77    0.23
  -4 -28  -1    3.24    0.23
  -4 -28  -1    2.87    0.22
   4  28   1    3.22    0.26
  -4 -29   1    0.43    0.11
  -4 -29   1    0.43    0.11
   4 -29  -1    0.61    0.11
   3 -29  -1    0.69    0.14
  -3 -29   1    0.73    0.14
  -3 -29   1    0.73    0.14
  -3 -29   1    0.87    0.16
   3  29  -1    0.62    0.24
  -2 -29   1    7.88    0.41
   2 -29  -1    8.75    0.38
  -2 -29   1    8.20    0.35
  -2 -29   1    8.66    0.39
   2  29  -1    7.27    0.44
  -1 -29   1    0.19    0.13
  -1 -29   1    0.36    0.18
   1 -29  -1    0.08    0.15
  -1  29   1    0.23    0.13
   1  29  -1    0.08    0.18
   0 -29   1    0.42    0.18
   0 -29  -1    0.80    0.15
   0 -29   1    0.56    0.15
   0 -29   1    0.45    0.09
   0 -29  -1    0.46    0.15
   0  29   1    0.62    0.15
   0  29  -1    0.70    0.19
  -1 -29  -1    0.58    0.15
   1 -29   1    0.43    0.17
   1 -29   1    0.59    0.09
  -1 -29  -1    0.66    0.15
  -1 -29  -1    0.22    0.15
   1  29   1    0.61    0.16
  -1  29  -1    0.51    0.19
  -2 -29  -1   12.18    0.48
  -2 -29  -1   12.63    0.44
   2 -29   1   12.10    0.52
   2 -29   1   11.58    0.51
  -2 -29  -1   12.18    0.44
  -2  29  -1   11.17    0.49
   2  29   1   12.15    0.46
  -3 -29  -1    3.74    0.20
  -3 -29  -1    3.89    0.23
  -3 -29  -1    3.74    0.26
  -3 -29  -1    3.66    0.20
  -3  29  -1    3.79    0.28
   3  29   1    3.45    0.24
  -4 -29  -1    0.51    0.11
  -4 -29  -1    0.70    0.11
  -3 -30   1    0.28    0.10
  -3 -30   1    0.10    0.10
   3 -30  -1    0.16    0.09
   2 -30  -1    0.82    0.15
  -2 -30   1    0.67    0.16
  -2 -30   1    0.79    0.14
  -2 -30   1    0.92    0.15
   2  30  -1    0.46    0.21
   1 -30  -1    1.41    0.17
  -1 -30   1    1.27    0.16
  -1 -30   1    1.36    0.20
   1  30  -1    1.28    0.21
   0 -30   1    0.81    0.18
   0 -30  -1    0.66    0.15
   0 -30   1    0.68    0.14
   0  30   1    0.70    0.14
   0  30  -1    0.77    0.18
   1 -30   1    5.39    0.34
  -1 -30  -1    5.71    0.28
  -1 -30  -1    5.68    0.29
   1 -30   1    5.51    0.34
  -1  30  -1    5.62    0.35
   1  30   1    5.75    0.28
  -2 -30  -1    1.44    0.17
  -2 -30  -1    1.35    0.13
  -2  30  -1    0.99    0.17
   2  30   1    1.02    0.13
  -3 -30  -1    1.63    0.16
  -3 -31   1    1.01    0.14
  -2 -31   1    4.24    0.24
   2 -31  -1    4.70    0.21
  -1 -31   1    2.33    0.19
   1 -31  -1    2.63    0.19
   0 -31  -1    5.07    0.24
   0 -31   1    4.13    0.24
  -1 -31  -1    3.83    0.23
  -1 -31  -1    4.04    0.20
  -2 -31  -1    9.84    0.36
 -10   0   2    0.82    0.12
  10   0  -2    0.67    0.15
 -10   0   2    0.69    0.12
  -9   0   2    1.59    0.22
  -9   0   2    2.02    0.24
   9   0  -2    1.97    0.22
  -9   0   2    1.81    0.25
  -8   0   2   13.00    0.62
  -8   0   2   14.60    0.54
  -8   0   2   13.29    0.62
  -8   0   2   13.62    0.66
   7   0  -2    0.43    0.13
  -7   0   2    0.14    0.18
  -7   0   2    0.23    0.17
  -7   0   2    0.29    0.18
  -7   0   2    0.36    0.15
  -6   0   2    2.13    0.23
  -6   0   2    1.95    0.25
  -6   0   2    1.85    0.26
  -6   0   2    2.36    0.27
   6   0  -2    1.79    0.20
  -6   0   2    1.49    0.18
  -5   0   2   11.65    0.50
   5   0  -2   11.61    0.43
  -5   0   2   10.09    0.50
  -5   0   2   10.75    0.48
  -4   0   2  130.32    3.48
  -4   0   2  133.36    3.50
   4   0  -2  141.81    3.43
  -3   0   2    0.41    0.11
  -3   0   2    0.23    0.11
   3   0  -2    0.25    0.06
  -2   0   2    5.32    0.17
  -1   0   2   68.45    1.72
   1   0   2   47.41    1.24
   2   0   2    0.04    0.07
  -3   0  -2   95.44    2.46
  -4   0  -2    7.27    0.30
   5   0   2   11.49    0.50
  -6   0  -2    0.06    0.16
   6   0   2    0.10    0.12
   6   0   2   -0.05    0.13
  -7   0  -2    2.06    0.29
   7   0   2    2.63    0.22
   7   0   2    2.48    0.29
  -7   0  -2    2.55    0.27
   8   0   2   10.25    0.51
  -8   0  -2   11.53    0.48
  -8   0  -2   12.13    0.56
  -9   0  -2   -0.10    0.12
   9   0   2   -0.13    0.10
 -10  -1   2    0.75    0.12
  10   1  -2    0.87    0.17
 -10   1   2    0.75    0.15
 -10   1   2    0.79    0.12
   9  -1  -2    2.35    0.24
  -9  -1   2    2.66    0.27
  -9  -1   2    2.38    0.27
  -9  -1   2    2.36    0.27
  -9   1   2    2.50    0.26
  -9   1   2    2.89    0.28
  -9   1   2    2.64    0.29
   9   1  -2    2.94    0.25
  -8  -1   2   16.07    0.70
  -8  -1   2   16.75    0.69
  -8  -1   2   17.00    0.75
  -8  -1   2   17.25    0.61
  -8   1   2   17.48    0.61
  -8   1   2   16.48    0.70
  -8   1   2   16.21    0.74
  -8   1   2   16.99    0.71
   7  -1  -2   11.21    0.49
  -7  -1   2   11.65    0.60
  -7  -1   2   10.65    0.55
  -7  -1   2   10.96    0.50
  -7  -1   2   11.06    0.56
  -7   1   2   11.24    0.60
  -7   1   2   11.93    0.56
  -7   1   2   11.27    0.56
   7   1  -2   11.14    0.49
  -7   1   2   11.78    0.50
  -6  -1   2    0.89    0.19
   6  -1  -2    1.05    0.17
  -6  -1   2    0.95    0.20
  -6  -1   2    0.79    0.16
  -6  -1   2    1.20    0.24
  -6   1   2    1.04    0.19
  -6   1   2    1.06    0.23
  -6   1   2    0.96    0.15
  -6   1   2    1.12    0.21
  -6   1   2    0.81    0.16
   6   1  -2    1.05    0.16
   5  -1  -2    4.23    0.25
  -5  -1   2    3.61    0.29
  -5  -1   2    3.34    0.27
  -5  -1   2    3.69    0.31
  -5   1   2    4.06    0.29
  -5   1   2    3.54    0.31
  -5   1   2    3.94    0.29
   5   1  -2    4.23    0.25
   4  -1  -2   18.74    0.58
  -4  -1   2   18.59    0.64
  -4  -1   2   19.07    0.66
   4   1  -2   20.28    0.59
  -4   1   2   18.17    0.64
  -4   1   2   19.31    0.66
  -3  -1   2   44.69    1.26
  -3  -1   2   44.90    1.25
   3  -1  -2   45.58    1.18
   3   1  -2   45.67    1.18
  -3   1   2   44.36    1.24
  -3   1   2   46.56    1.26
  -2  -1   2    3.10    0.13
  -2   1   2    2.91    0.11
  -1  -1   2   71.89    1.80
  -1   1   2   71.39    1.80
   0  -1   2   31.98    0.86
   0   1   2   32.95    0.86
   1  -1   2   97.33    2.48
   1   1   2   99.37    2.49
  -2  -1  -2   23.64    0.68
   2  -1   2   23.81    0.68
   2   1   2   23.94    0.68
   3  -1   2    4.62    0.23
  -3  -1  -2    4.47    0.23
  -3   1  -2    4.80    0.23
  -4  -1  -2    3.28    0.21
  -4   1  -2    3.76    0.21
   5  -1   2    2.94    0.27
  -5   1  -2    2.94    0.29
   5   1   2    3.35    0.29
  -6  -1  -2    6.82    0.45
   6  -1   2    7.05    0.36
   6  -1   2    6.32    0.41
   6   1   2    6.97    0.35
  -6   1  -2    6.90    0.44
   6   1   2    5.96    0.41
  -6   1  -2    6.93    0.53
  -6   1  -2    6.93    0.44
  -7  -1  -2    4.74    0.37
   7  -1   2    4.62    0.38
  -7  -1  -2    5.13    0.41
   7  -1   2    4.63    0.29
   7   1   2    5.32    0.30
  -7   1  -2    3.99    0.33
   7   1   2    4.39    0.37
  -7   1  -2    4.76    0.36
  -7   1  -2    5.20    0.40
   8  -1   2    8.08    0.44
  -8  -1  -2    8.37    0.47
  -8  -1  -2    8.47    0.41
  -8   1  -2    8.02    0.48
  -8   1  -2    8.69    0.41
   8   1   2    8.28    0.45
   9  -1   2    1.52    0.18
  -9  -1  -2    2.02    0.22
   9   1   2    1.66    0.19
  -9   1  -2    1.97    0.22
 -10  -2   2    1.83    0.17
 -10   2   2    2.02    0.17
  -9  -2   2    1.68    0.24
   9  -2  -2    2.08    0.23
  -9  -2   2    1.81    0.22
  -9   2   2    2.24    0.25
   9   2  -2    1.88    0.21
  -9   2   2    1.93    0.26
  -9   2   2    1.78    0.23
  -8  -2   2    8.65    0.48
  -8  -2   2    8.47    0.52
  -8  -2   2    9.32    0.51
  -8  -2   2    8.70    0.40
  -8   2   2    8.70    0.49
  -8   2   2    8.59    0.40
  -8   2   2    9.25    0.55
  -8   2   2    8.40    0.49
   7  -2  -2   11.00    0.50
  -7  -2   2   11.69    0.58
  -7  -2   2   11.85    0.58
  -7  -2   2   12.27    0.52
  -7  -2   2   11.85    0.62
  -7   2   2   12.65    0.52
  -7   2   2   12.19    0.60
   7   2  -2   11.07    0.49
  -7   2   2   12.66    0.65
  -7   2   2   11.86    0.57
  -7   2   2   12.00    0.58
   6  -2  -2    0.87    0.16
  -6  -2   2    0.92    0.21
  -6  -2   2    0.98    0.17
  -6  -2   2    0.85    0.19
  -6  -2   2    1.34    0.22
  -6   2   2    0.74    0.17
   6   2  -2    1.04    0.16
  -6   2   2    0.83    0.17
  -6   2   2    0.94    0.16
  -6   2   2    0.91    0.22
   5  -2  -2    9.42    0.38
  -5  -2   2    8.61    0.42
  -5  -2   2    8.05    0.43
  -5  -2   2    8.14    0.44
  -5   2   2    9.03    0.46
   5   2  -2    8.92    0.37
  -5   2   2    8.98    0.43
  -5   2   2    8.83    0.42
  -4  -2   2    1.43    0.19
  -4  -2   2    1.56    0.18
   4  -2  -2    1.71    0.15
  -4   2   2    1.95    0.21
   4   2  -2    1.71    0.15
  -4   2   2    1.40    0.18
  -3  -2   2   31.77    0.92
   3  -2  -2   31.08    0.83
  -3  -2   2   31.00    0.82
  -3  -2   2   32.17    0.91
  -3   2   2   31.56    0.92
   3   2  -2   30.81    0.84
  -3   2   2   31.25    0.91
  -2  -2   2   63.12    1.68
  -2  -2   2   63.07    1.63
  -2  -2   2   62.80    1.69
  -2   2   2   66.75    1.69
  -2   2   2   66.03    1.69
  -1  -2   2   50.46    1.31
  -1   2   2   51.69    1.30
   0  -2   2  221.31    5.48
   0   2   2  221.23    5.47
  -1  -2  -2   62.64    1.66
   1  -2   2   66.54    1.66
   2  -2   2   68.23    1.76
  -2  -2  -2   67.90    1.77
   3  -2   2   96.88    2.44
  -3  -2  -2   92.98    2.44
  -4  -2  -2   64.64    1.69
  -4   2  -2   61.37    1.67
   5  -2   2    5.46    0.36
   5   2   2    5.68    0.35
  -5   2  -2    5.89    0.37
   6  -2   2    1.70    0.20
   6  -2   2    1.55    0.23
  -6  -2  -2    1.74    0.24
  -6  -2  -2    2.06    0.28
  -6   2  -2    1.78    0.26
   6   2   2    1.58    0.24
  -6   2  -2    1.77    0.25
   6   2   2    1.65    0.19
  -6   2  -2    2.13    0.27
   7  -2   2    7.40    0.47
  -7  -2  -2    7.82    0.45
  -7  -2  -2    8.59    0.50
   7  -2   2    7.40    0.37
   7   2   2    7.98    0.46
  -7   2  -2    7.89    0.45
   7   2   2    8.62    0.38
  -7   2  -2    8.05    0.45
  -7   2  -2    7.88    0.48
  -8  -2  -2    8.44    0.40
   8  -2   2    8.22    0.44
  -8  -2  -2    8.47    0.48
  -8   2  -2    8.73    0.41
  -8   2  -2    8.10    0.47
   8   2   2    7.96    0.44
  -8   2  -2    8.29    0.44
   9  -2   2    0.74    0.15
  -9  -2  -2    0.84    0.17
  -9   2  -2    0.86    0.17
   9   2   2    0.77    0.15
 -10  -3   2    4.82    0.24
 -10   3   2    4.98    0.25
   9  -3  -2   12.57    0.52
  -9  -3   2   12.42    0.55
  -9  -3   2   12.84    0.52
   9   3  -2   12.57    0.51
  -9   3   2   12.30    0.52
  -9   3   2   13.32    0.55
  -9   3   2   12.71    0.57
  -8  -3   2   22.96    0.76
  -8  -3   2   23.12    0.90
  -8  -3   2   23.20    0.88
  -8  -3   2   23.76    0.85
  -8   3   2   23.47    0.87
  -8   3   2   23.12    0.92
  -8   3   2   22.75    0.85
  -8   3   2   23.12    0.75
   8   3  -2   22.87    0.85
  -7  -3   2    9.87    0.54
  -7  -3   2    9.90    0.71
   7  -3  -2    9.89    0.46
  -7  -3   2   10.54    0.47
  -7  -3   2    9.99    0.52
  -7  -3   2   10.10    0.57
   7   3  -2    9.16    0.44
  -7   3   2   10.26    0.54
  -7   3   2   10.02    0.55
  -7   3   2    9.25    0.52
  -7   3   2   10.33    0.47
  -7   3   2   11.04    0.59
   6  -3  -2    4.67    0.30
  -6  -3   2    4.15    0.31
  -6  -3   2    4.73    0.38
  -6  -3   2    4.28    0.35
  -6  -3   2    4.89    0.34
  -6   3   2    4.59    0.32
  -6   3   2    4.33    0.27
  -6   3   2    4.81    0.40
  -6   3   2    4.71    0.32
   6   3  -2    5.22    0.31
  -6   3   2    5.52    0.47
   5  -3  -2    0.44    0.11
  -5  -3   2    0.40    0.16
  -5  -3   2    0.50    0.15
  -5  -3   2    0.81    0.18
  -5   3   2    0.52    0.14
  -5   3   2    0.59    0.15
  -5   3   2    0.62    0.17
   5   3  -2    0.68    0.13
  -5   3   2    0.43    0.21
  -4  -3   2   14.03    0.54
   4  -3  -2   14.67    0.47
  -4  -3   2   14.09    0.54
   4   3  -2   14.80    0.48
  -4   3   2   14.17    0.54
  -4   3   2   14.45    0.53
  -3  -3   2    2.60    0.22
  -3  -3   2    2.45    0.13
   3  -3  -2    2.62    0.14
  -3  -3   2    2.50    0.21
  -3   3   2    2.68    0.21
  -3   3   2    2.72    0.22
   3   3  -2    2.13    0.14
  -2  -3   2  130.55    3.37
  -2  -3   2  133.20    3.38
  -2  -3   2  134.10    3.32
  -2   3   2  132.60    3.38
  -2   3   2  135.85    3.37
   1  -3  -2  206.65    5.02
  -1  -3   2  199.80    5.04
   0  -3   2  123.21    3.10
   0  -3  -2  124.71    3.10
   1  -3   2   36.63    0.97
  -1  -3  -2   35.26    0.97
   2  -3   2   30.82    0.85
  -2  -3  -2   30.01    0.85
  -3  -3  -2   18.04    0.57
   3  -3   2   17.77    0.55
  -4  -3  -2   26.40    0.80
   5  -3   2    3.01    0.28
   5   3   2    3.11    0.28
  -6  -3  -2    4.02    0.36
   6  -3   2    3.76    0.28
   6  -3   2    3.88    0.33
  -6   3  -2    3.07    0.32
   6   3   2    3.59    0.31
   6   3   2    4.60    0.28
  -6   3  -2    3.91    0.36
   6   3   2    3.98    0.33
  -6   3  -2    3.86    0.35
   7  -3   2   20.21    0.79
  -7  -3  -2   20.71    0.77
  -7  -3  -2   20.93    0.83
   7  -3   2   21.65    0.70
  -7   3  -2   22.26    0.84
  -7   3  -2   20.91    0.79
   7   3   2   20.39    0.78
  -7   3  -2   20.42    0.76
   7   3   2   21.13    0.68
  -7   3  -2   19.68    0.82
  -8  -3  -2    4.73    0.37
  -8  -3  -2    4.59    0.31
   8  -3   2    4.18    0.34
  -8   3  -2    4.36    0.33
  -8   3  -2    4.53    0.31
   8   3   2    4.23    0.33
  -8   3  -2    3.80    0.35
   9  -3   2   -0.18    0.10
  -9  -3  -2    0.02    0.12
  -9  -3  -2   -0.07    0.08
  -9   3  -2   -0.03    0.11
   9   3   2    0.09    0.11
 -10  -4   2    6.72    0.29
 -10   4   2    7.02    0.29
  -9  -4   2    2.96    0.26
   9  -4  -2    2.69    0.26
  -9  -4   2    2.95    0.28
  -9   4   2    3.30    0.27
   9   4  -2    2.80    0.25
  -9   4   2    2.97    0.28
  -9   4   2    3.09    0.31
  -8  -4   2   17.50    0.73
  -8  -4   2   18.01    0.63
  -8  -4   2   17.13    0.74
  -8  -4   2   16.82    0.70
  -8   4   2   18.11    0.78
  -8   4   2   17.67    0.61
   8   4  -2   17.87    0.72
  -8   4   2   16.74    0.69
  -8   4   2   17.67    0.73
  -7  -4   2    3.99    0.35
  -7  -4   2    4.60    0.40
  -7  -4   2    4.36    0.34
  -7  -4   2    4.65    0.42
  -7  -4   2    5.04    0.43
  -7  -4   2    4.26    0.33
   7  -4  -2    4.35    0.31
   7   4  -2    3.18    0.28
  -7   4   2    4.92    0.32
  -7   4   2    5.07    0.41
  -7   4   2    5.37    0.43
  -7   4   2    5.18    0.43
  -7   4   2    3.96    0.39
  -6  -4   2   50.64    1.47
  -6  -4   2   52.90    1.55
   6  -4  -2   52.99    1.49
  -6  -4   2   49.48    1.45
  -6  -4   2   50.51    1.56
  -6  -4   2   51.11    1.58
  -6   4   2   51.65    1.47
   6   4  -2   53.60    1.49
  -6   4   2   51.97    1.53
  -6   4   2   53.63    1.62
  -6   4   2   50.76    1.45
  -6   4   2   49.85    1.55
  -5  -4   2    3.11    0.29
  -5  -4   2    3.23    0.28
  -5  -4   2    3.28    0.31
   5  -4  -2    3.15    0.23
  -5  -4   2    3.50    0.26
   5   4  -2    3.56    0.24
  -5   4   2    3.09    0.25
  -5   4   2    3.56    0.27
  -5   4   2    3.17    0.31
   4  -4  -2   25.03    0.73
  -4  -4   2   24.23    0.81
  -4  -4   2   24.48    0.80
  -4   4   2   25.22    0.79
   4   4  -2   24.46    0.74
  -4   4   2   25.30    0.80
  -3  -4   2   78.35    2.04
  -3  -4   2   72.02    2.11
  -3  -4   2   82.62    2.12
   3  -4  -2   81.26    2.04
  -3   4   2   85.54    2.12
   3   4  -2   78.22    2.05
  -3   4   2   83.23    2.13
  -2  -4   2   38.68    1.01
  -2  -4   2   37.52    1.05
  -2  -4   2   38.35    1.06
   2   4  -2   37.02    0.98
  -2   4   2   39.14    1.05
  -1  -4   2  335.71    8.34
   1  -4  -2  339.87    8.32
   0  -4  -2   21.37    0.61
   0  -4   2   22.40    0.62
   1  -4   2  154.94    3.82
  -1  -4  -2  150.14    3.82
   2  -4   2   74.51    1.92
  -2  -4  -2   73.62    1.92
  -3  -4  -2   16.29    0.54
   3  -4   2   16.44    0.52
  -4  -4  -2   65.95    1.78
   5  -4   2    0.89    0.17
   6  -4   2   25.20    0.92
  -6  -4  -2   25.97    0.91
  -6  -4  -2   26.78    0.95
   6  -4   2   27.09    0.85
  -6   4  -2   27.65    0.95
  -6   4  -2   27.38    0.97
   6   4   2   25.09    0.91
   6   4   2   26.78    0.83
   6   4   2   26.22    0.89
  -6   4  -2   27.53    0.97
  -6   4  -2   27.70    0.91
   7  -4   2   14.17    0.65
  -7  -4  -2   15.17    0.63
  -7  -4  -2   15.44    0.68
   7  -4   2   15.72    0.56
  -7   4  -2   14.81    0.68
   7   4   2   14.91    0.64
  -7   4  -2   15.19    0.62
  -7   4  -2   15.64    0.69
  -7   4  -2   14.80    0.65
   7   4   2   15.80    0.54
  -8  -4  -2   10.84    0.45
  -8  -4  -2   10.68    0.53
   8  -4   2   10.15    0.50
  -8   4  -2    9.95    0.49
   8   4   2   10.75    0.50
  -8   4  -2    9.64    0.52
  -8   4  -2   11.27    0.45
  -9  -4  -2    4.50    0.28
  -9  -4  -2    3.50    0.22
   9  -4   2    3.68    0.35
  -9   4  -2    3.94    0.28
  -9   4  -2    3.90    0.25
   9   4   2    3.85    0.25
  -9  -5   2   13.78    0.53
  -9  -5   2   14.70    0.58
   9  -5  -2   13.41    0.55
  -9   5   2   13.85    0.57
  -9   5   2   13.56    0.53
   9   5  -2   14.91    0.55
  -9   5   2   13.95    0.61
  -8  -5   2    5.96    0.39
  -8  -5   2    5.96    0.41
  -8  -5   2    6.28    0.35
  -8  -5   2    5.73    0.43
  -8  -5   2    6.80    0.44
  -8   5   2    6.25    0.47
   8   5  -2    6.65    0.43
  -8   5   2    7.06    0.44
  -8   5   2    6.08    0.40
  -8   5   2    6.34    0.34
  -7  -5   2   63.25    1.91
   7  -5  -2   60.83    1.79
  -7  -5   2   62.30    1.85
  -7  -5   2   61.14    1.80
  -7  -5   2   64.42    1.89
  -7  -5   2   61.30    1.88
  -7  -5   2   63.06    1.79
  -7   5   2   66.34    1.96
  -7   5   2   65.77    1.77
  -7   5   2   63.28    1.86
  -7   5   2   65.75    1.91
  -7   5   2   66.48    1.90
  -6  -5   2    4.16    0.30
  -6  -5   2    4.65    0.35
  -6  -5   2    5.32    0.40
   6  -5  -2    4.36    0.31
  -6  -5   2    4.52    0.37
  -6  -5   2    4.80    0.32
  -6   5   2    4.66    0.36
  -6   5   2    4.94    0.40
  -6   5   2    4.28    0.31
   6   5  -2    4.96    0.31
  -6   5   2    4.50    0.29
   5  -5  -2    9.11    0.38
  -5  -5   2    7.45    0.42
  -5  -5   2    7.90    0.38
  -5  -5   2    8.87    0.45
  -5  -5   2    8.70    0.43
  -5  -5   2    7.00    0.37
  -5   5   2    8.42    0.45
  -5   5   2    7.85    0.37
  -5   5   2    8.66    0.41
   5   5  -2    8.83    0.38
  -4  -5   2    3.88    0.27
  -4  -5   2    3.58    0.28
   4  -5  -2    3.55    0.21
   4   5  -2    3.81    0.22
  -4   5   2    3.27    0.28
  -4   5   2    3.56    0.25
   3  -5  -2   23.03    0.63
  -3  -5   2   21.98    0.64
  -3  -5   2   22.26    0.72
  -3  -5   2   22.32    0.70
  -3   5   2   22.81    0.70
   3   5  -2   21.81    0.64
  -2  -5   2    7.47    0.32
  -2  -5   2    7.35    0.27
  -2  -5   2    7.29    0.31
  -2   5   2    7.66    0.31
   2   5  -2    7.43    0.25
  -1  -5   2   21.98    0.62
   1  -5  -2   21.16    0.59
   0  -5   2  118.95    3.04
   0  -5  -2  122.29    3.03
   1  -5   2   42.10    1.11
  -1  -5  -2   41.41    1.11
  -1  -5  -2   39.91    1.05
  -2  -5  -2   14.63    0.49
   2  -5   2   15.84    0.49
   3  -5   2   22.83    0.68
  -3  -5  -2   22.98    0.70
  -4  -5  -2   23.10    0.71
   4   5   2   20.84    0.71
   5  -5   2    6.99    0.43
   6  -5   2    5.29    0.32
   6  -5   2    5.49    0.43
  -6  -5  -2    4.97    0.39
  -6  -5  -2    5.11    0.39
   6   5   2    4.90    0.38
  -6   5  -2    4.69    0.37
  -6   5  -2    5.11    0.39
   6   5   2    5.33    0.31
  -6   5  -2    5.03    0.41
   6   5   2    4.60    0.34
  -6   5  -2    5.26    0.37
   7  -5   2    1.51    0.18
   7  -5   2    0.92    0.22
  -7  -5  -2    1.16    0.24
  -7  -5  -2    1.16    0.22
  -7   5  -2    1.21    0.21
   7   5   2    1.28    0.16
  -7   5  -2    0.95    0.22
  -7   5  -2    1.23    0.24
  -7   5  -2    1.26    0.22
   7   5   2    1.14    0.23
  -8  -5  -2   10.77    0.53
   8  -5   2    9.78    0.50
  -8  -5  -2   10.25    0.45
  -8   5  -2   11.16    0.53
  -8   5  -2   10.74    0.44
   8   5   2   10.28    0.49
  -8   5  -2   11.66    0.52
  -9  -5  -2    0.46    0.13
  -9  -5  -2    0.49    0.11
  -9   5  -2    0.32    0.13
  -9   5  -2    0.18    0.11
  -9  -6   2    9.01    0.53
  -9  -6   2    8.77    0.43
   9  -6  -2    7.82    0.40
  -9   6   2    8.33    0.41
  -9   6   2    7.17    0.44
   9   6  -2    8.05    0.39
  -8  -6   2    5.04    0.32
  -8  -6   2    5.55    0.41
  -8  -6   2    4.85    0.31
  -8  -6   2    4.77    0.36
   8   6  -2    4.77    0.39
  -8   6   2    4.63    0.42
  -8   6   2    5.22    0.30
  -8   6   2    4.77    0.36
  -8   6   2    4.18    0.37
  -7  -6   2   16.65    0.69
  -7  -6   2   17.19    0.74
  -7  -6   2   17.67    0.66
  -7  -6   2   16.52    0.72
  -7  -6   2   16.88    0.78
  -7  -6   2   17.27    0.66
   7  -6  -2   17.11    0.66
  -7  -6   2   16.92    0.73
  -7   6   2   17.07    0.73
  -7   6   2   16.71    0.63
  -7   6   2   15.84    0.71
  -7   6   2   16.93    0.91
  -7   6   2   17.76    0.78
  -6  -6   2   21.06    0.82
  -6  -6   2   21.74    0.83
  -6  -6   2   21.54    0.75
  -6  -6   2   22.08    0.81
   6  -6  -2   21.52    0.75
   6   6  -2   21.86    0.74
  -6   6   2   21.53    0.73
  -6   6   2   21.72    0.72
  -6   6   2   21.48    0.86
  -6   6   2   20.75    0.82
   5  -6  -2   56.88    1.54
  -5  -6   2   53.07    1.54
  -5  -6   2   52.70    1.55
  -5  -6   2   59.00    1.64
  -5  -6   2   56.20    1.61
  -5  -6   2   53.32    1.62
   5   6  -2   56.86    1.55
  -5   6   2   53.36    1.53
  -5   6   2   56.53    1.65
  -4  -6   2   71.10    1.93
   4  -6  -2   72.14    1.86
  -4  -6   2   72.09    1.95
  -4   6   2   64.21    1.94
  -4   6   2   70.59    1.92
   4   6  -2   72.07    1.87
  -3  -6   2   14.63    0.51
  -3  -6   2   14.48    0.53
  -3  -6   2   13.99    0.45
   3  -6  -2   14.00    0.44
   3   6  -2   14.47    0.46
  -3   6   2   14.06    0.50
   2  -6  -2   76.36    1.90
  -2  -6   2   75.66    1.98
  -2  -6   2   77.28    1.95
  -2  -6   2   72.08    1.98
   2  -6  -2   77.11    1.89
   2   6  -2   74.59    1.92
   1  -6  -2   15.72    0.46
  -1  -6   2   16.33    0.49
   0  -6  -2   26.02    0.72
   0  -6   2   25.75    0.73
  -1  -6  -2  105.78    2.69
  -1  -6  -2  108.81    2.74
   1  -6   2  108.23    2.73
  -2  -6  -2    8.63    0.35
   2  -6   2    8.70    0.33
  -3  -6  -2    7.59    0.34
   3  -6   2    8.45    0.33
  -4  -6  -2   77.89    2.08
   4   6   2   76.92    2.09
   5  -6   2    2.89    0.33
   5   6   2    4.16    0.31
   5   6   2    3.95    0.31
   6  -6   2    0.61    0.19
  -6  -6  -2    0.60    0.20
  -6  -6  -2    0.55    0.19
   6  -6   2    0.40    0.14
  -6   6  -2    0.42    0.19
   6   6   2    0.39    0.13
  -6   6  -2    0.49    0.18
   6   6   2    0.36    0.16
  -6   6  -2    0.52    0.19
  -6   6  -2    0.54    0.20
   6   6   2    0.22    0.16
   7  -6   2   28.75    0.85
  -7  -6  -2   26.46    0.96
   7  -6   2   26.36    0.95
  -7  -6  -2   27.29    0.92
  -7   6  -2   27.25    0.98
   7   6   2   26.29    0.81
  -7   6  -2   27.85    0.91
  -7   6  -2   27.15    1.01
  -7   6  -2   26.99    0.96
   7   6   2   26.84    0.95
  -8  -6  -2    5.25    0.31
   8  -6   2    4.41    0.35
  -8  -6  -2    5.30    0.38
  -8   6  -2    5.76    0.38
  -8   6  -2    4.61    0.36
  -8   6  -2    5.09    0.30
   8   6   2    4.87    0.35
  -8   6  -2    5.41    0.37
  -9  -6  -2    3.88    0.23
  -9  -6  -2    4.00    0.26
  -9   6  -2    3.86    0.24
  -9   6  -2    3.98    0.26
  -9  -7   2    0.77    0.17
   9  -7  -2    0.83    0.17
  -9   7   2    0.63    0.16
   9   7  -2    0.67    0.15
  -8  -7   2   11.25    0.49
  -8  -7   2   11.88    0.58
  -8  -7   2   12.59    0.49
  -8  -7   2   10.94    0.52
  -8   7   2   11.60    0.61
   8   7  -2   11.30    0.64
   8   7  -2   10.87    0.55
  -8   7   2   12.06    0.45
  -8   7   2   11.64    0.56
  -7  -7   2   12.22    0.58
  -7  -7   2   11.49    0.60
  -7  -7   2   11.60    0.58
   7  -7  -2   11.30    0.52
  -7  -7   2   12.58    0.62
  -7  -7   2   12.72    0.62
  -7  -7   2   12.60    0.55
  -7  -7   2   12.40    0.55
  -7   7   2   13.04    0.66
  -7   7   2   12.68    0.62
  -7   7   2   13.08    0.60
   7   7  -2   13.74    0.63
  -7   7   2   12.61    0.52
  -6  -7   2    4.98    0.34
  -6  -7   2    5.36    0.34
  -6  -7   2    5.15    0.39
   6  -7  -2    5.14    0.32
  -6  -7   2    5.39    0.39
  -6  -7   2    4.96    0.40
  -6  -7   2    4.90    0.35
  -6  -7   2    5.11    0.38
   6   7  -2    5.30    0.32
  -6   7   2    4.74    0.33
  -6   7   2    5.53    0.31
  -6   7   2    5.31    0.39
  -6   7   2    4.96    0.41
  -5  -7   2    1.68    0.20
  -5  -7   2    1.61    0.23
  -5  -7   2    1.52    0.23
   5  -7  -2    2.09    0.21
  -5  -7   2    2.03    0.23
  -5  -7   2    1.68    0.24
  -5   7   2    1.80    0.20
  -5   7   2    1.64    0.20
   5   7  -2    1.50    0.18
  -5   7   2    1.53    0.24
  -4  -7   2    3.87    0.30
   4  -7  -2    3.91    0.24
  -4  -7   2    3.24    0.29
  -4  -7   2    4.20    0.29
  -4   7   2    3.54    0.29
   4   7  -2    3.83    0.24
  -3  -7   2   67.45    1.87
  -3  -7   2   67.38    1.86
   3  -7  -2   70.43    1.79
  -3  -7   2   67.73    1.80
   3   7  -2   71.76    1.81
  -2  -7   2   94.00    2.43
   2  -7  -2   92.31    2.34
  -2  -7   2   94.10    2.39
  -2  -7   2   94.08    2.43
   2  -7  -2   92.07    2.34
   2   7  -2   93.45    2.37
  -1  -7   2   29.68    0.81
  -1  -7   2   27.82    0.82
   1  -7  -2   29.41    0.78
  -1  -7   2   27.33    0.81
   0  -7  -2   30.55    0.83
   0  -7   2   31.94    0.85
   0  -7  -2   29.17    0.78
   0  -7  -2   29.89    0.85
   0  -7  -2   28.59    0.85
  -1  -7  -2   10.14    0.36
  -1  -7  -2   10.73    0.38
  -1  -7  -2   10.37    0.37
   1  -7   2   10.66    0.37
  -1  -7  -2   10.41    0.33
  -2  -7  -2   12.90    0.45
  -2  -7  -2   12.36    0.43
  -2  -7  -2   12.00    0.42
   2  -7   2   12.95    0.43
  -3  -7  -2   74.42    2.01
   3  -7   2   77.26    1.99
  -4  -7  -2   12.87    0.49
   4   7   2   12.80    0.51
   5  -7   2   17.75    0.64
   5  -7   2   17.48    0.88
   5   7   2   17.01    0.66
   5   7   2   16.81    0.59
   5   7   2   17.17    0.66
  -6  -7  -2   20.44    0.79
   6  -7   2   21.59    0.83
  -6  -7  -2   21.25    0.81
   6  -7   2   22.05    0.73
   6   7   2   21.24    0.90
  -6   7  -2   20.93    0.79
   6   7   2   21.84    0.79
  -6   7  -2   21.41    0.82
  -6   7  -2   21.69    0.84
  -6   7  -2   23.50    0.89
   6   7   2   22.40    0.70
   6   7   2   22.28    0.81
   7  -7   2    1.48    0.25
   7  -7   2    1.27    0.18
  -7  -7  -2    1.22    0.23
  -7  -7  -2    1.13    0.21
  -7   7  -2    1.46    0.22
   7   7   2    1.16    0.23
  -7   7  -2    1.31    0.24
  -7   7  -2    1.41    0.24
   7   7   2    1.44    0.16
  -7   7  -2    1.42    0.26
  -8  -7  -2    1.56    0.19
   8  -7   2    1.36    0.22
  -8  -7  -2    1.56    0.21
  -8  -7  -2    1.34    0.19
  -8  -7  -2    1.68    0.23
  -8   7  -2    1.78    0.19
   8   7   2    1.53    0.21
  -8   7  -2    1.59    0.23
  -8   7  -2    1.24    0.22
  -8   7  -2    1.72    0.23
  -9  -7  -2    2.30    0.19
  -9  -7  -2    1.95    0.17
  -9   7  -2    1.83    0.17
  -9   7  -2    1.89    0.19
  -9  -8   2    2.92    0.26
   9  -8  -2    2.59    0.24
  -9  -8   2    2.71    0.21
   9   8  -2    2.28    0.22
  -9   8   2    2.35    0.24
  -8  -8   2    3.31    0.33
  -8  -8   2    3.53    0.28
  -8  -8   2    3.63    0.30
  -8   8   2    3.58    0.25
   8   8  -2    3.46    0.31
  -8   8   2    3.45    0.32
   8   8  -2    3.92    0.35
  -8   8   2    3.31    0.36
  -7  -8   2   12.67    0.56
  -7  -8   2   13.33    0.62
  -7  -8   2   13.06    0.59
  -7  -8   2   12.29    0.62
  -7  -8   2   12.93    0.61
   7  -8  -2   11.34    0.55
  -7  -8   2   14.32    0.57
  -7   8   2   13.29    0.53
  -7   8   2   13.19    0.62
  -7   8   2   13.74    0.64
   7   8  -2   13.77    0.63
  -7   8   2   13.07    0.67
  -6  -8   2    3.58    0.31
  -6  -8   2    2.90    0.28
  -6  -8   2    3.00    0.31
  -6  -8   2    2.95    0.33
   6  -8  -2    3.13    0.27
  -6  -8   2    3.13    0.33
  -6  -8   2    2.91    0.32
  -6  -8   2    2.91    0.29
  -6   8   2    2.98    0.32
  -6   8   2    3.01    0.34
  -6   8   2    2.72    0.26
  -6   8   2    2.91    0.26
  -6   8   2    3.00    0.33
   6   8  -2    2.91    0.25
  -5  -8   2   18.28    0.66
  -5  -8   2   16.67    0.66
  -5  -8   2   18.90    0.72
  -5  -8   2   18.95    0.68
   5  -8  -2   19.41    0.66
  -5  -8   2   20.09    0.73
  -5  -8   2   19.78    0.74
  -5   8   2   18.68    0.65
   5   8  -2   19.82    0.66
  -5   8   2   18.87    0.64
  -5   8   2   19.13    0.75
  -4  -8   2    1.29    0.20
  -4  -8   2    1.45    0.21
  -4  -8   2    1.82    0.24
   4  -8  -2    1.36    0.16
  -4   8   2    0.98    0.18
   4   8  -2    1.28    0.16
  -3  -8   2   14.16    0.53
  -3  -8   2   14.13    0.48
  -3  -8   2   14.62    0.55
   3  -8  -2   14.59    0.46
   3   8  -2   14.19    0.48
   2  -8  -2   31.44    0.85
   2  -8  -2   31.22    0.83
  -2  -8   2   31.99    0.94
  -2  -8   2   32.55    0.90
  -2  -8   2   30.62    0.92
   2   8  -2   31.12    0.87
  -1  -8   2    6.76    0.28
  -1  -8   2    5.40    0.28
  -1  -8   2    5.61    0.27
   1  -8  -2    6.20    0.24
   1  -8  -2    5.39    0.20
   0  -8   2   49.01    1.24
   0  -8  -2   44.55    1.24
   0  -8  -2   44.03    1.25
   0  -8  -2   46.76    1.23
   0  -8  -2   44.29    1.18
   1  -8   2    0.63    0.11
  -1  -8  -2    0.63    0.12
  -1  -8  -2    0.73    0.12
  -1  -8  -2    0.68    0.12
  -1  -8  -2    0.73    0.10
  -2  -8  -2    2.69    0.21
  -2  -8  -2    2.74    0.19
  -2  -8  -2    2.61    0.20
   2  -8   2    2.63    0.19
   3  -8   2    1.16    0.14
  -3  -8  -2    1.14    0.16
   3   8   2    1.16    0.18
  -4  -8  -2   50.97    1.45
   4   8   2   51.12    1.47
   5  -8   2    2.27    0.22
   5   8   2    2.45    0.26
   5   8   2    2.23    0.25
   5   8   2    2.03    0.20
   6  -8   2   16.07    0.69
   6  -8   2   15.31    0.57
  -6  -8  -2   15.17    0.65
  -6  -8  -2   14.97    0.66
  -6   8  -2   16.41    0.67
  -6   8  -2   15.86    0.64
  -6   8  -2   14.69    0.67
   6   8   2   16.26    0.61
   6   8   2   15.72    0.63
   6   8   2   15.79    0.55
   6   8   2   15.35    0.65
  -6   8  -2   15.19    0.72
   6   8   2   15.37    0.64
  -7  -8  -2    1.72    0.27
   7  -8   2    2.03    0.27
  -7  -8  -2    1.59    0.23
   7  -8   2    1.61    0.19
  -7   8  -2    1.37    0.24
   7   8   2    1.54    0.24
   7   8   2    1.64    0.16
  -7   8  -2    1.72    0.28
  -7   8  -2    1.37    0.21
  -7   8  -2    1.69    0.25
  -8  -8  -2    0.22    0.15
  -8  -8  -2    0.34    0.14
  -8  -8  -2    0.10    0.15
  -8  -8  -2    0.28    0.14
   8  -8   2    0.31    0.16
   8   8   2    0.17    0.14
  -8   8  -2    0.23    0.15
  -8   8  -2    0.03    0.14
  -8   8  -2    0.19    0.12
  -8   8  -2    0.18    0.14
  -9  -8  -2    0.82    0.13
  -9  -8  -2    0.69    0.12
  -9   8  -2    0.52    0.11
  -9   8  -2    0.65    0.13
   9  -9  -2    0.70    0.16
  -9  -9   2    0.94    0.17
  -9  -9   2    0.82    0.14
   9   9  -2    1.17    0.16
  -9   9   2    1.00    0.17
  -8  -9   2    3.04    0.32
  -8  -9   2    3.65    0.30
  -8  -9   2    3.96    0.28
  -8   9   2    3.81    0.33
   8   9  -2    4.14    0.32
  -8   9   2    3.93    0.24
  -8   9   2    3.27    0.35
   8   9  -2    3.51    0.33
  -7  -9   2    2.78    0.33
  -7  -9   2    2.34    0.32
  -7  -9   2    2.83    0.28
  -7  -9   2    2.58    0.31
  -7  -9   2    2.24    0.26
  -7  -9   2    2.57    0.28
   7   9  -2    2.12    0.28
  -7   9   2    3.06    0.27
  -7   9   2    3.43    0.36
  -7   9   2    2.47    0.34
  -7   9   2    2.62    0.31
  -6  -9   2    3.80    0.36
  -6  -9   2    3.04    0.30
  -6  -9   2    3.20    0.31
  -6  -9   2    3.04    0.29
  -6  -9   2    2.58    0.30
  -6  -9   2    3.23    0.35
   6  -9  -2    3.27    0.29
  -6   9   2    3.33    0.33
  -6   9   2    3.19    0.35
  -6   9   2    2.87    0.26
   6   9  -2    2.86    0.31
  -6   9   2    3.20    0.27
   6   9  -2    3.25    0.26
  -6   9   2    3.75    0.36
  -5  -9   2   21.40    0.81
  -5  -9   2   19.66    0.73
   5  -9  -2   22.45    0.73
  -5  -9   2   22.05    0.80
  -5  -9   2   21.06    0.79
  -5  -9   2   21.65    0.71
  -5  -9   2   20.47    0.74
  -5   9   2   20.40    0.70
  -5   9   2   21.46    0.81
   5   9  -2   22.10    0.72
  -5   9   2   21.18    0.70
  -4  -9   2   29.26    0.94
  -4  -9   2   29.11    0.96
   4  -9  -2   30.72    0.88
  -4  -9   2   27.37    0.89
  -4  -9   2   27.68    0.93
  -4   9   2   28.11    0.95
   4   9  -2   29.20    0.87
   3  -9  -2   82.06    2.09
  -3  -9   2   80.19    2.18
  -3  -9   2   77.87    2.16
  -3  -9   2   78.74    2.11
   3   9  -2   82.72    2.11
  -2  -9   2   31.92    0.88
   2  -9  -2   29.94    0.83
   2  -9  -2   29.50    0.81
  -2  -9   2   30.14    0.90
  -2  -9   2   30.66    0.92
   2   9  -2   29.56    0.85
   1  -9  -2    5.11    0.21
  -1  -9   2    5.52    0.27
  -1  -9   2    4.91    0.26
   1  -9  -2    4.95    0.23
  -1  -9   2    5.63    0.28
   1   9  -2    4.95    0.23
   0  -9  -2   50.55    1.36
   0  -9  -2   53.15    1.40
   0  -9  -2   52.42    1.42
   0  -9   2   51.72    1.40
   0  -9   2   51.88    1.41
   0  -9   2   55.75    1.42
   0  -9  -2   52.12    1.43
  -1  -9  -2   34.87    1.01
  -1  -9  -2   35.33    1.01
   1  -9   2   37.23    1.01
  -1  -9  -2   36.37    0.97
  -1  -9  -2   35.64    1.01
  -2  -9  -2   10.08    0.40
   2  -9   2    9.91    0.37
  -2  -9  -2    9.20    0.39
  -2  -9  -2    9.82    0.38
  -3  -9  -2   30.26    0.91
  -3  -9  -2   30.38    0.93
   3  -9   2   30.11    0.89
   3   9   2   29.99    0.93
   3   9   2   30.85    0.94
  -4  -9  -2    9.62    0.43
   4   9   2    9.03    0.44
   4   9   2    9.59    0.45
   5  -9   2    6.07    0.35
   5   9   2    6.94    0.40
   5   9   2    6.91    0.33
   5   9   2    6.69    0.40
  -5   9  -2    6.06    0.41
   6  -9   2   21.51    0.85
  -6  -9  -2   20.94    0.80
  -6  -9  -2   21.72    0.80
   6  -9   2   19.94    0.71
  -6   9  -2   23.29    0.91
  -6   9  -2   21.77    0.79
   6   9   2   21.81    0.77
  -6   9  -2   20.81    0.82
   6   9   2   21.81    0.81
  -6   9  -2   22.09    0.83
   6   9   2   20.39    0.79
   6   9   2   21.89    0.79
   6   9   2   22.89    0.70
  -7  -9  -2   19.94    0.79
  -7  -9  -2   21.89    0.77
   7  -9   2   21.46    0.81
   7  -9   2   21.55    0.69
   7   9   2   19.31    0.61
   7   9   2   21.05    0.79
  -7   9  -2   21.74    0.87
  -7   9  -2   22.08    0.82
  -7   9  -2   21.57    0.74
  -7   9  -2   21.43    0.81
  -8  -9  -2    6.54    0.37
   8  -9   2    5.93    0.37
  -8  -9  -2    5.10    0.32
  -8  -9  -2    6.28    0.32
  -8  -9  -2    6.36    0.36
  -8   9  -2    4.42    0.48
  -8   9  -2    6.57    0.38
   8   9   2    6.05    0.35
  -8   9  -2    6.58    0.39
  -8   9  -2    5.86    0.40
  -8   9  -2    6.82    0.29
  -9  -9  -2    2.27    0.17
  -9   9  -2    2.54    0.20
  -9   9  -2    2.51    0.20
   9 -10  -2    1.37    0.18
  -9 -10   2    1.15    0.15
  -9 -10   2    1.11    0.17
  -9  10   2    1.37    0.18
   9  10  -2    0.90    0.16
  -8 -10   2    2.88    0.30
  -8 -10   2    2.61    0.24
  -8 -10   2    3.06    0.27
  -8  10   2    3.10    0.34
   8  10  -2    2.86    0.30
   8  10  -2    2.66    0.26
  -8  10   2    2.86    0.29
  -7 -10   2    3.98    0.32
  -7 -10   2    3.51    0.35
  -7 -10   2    4.00    0.33
  -7 -10   2    3.60    0.36
  -7 -10   2    3.68    0.37
  -7 -10   2    3.41    0.31
  -7  10   2    3.54    0.35
  -7  10   2    3.70    0.29
  -7  10   2    3.88    0.40
  -7  10   2    3.52    0.34
   7  10  -2    3.29    0.34
  -6 -10   2   14.61    0.65
  -6 -10   2   15.81    0.70
  -6 -10   2   14.51    0.61
   6 -10  -2   14.92    0.60
  -6 -10   2   15.33    0.63
  -6 -10   2   15.49    0.63
  -6 -10   2   14.93    0.67
  -6  10   2   14.95    0.67
  -6  10   2   14.89    0.58
  -6  10   2   14.66    0.58
   6  10  -2   16.15    0.67
  -6  10   2   14.79    0.64
  -6  10   2   15.82    0.71
   6  10  -2   13.84    0.57
  -5 -10   2    7.33    0.45
  -5 -10   2    6.69    0.39
   5 -10  -2    7.64    0.38
  -5 -10   2    7.66    0.45
  -5 -10   2    7.79    0.41
  -5  10   2    7.31    0.38
  -5  10   2    8.03    0.46
   5  10  -2    8.01    0.43
  -5  10   2    7.50    0.36
   5  10  -2    7.89    0.38
   4 -10  -2    8.98    0.38
  -4 -10   2    8.65    0.42
  -4 -10   2    9.43    0.45
  -4 -10   2    8.41    0.41
  -4 -10   2    9.21    0.46
  -4  10   2    8.21    0.46
  -4  10   2    8.68    0.45
   4  10  -2    8.99    0.39
  -3 -10   2   74.29    2.07
  -3 -10   2   75.36    2.00
  -3 -10   2   73.25    2.05
   3 -10  -2   76.41    1.97
   3  10  -2   76.82    1.99
  -2 -10   2  167.00    4.35
  -2 -10   2  172.06    4.32
   2 -10  -2  167.99    4.27
  -2 -10   2  171.21    4.34
   2  10  -2  173.25    4.29
  -1 -10   2   18.98    0.61
  -1 -10   2   19.25    0.62
   1 -10  -2   19.32    0.58
   1 -10  -2   18.67    0.56
  -1 -10   2   19.15    0.63
   1  10  -2   19.39    0.58
   0 -10   2   17.65    0.57
   0 -10  -2   17.81    0.59
   0 -10   2   17.28    0.57
   0 -10  -2   18.39    0.60
   0 -10  -2   17.26    0.53
   0 -10   2   17.87    0.57
   0 -10  -2   17.64    0.56
   1 -10   2   26.75    0.91
  -1 -10  -2   27.73    0.84
  -1 -10  -2   27.87    0.84
  -1 -10  -2   28.18    0.84
   1 -10   2   29.56    0.84
  -1 -10  -2   28.63    0.80
   2 -10   2    9.87    0.38
  -2 -10  -2    9.62    0.40
  -2 -10  -2   10.40    0.42
  -2 -10  -2   10.19    0.41
   2  10   2    9.93    0.42
  -3 -10  -2    5.46    0.31
  -3 -10  -2    5.53    0.30
  -3 -10  -2    5.88    0.32
   3 -10   2    5.47    0.28
   3  10   2    5.77    0.34
  -4 -10  -2    6.30    0.35
   4  10   2    5.44    0.35
   4  10   2    6.12    0.37
   5 -10   2    0.35    0.14
   5  10   2    0.48    0.13
   5  10   2    0.45    0.17
   5  10   2    0.47    0.17
   5  10   2    0.55    0.18
   6 -10   2    7.71    0.39
   6 -10   2    8.23    0.50
  -6 -10  -2    7.64    0.43
  -6 -10  -2    7.59    0.46
  -6  10  -2    8.80    0.53
   6  10   2    8.44    0.47
   6  10   2    8.21    0.42
   6  10   2    8.11    0.46
  -6  10  -2    8.20    0.46
   6  10   2    8.17    0.36
  -6  10  -2    7.00    0.45
  -6  10  -2    8.25    0.47
   7 -10   2    0.49    0.19
  -7 -10  -2    0.31    0.16
  -7 -10  -2    0.22    0.18
  -7 -10  -2    0.34    0.16
   7 -10   2    0.44    0.13
  -7  10  -2    0.10    0.15
  -7  10  -2    0.43    0.20
   7  10   2    0.46    0.17
  -7  10  -2    0.60    0.19
  -7  10  -2    0.36    0.17
   8 -10   2    4.31    0.32
  -8 -10  -2    4.54    0.31
  -8 -10  -2    3.71    0.28
  -8 -10  -2    4.54    0.31
  -8 -10  -2    5.12    0.28
  -8  10  -2    4.38    0.21
   8  10   2    4.03    0.29
  -8  10  -2    4.04    0.32
  -8  10  -2    3.75    0.30
  -8  10  -2    4.54    0.37
  -8  10  -2    3.84    0.33
  -9 -10  -2    3.82    0.21
  -9  10  -2    3.52    0.21
  -9 -11   2    0.29    0.13
  -9 -11   2    0.44    0.11
   9 -11  -2    0.10    0.12
  -9  11   2    0.15    0.11
   9  11  -2    0.11    0.12
  -8 -11   2    2.11    0.23
  -8 -11   2    2.04    0.20
  -8 -11   2    2.46    0.28
   8  11  -2    1.94    0.24
   8  11  -2    2.00    0.26
  -8  11   2    2.17    0.28
  -8  11   2    2.33    0.26
  -7 -11   2   10.29    0.54
  -7 -11   2   11.04    0.50
  -7 -11   2    9.38    0.53
  -7 -11   2   10.96    0.51
  -7 -11   2   11.21    0.51
  -7  11   2   10.90    0.55
  -7  11   2   11.40    0.47
  -7  11   2   10.20    0.60
   7  11  -2   10.33    0.55
  -7  11   2   10.75    0.55
  -6 -11   2    8.33    0.50
   6 -11  -2    8.19    0.43
  -6 -11   2    8.55    0.46
  -6 -11   2    8.01    0.44
  -6 -11   2    7.23    0.50
  -6 -11   2    9.16    0.47
  -6 -11   2    7.79    0.47
   6  11  -2    8.54    0.50
  -6  11   2    8.42    0.47
  -6  11   2    9.17    0.55
  -6  11   2    8.49    0.49
  -6  11   2    8.59    0.41
  -6  11   2    8.39    0.43
  -5 -11   2   26.16    0.88
  -5 -11   2   27.04    0.90
  -5 -11   2   27.47    0.97
  -5 -11   2   24.89    0.74
   5 -11  -2   27.18    0.87
  -5 -11   2   26.28    0.94
  -5  11   2   26.02    0.85
   5  11  -2   25.84    0.85
  -5  11   2   26.69    0.84
   5  11  -2   27.42    0.92
  -5  11   2   26.22    0.95
  -4 -11   2    7.02    0.41
  -4 -11   2    6.02    0.36
  -4 -11   2    6.69    0.39
  -4 -11   2    6.30    0.35
   4 -11  -2    7.14    0.34
   4  11  -2    6.99    0.37
   4  11  -2    6.60    0.33
  -4  11   2    6.51    0.35
  -4  11   2    6.75    0.40
   3 -11  -2    0.66    0.13
  -3 -11   2    1.03    0.20
  -3 -11   2    0.84    0.14
  -3 -11   2    1.07    0.18
   3  11  -2    0.84    0.14
   3  11  -2    1.12    0.16
  -2 -11   2  181.28    4.71
  -2 -11   2  183.60    4.69
  -2 -11   2  184.21    4.73
   2 -11  -2  187.40    4.65
   2  11  -2  188.03    4.66
  -1 -11   2    5.18    0.29
  -1 -11   2    5.80    0.29
   1 -11  -2    5.06    0.31
  -1 -11   2    5.09    0.30
   1 -11  -2    5.61    0.30
   1 -11  -2    5.51    0.25
   1 -11  -2    5.21    0.25
   1  11  -2    5.51    0.27
   0 -11   2    1.68    0.17
   0 -11  -2    1.38    0.18
   0 -11   2    1.90    0.19
   0 -11  -2    1.34    0.17
   0 -11  -2    1.49    0.16
   0 -11   2    1.81    0.17
   0 -11  -2    1.80    0.16
   0  11  -2    1.65    0.15
   1 -11   2   23.56    0.72
   1 -11   2   22.71    0.70
  -1 -11  -2   23.11    0.73
  -1 -11  -2   23.70    0.69
  -1 -11  -2   22.23    0.72
  -1 -11  -2   22.54    0.74
  -2 -11  -2    1.50    0.18
   2 -11   2    1.73    0.18
  -2 -11  -2    1.72    0.19
  -2 -11  -2    1.86    0.20
   2  11   2    1.70    0.19
   3 -11   2   36.89    1.06
  -3 -11  -2   36.00    1.09
  -3 -11  -2   35.77    1.07
  -3 -11  -2   36.46    1.10
   3  11   2   35.53    1.13
   3  11   2   36.49    1.10
  -4 -11  -2    7.82    0.40
   4  11   2    7.31    0.40
   4  11   2    7.11    0.40
   5 -11   2   12.24    0.51
   5 -11   2   13.76    0.61
   5  11   2   13.39    0.58
   5  11   2   12.80    0.49
   5  11   2   14.47    0.60
  -5  11  -2   14.55    0.61
   5  11   2   13.07    0.55
   5  11   2   12.12    0.53
   5  11   2   13.67    0.58
  -6 -11  -2    1.68    0.25
   6 -11   2    1.07    0.24
   6 -11   2    1.21    0.18
  -6 -11  -2    1.45    0.22
  -6  11  -2    1.10    0.22
   6  11   2    1.45    0.24
  -6  11  -2    1.00    0.22
  -6  11  -2    1.74    0.27
   6  11   2    1.07    0.22
   6  11   2    1.14    0.20
  -6  11  -2    1.57    0.28
   6  11   2    1.40    0.16
   7 -11   2   13.15    0.47
   7 -11   2   13.21    0.60
  -7 -11  -2   11.77    0.50
  -7 -11  -2   13.59    0.55
  -7 -11  -2   12.76    0.57
  -7  11  -2   13.24    0.52
  -7  11  -2   11.97    0.56
  -7  11  -2   13.23    0.60
  -7  11  -2   13.00    0.64
   7  11   2   12.37    0.56
  -8 -11  -2   10.23    0.44
  -8 -11  -2    9.11    0.42
  -8 -11  -2   10.34    0.38
   8 -11   2    9.77    0.45
  -8  11  -2    9.23    0.42
  -8  11  -2    9.28    0.45
  -8  11  -2    8.91    0.63
  -8  11  -2    9.78    0.49
   8  11   2    9.40    0.43
   9 -12  -2    2.01    0.19
  -9 -12   2    2.19    0.19
  -9 -12   2    1.72    0.16
  -9  12   2    2.09    0.19
   9  12  -2    1.86    0.17
  -8 -12   2    3.88    0.29
  -8 -12   2    4.16    0.34
  -8 -12   2    4.24    0.27
  -8  12   2    3.15    0.33
   8  12  -2    4.21    0.32
   8  12  -2    4.06    0.34
  -8  12   2    4.03    0.32
  -7 -12   2    5.73    0.45
  -7 -12   2    6.72    0.44
  -7 -12   2    6.64    0.39
  -7 -12   2    7.23    0.41
  -7 -12   2    6.46    0.40
  -7 -12   2    6.48    0.43
   7  12  -2    7.19    0.45
  -7  12   2    6.23    0.42
  -7  12   2    6.78    0.36
  -7  12   2    5.90    0.42
  -7  12   2    6.79    0.48
   6 -12  -2   38.46    1.24
  -6 -12   2   40.25    1.29
  -6 -12   2   39.83    1.24
  -6 -12   2   39.75    1.35
  -6 -12   2   39.55    1.32
  -6 -12   2   40.19    1.26
  -6 -12   2   40.47    1.27
   6  12  -2   41.53    1.30
  -6  12   2   40.51    1.36
  -6  12   2   41.41    1.32
  -6  12   2   40.67    1.29
  -6  12   2   42.05    1.21
   5 -12  -2   39.16    1.17
  -5 -12   2   38.75    1.27
  -5 -12   2   38.93    1.19
  -5 -12   2   35.54    1.01
  -5 -12   2   38.87    1.25
  -5 -12   2   37.34    1.16
  -5 -12   2   37.39    1.19
   5  12  -2   36.79    1.14
  -5  12   2   37.56    1.13
   5  12  -2   37.86    1.21
  -5  12   2   38.50    1.25
  -5  12   2   37.63    1.13
  -5  12   2   38.95    1.23
  -4 -12   2   45.93    1.38
   4 -12  -2   47.58    1.31
  -4 -12   2   45.24    1.34
  -4 -12   2   44.32    1.32
  -4 -12   2   46.52    1.41
   4  12  -2   44.06    1.30
  -4  12   2   45.03    1.39
  -4  12   2   44.31    1.28
  -4  12   2   44.30    1.29
   4  12  -2   45.77    1.34
  -3 -12   2   27.82    0.90
  -3 -12   2   25.57    0.83
  -3 -12   2   27.96    0.91
   3 -12  -2   26.80    0.82
   3  12  -2   27.72    0.83
   3  12  -2   25.10    0.83
   2 -12  -2  424.03   10.87
  -2 -12   2  427.66   10.85
  -2 -12   2  442.97   10.89
  -2 -12   2  439.09   10.90
   2 -12  -2  445.47   10.82
   2  12  -2  438.15   10.82
  -1 -12   2   46.67    1.31
   1 -12  -2   45.48    1.34
  -1 -12   2   45.76    1.33
  -1 -12   2   47.10    1.32
   1 -12  -2   45.97    1.27
   1 -12  -2   46.61    1.33
   1 -12  -2   48.20    1.27
   1  12  -2   47.28    1.28
   0 -12   2    9.63    0.41
   0 -12   2    9.97    0.42
   0 -12   2   10.01    0.41
   0 -12  -2   10.39    0.43
   0 -12  -2   10.19    0.37
   0 -12  -2   10.34    0.41
   0 -12  -2    9.91    0.43
   0  12  -2   10.27    0.38
  -1 -12  -2   75.76    2.06
  -1 -12  -2   79.72    2.02
  -1 -12  -2   77.84    2.06
   1 -12   2   73.80    2.02
  -1 -12  -2   78.64    2.08
   1 -12   2   78.10    2.05
   1  12   2   73.89    2.06
  -2 -12  -2    7.72    0.37
   2 -12   2    7.99    0.35
  -2 -12  -2    8.17    0.38
  -2 -12  -2    8.03    0.38
   2  12   2    7.81    0.34
   2  12   2    8.05    0.38
  -3 -12  -2    9.15    0.44
   3 -12   2    9.21    0.43
  -3 -12  -2    9.67    0.43
  -3 -12  -2    9.11    0.43
   3  12   2    8.68    0.43
  -4 -12  -2   13.64    0.57
   4  12   2   14.28    0.59
   4  12   2   13.84    0.57
   5 -12   2    6.64    0.36
   5 -12   2    6.67    0.43
   5  12   2    6.17    0.32
   5  12   2    6.41    0.40
  -5  12  -2    6.28    0.41
  -5  12  -2    6.48    0.43
   5  12   2    6.59    0.39
   5  12   2    6.31    0.41
  -5  12  -2    6.56    0.40
   5  12   2    6.93    0.40
   5  12   2    6.03    0.41
  -6 -12  -2    3.16    0.31
   6 -12   2    3.16    0.33
  -6 -12  -2    3.36    0.30
   6 -12   2    3.15    0.25
  -6  12  -2    3.23    0.31
  -6  12  -2    2.93    0.31
   6  12   2    3.46    0.34
   6  12   2    3.35    0.31
  -6  12  -2    2.84    0.36
  -6  12  -2    3.51    0.31
   6  12   2    3.36    0.22
   6  12   2    3.32    0.33
  -7 -12  -2    1.60    0.22
  -7 -12  -2    2.04    0.26
  -7 -12  -2    1.61    0.20
  -7 -12  -2    1.57    0.23
   7 -12   2    1.67    0.17
   7 -12   2    1.36    0.25
  -7  12  -2    2.03    0.21
  -7  12  -2    1.67    0.27
  -7  12  -2    1.35    0.22
   7  12   2    1.84    0.39
  -7  12  -2    1.70    0.26
   7  12   2    1.69    0.24
   8 -12   2   11.50    0.49
  -8 -12  -2   12.20    0.41
  -8 -12  -2   13.05    0.49
  -8 -12  -2   11.19    0.47
  -8  12  -2   12.11    0.51
  -8  12  -2   12.39    0.47
  -8  12  -2   12.22    0.53
   8  12   2   12.80    0.49
  -9 -13   2    1.62    0.15
  -9 -13   2    1.65    0.16
   9 -13  -2    1.56    0.16
   9  13  -2    1.70    0.15
  -9  13   2    1.51    0.16
  -8 -13   2    3.38    0.26
   8 -13  -2    3.23    0.29
  -8 -13   2    3.54    0.24
  -8 -13   2    3.41    0.27
  -8 -13   2    3.73    0.30
  -8  13   2    3.83    0.34
   8  13  -2    3.77    0.33
  -8  13   2    3.58    0.30
   8  13  -2    3.20    0.27
  -7 -13   2    1.59    0.22
  -7 -13   2    1.13    0.27
  -7 -13   2    1.90    0.24
  -7 -13   2    1.05    0.23
  -7 -13   2    1.26    0.22
  -7  13   2    1.68    0.28
   7  13  -2    1.41    0.24
  -7  13   2    2.12    0.26
  -7  13   2    1.11    0.22
  -7  13   2    1.80    0.20
   7  13  -2    1.79    0.25
   6 -13  -2    0.20    0.16
  -6 -13   2    0.31    0.20
  -6 -13   2    0.41    0.19
  -6 -13   2    0.37    0.17
  -6 -13   2    0.52    0.19
  -6 -13   2    0.60    0.19
  -6 -13   2    0.62    0.18
  -6  13   2    0.47    0.17
  -6  13   2    0.27    0.17
  -6  13   2    0.53    0.18
  -6  13   2    0.61    0.21
   6  13  -2    0.69    0.20
  -5 -13   2   20.24    0.78
  -5 -13   2   23.58    0.87
  -5 -13   2   21.91    0.79
   5 -13  -2   23.35    0.79
  -5 -13   2   21.96    0.85
  -5 -13   2   22.13    0.79
  -5 -13   2   21.52    0.63
  -5 -13   2   21.98    0.81
   5 -13  -2   22.58    0.83
  -5 -13   2   23.04    0.89
   5  13  -2   21.44    0.75
  -5  13   2   22.92    0.84
  -5  13   2   22.52    0.75
  -5  13   2   22.50    0.86
   5  13  -2   22.00    0.81
  -5  13   2   22.01    0.75
  -4 -13   2   27.49    0.91
  -4 -13   2   27.78    0.91
   4 -13  -2   28.14    0.89
  -4 -13   2   27.13    0.97
  -4 -13   2   25.18    1.05
   4 -13  -2   27.02    0.93
  -4 -13   2   27.90    0.95
   4  13  -2   27.91    0.91
  -4  13   2   27.81    0.87
  -4  13   2   26.98    0.85
  -4  13   2   27.32    0.95
   4  13  -2   27.99    0.87
   3 -13  -2   17.42    0.59
  -3 -13   2   15.81    0.60
  -3 -13   2   16.87    0.68
  -3 -13   2   16.26    0.60
   3 -13  -2   16.74    0.64
   3  13  -2   17.12    0.58
   3  13  -2   15.33    0.58
  -3  13   2   16.75    0.65
  -2 -13   2  120.03    3.08
   2 -13  -2  113.82    3.06
  -2 -13   2  116.39    3.04
   2 -13  -2  115.91    3.08
  -2 -13   2  116.80    3.09
   2 -13  -2  121.30    3.01
   2  13  -2  108.17    3.00
   2  13  -2  117.96    3.00
   1 -13  -2   95.97    2.55
   1 -13  -2   93.88    2.49
  -1 -13   2   97.60    2.53
  -1 -13   2   95.34    2.55
  -1 -13   2   96.08    2.54
   1 -13  -2   96.21    2.56
   1 -13  -2   96.42    2.48
  -1  13   2   93.31    2.52
   1  13  -2   96.31    2.49
   0 -13  -2   38.78    1.08
   0 -13   2   38.67    1.12
   0 -13  -2   39.39    1.11
   0 -13  -2   37.89    1.13
   0 -13   2   38.01    1.11
   0 -13   2   37.38    1.12
   0 -13  -2   38.90    1.15
   0  13  -2   38.40    1.08
   0  13   2   37.31    1.12
  -1 -13  -2    5.20    0.28
   1 -13   2    5.23    0.29
  -1 -13  -2    5.20    0.32
  -1 -13  -2    4.50    0.31
  -1 -13  -2    5.29    0.31
   1 -13   2    4.55    0.26
   1  13   2    4.97    0.27
  -1  13  -2    5.25    0.27
   1  13   2    5.37    0.30
  -2 -13  -2   68.57    1.85
  -2 -13  -2   66.57    1.85
   2 -13   2   67.31    1.82
  -2 -13  -2   65.56    1.83
  -2  13  -2   65.84    1.78
   2  13   2   65.84    1.84
  -3 -13  -2   36.10    1.10
  -3 -13  -2   36.07    1.11
  -3 -13  -2   35.77    1.11
  -3  13  -2   35.32    1.03
   3  13   2   33.96    1.08
   3  13   2   36.68    1.12
  -4 -13  -2   10.09    0.48
   4 -13   2    9.35    0.43
   4  13   2    9.95    0.40
   4  13   2    9.93    0.48
   4  13   2   10.15    0.50
   5 -13   2   33.66    1.01
  -5 -13  -2   33.61    1.07
  -5  13  -2   33.82    1.12
   5  13   2   33.33    0.96
  -5  13  -2   33.07    1.07
   5  13   2   32.22    1.06
   5  13   2   32.73    1.06
   5  13   2   33.66    1.11
   5  13   2   32.92    1.09
   6 -13   2    1.60    0.27
  -6 -13  -2    1.29    0.22
  -6 -13  -2    1.24    0.21
   6 -13   2    1.47    0.19
   6  13   2    1.35    0.23
  -6  13  -2    1.08    0.23
  -6  13  -2    1.21    0.22
   6  13   2    1.10    0.13
   6  13   2    1.24    0.23
  -6  13  -2    1.55    0.28
  -7 -13  -2    9.04    0.46
  -7 -13  -2    7.92    0.39
   7 -13   2    9.12    0.34
  -7 -13  -2    9.68    0.46
   7 -13   2    8.40    0.47
  -7 -13  -2    9.50    0.43
  -7  13  -2    8.03    0.52
   7  13   2    7.95    0.44
   7  13   2    9.11    0.46
  -7  13  -2    9.68    0.49
  -7  13  -2    8.71    0.39
  -7  13  -2    8.74    0.52
  -8 -13  -2    3.40    0.25
   8 -13   2    2.74    0.24
  -8 -13  -2    3.09    0.18
   8  13   2    2.66    0.23
  -8  13  -2    3.44    0.27
  -8  13  -2    2.99    0.27
  -9 -14   2    0.69    0.11
   9  14  -2    0.61    0.15
  -9  14   2    0.81    0.12
  -8 -14   2    0.29    0.11
   8 -14  -2    0.23    0.16
  -8 -14   2    0.38    0.16
  -8 -14   2    0.25    0.12
  -8 -14   2    0.20    0.13
   8  14  -2    0.30    0.17
  -8  14   2    0.12    0.13
  -8  14   2    0.17    0.13
   8  14  -2    0.27    0.14
  -7 -14   2    3.93    0.31
  -7 -14   2    4.39    0.33
  -7 -14   2    4.03    0.34
  -7 -14   2    2.85    0.30
   7  14  -2    4.45    0.39
  -7  14   2    3.62    0.35
  -7  14   2    3.80    0.26
   7  14  -2    3.34    0.30
  -7  14   2    3.63    0.33
  -7  14   2    3.52    0.36
  -6 -14   2    3.57    0.37
  -6 -14   2    4.58    0.38
  -6 -14   2    3.39    0.29
  -6 -14   2    3.81    0.38
  -6 -14   2    3.58    0.32
   6 -14  -2    3.91    0.33
  -6 -14   2    4.24    0.36
  -6 -14   2    4.44    0.38
  -6  14   2    4.22    0.36
  -6  14   2    3.96    0.32
   6  14  -2    3.50    0.34
  -6  14   2    3.91    0.36
  -6  14   2    3.59    0.38
  -5 -14   2   16.28    0.67
  -5 -14   2   15.17    0.67
  -5 -14   2   16.19    0.66
  -5 -14   2   17.06    0.75
  -5 -14   2   16.74    0.64
  -5 -14   2   17.73    0.74
   5 -14  -2   15.94    0.69
  -5 -14   2   16.54    0.67
  -5 -14   2   16.19    0.50
   5 -14  -2   17.07    0.66
   5 -14  -2   17.02    0.70
  -5  14   2   17.51    0.62
  -5  14   2   16.93    0.70
  -5  14   2   16.86    0.72
   5  14  -2   18.37    0.70
  -5  14   2   17.18    0.62
   4 -14  -2    2.25    0.24
  -4 -14   2    2.43    0.28
   4 -14  -2    3.36    0.32
   4 -14  -2    2.38    0.27
  -4 -14   2    2.61    0.27
  -4 -14   2    1.62    0.27
  -4 -14   2    2.09    0.18
  -4 -14   2    2.14    0.28
  -4 -14   2    1.93    0.24
  -4  14   2    2.04    0.23
   4  14  -2    3.00    0.29
   4  14  -2    2.36    0.23
  -4  14   2    2.44    0.27
  -4  14   2    2.01    0.21
   3 -14  -2   19.21    0.71
  -3 -14   2   17.91    0.66
   3 -14  -2   20.66    0.67
  -3 -14   2   18.15    0.67
  -3 -14   2   19.01    0.68
  -3 -14   2   19.80    0.75
   3 -14  -2   19.55    0.73
   3  14  -2   18.27    0.66
   3  14  -2   19.24    0.65
  -3  14   2   17.78    0.63
  -2 -14   2  115.59    3.03
   2 -14  -2  117.41    3.07
   2 -14  -2  120.00    2.99
  -2 -14   2  113.63    3.07
  -2 -14   2  110.78    3.01
  -2 -14   2  118.46    3.06
   2 -14  -2  115.38    3.05
   2  14  -2  106.33    2.98
   2  14  -2  117.31    2.98
   1 -14  -2    0.73    0.13
  -1 -14   2    0.64    0.17
   1 -14  -2    0.65    0.17
  -1 -14   2    0.68    0.16
   1 -14  -2    0.63    0.12
   1 -14  -2    0.36    0.16
  -1 -14   2    0.58    0.14
  -1  14   2    0.64    0.15
   1  14  -2    0.73    0.14
   0 -14  -2   68.07    1.76
   0 -14   2   64.03    1.79
   0 -14   2   64.88    1.79
   0 -14   2   64.80    1.80
   0 -14  -2   65.46    1.81
   0 -14  -2   66.53    1.79
   0 -14  -2   64.02    1.82
   0  14  -2   66.47    1.75
   0  14   2   64.29    1.80
   1 -14   2   19.71    0.69
  -1 -14  -2   20.91    0.67
  -1 -14  -2   20.92    0.71
  -1 -14  -2   21.55    0.71
  -1 -14  -2   20.65    0.73
   1  14   2   19.86    0.70
  -1  14  -2   20.68    0.66
   2 -14   2   27.65    0.87
  -2 -14  -2   28.06    0.91
  -2 -14  -2   27.54    0.89
  -2 -14  -2   27.89    0.91
   2  14   2   26.88    0.89
   2  14   2   26.93    0.85
  -2  14  -2   28.24    0.84
  -3 -14  -2    0.10    0.15
  -3 -14  -2    0.11    0.14
  -3 -14  -2    0.11    0.12
   3  14   2    0.13    0.14
   3  14   2    0.03    0.13
   4 -14   2   11.26    0.48
   4  14   2   11.09    0.43
   4  14   2   12.38    0.65
   4  14   2   11.99    0.76
   4  14   2   11.33    0.52
   4  14   2   11.44    0.55
   4  14   2   12.16    0.54
   5 -14   2   10.11    0.45
  -5 -14  -2   10.01    0.50
   5  14   2    9.57    0.49
  -5  14  -2   11.22    0.54
   5  14   2   10.60    0.51
   5  14   2   10.53    0.54
   5  14   2    9.71    0.49
   5  14   2   10.13    0.39
  -5  14  -2   10.78    0.51
   6 -14   2   18.26    0.74
  -6 -14  -2   17.84    0.70
  -6 -14  -2   17.44    0.68
  -6 -14  -2   16.65    0.69
   6 -14   2   18.70    0.62
  -6 -14  -2   19.18    0.74
  -6  14  -2   18.39    0.75
  -6  14  -2   19.23    0.82
   6  14   2   17.64    0.71
   6  14   2   18.31    0.73
  -6  14  -2   18.12    0.68
   7 -14   2    5.90    0.24
  -7 -14  -2    6.19    0.37
   7 -14   2    5.64    0.40
  -7 -14  -2    6.25    0.37
  -7 -14  -2    5.19    0.32
  -7 -14  -2    6.66    0.39
   7  14   2    5.82    0.37
  -7  14  -2    6.02    0.31
   7  14   2    6.06    0.37
  -7  14  -2    6.34    0.40
  -7  14  -2    5.35    0.42
   8 -14   2    1.04    0.23
  -8 -14  -2    0.95    0.15
   8  14   2    0.59    0.13
  -8  14  -2    0.65    0.15
  -8 -15   2    0.91    0.12
   8 -15  -2    0.61    0.18
  -8 -15   2    0.83    0.16
  -8 -15   2    0.75    0.17
  -8 -15   2    0.82    0.16
   8  15  -2    0.57    0.15
  -8  15   2    0.83    0.16
  -7 -15   2    2.94    0.30
  -7 -15   2    1.81    0.24
  -7 -15   2    2.54    0.25
  -7 -15   2    2.64    0.27
   7  15  -2    2.99    0.33
  -7  15   2    2.50    0.30
  -7  15   2    2.90    0.29
   7  15  -2    2.35    0.26
  -7  15   2    2.82    0.21
  -7  15   2    3.19    0.30
  -6 -15   2    4.62    0.38
  -6 -15   2    3.70    0.33
  -6 -15   2    3.95    0.39
  -6 -15   2    4.53    0.36
  -6 -15   2    3.83    0.38
  -6 -15   2    4.13    0.32
  -6 -15   2    4.07    0.37
   6  15  -2    4.09    0.38
  -6  15   2    4.07    0.40
  -6  15   2    4.44    0.32
  -6  15   2    4.57    0.40
  -6  15   2    4.16    0.36
  -5 -15   2    3.39    0.18
  -5 -15   2    3.81    0.39
  -5 -15   2    3.52    0.30
  -5 -15   2    4.24    0.36
   5 -15  -2    3.72    0.32
  -5 -15   2    3.50    0.33
  -5 -15   2    3.83    0.38
   5 -15  -2    2.93    0.33
   5 -15  -2    3.45    0.34
  -5 -15   2    3.76    0.50
  -5 -15   2    3.60    0.33
  -5  15   2    3.81    0.31
  -5  15   2    3.68    0.35
   5  15  -2    3.49    0.33
  -5  15   2    3.73    0.36
  -5  15   2    3.86    0.29
   4 -15  -2    6.54    0.37
  -4 -15   2    5.56    0.39
  -4 -15   2    5.26    0.38
  -4 -15   2    5.54    0.27
   4 -15  -2    6.15    0.42
  -4 -15   2    5.38    0.37
  -4 -15   2    6.15    0.44
   4 -15  -2    5.31    0.39
  -4 -15   2    5.44    0.37
  -4  15   2    5.48    0.32
   4  15  -2    6.28    0.39
   4  15  -2    5.65    0.33
  -4  15   2    5.52    0.36
  -3 -15   2    2.64    0.28
  -3 -15   2    2.98    0.31
  -3 -15   2    3.16    0.28
   3 -15  -2    3.03    0.31
  -3 -15   2    3.50    0.29
  -3 -15   2    3.11    0.34
   3 -15  -2    2.63    0.29
   3 -15  -2    3.44    0.28
  -3  15   2    2.86    0.24
   3  15  -2    3.34    0.25
   3  15  -2    3.11    0.27
  -2 -15   2    7.55    0.39
   2 -15  -2    8.74    0.46
  -2 -15   2    8.26    0.45
   2 -15  -2    8.91    0.46
   2 -15  -2    8.77    0.39
  -2 -15   2    8.19    0.45
  -2 -15   2    8.43    0.41
   2  15  -2    8.09    0.37
   2  15  -2    7.59    0.38
  -2  15   2    8.20    0.38
  -1 -15   2   14.27    0.55
   1 -15  -2   15.66    0.61
   1 -15  -2   14.83    0.53
  -1 -15   2   15.13    0.60
   1 -15  -2   16.03    0.63
  -1 -15   2   15.21    0.58
   1 -15  -2   15.83    0.54
  -1 -15   2   14.67    0.58
  -1  15   2   14.79    0.57
   1  15  -2   15.51    0.54
   0 -15  -2   16.80    0.65
   0 -15   2   16.13    0.60
   0 -15  -2   17.37    0.58
   0 -15  -2   17.07    0.64
   0 -15  -2   16.80    0.60
   0 -15   2   16.54    0.61
   0 -15   2   17.17    0.63
   0  15   2   16.69    0.61
   0  15  -2   16.98    0.57
   1 -15   2    0.42    0.13
  -1 -15  -2    0.43    0.15
  -1 -15  -2    0.45    0.14
   1 -15   2    0.35    0.13
  -1 -15  -2    0.26    0.12
  -1 -15  -2    0.12    0.15
   1  15   2    0.35    0.13
  -1  15  -2    0.32    0.12
  -2 -15  -2   14.97    0.60
  -2 -15  -2   15.23    0.60
   2 -15   2   14.11    0.55
  -2 -15  -2   15.36    0.59
   2  15   2   14.24    0.59
   2  15   2   13.77    0.56
  -2  15  -2   15.26    0.53
  -3 -15  -2   11.62    0.53
  -3 -15  -2   11.31    0.54
  -3 -15  -2   11.77    0.53
   3  15   2   11.27    0.53
   3  15   2   11.45    0.51
   4 -15   2   18.98    0.67
  -4 -15  -2   18.82    0.72
   4  15   2   18.34    0.73
   4  15   2   20.64    0.73
   4  15   2   19.68    0.61
   4  15   2   19.15    0.72
   4  15   2   20.11    0.76
  -5 -15  -2   18.15    0.69
   5 -15   2   17.41    0.77
  -5 -15  -2   16.92    0.70
   5 -15   2   17.33    0.62
   5  15   2   17.60    0.69
   5  15   2   17.74    0.73
  -5  15  -2   17.73    0.68
   5  15   2   16.62    0.67
  -5  15  -2   17.28    0.72
   5  15   2   17.02    0.70
   5  15   2   17.59    0.55
  -6 -15  -2    5.39    0.37
  -6 -15  -2    5.14    0.39
   6 -15   2    5.62    0.31
   6 -15   2    5.29    0.41
  -6 -15  -2    4.70    0.37
  -6 -15  -2    4.87    0.35
  -6  15  -2    5.64    0.37
   6  15   2    5.15    0.39
  -6  15  -2    5.26    0.44
  -6  15  -2    4.85    0.41
   6  15   2    5.44    0.40
  -7 -15  -2    1.54    0.19
  -7 -15  -2    1.76    0.22
  -7 -15  -2    1.27    0.19
   7 -15   2    1.59    0.23
  -7 -15  -2    1.52    0.22
  -7  15  -2    1.08    0.22
  -7  15  -2    1.71    0.17
  -7  15  -2    1.36    0.27
  -7  15  -2    1.55    0.22
   7  15   2    1.51    0.22
   7  15   2    1.48    0.21
  -8 -15  -2    4.88    0.28
  -8  15  -2    4.80    0.28
  -8 -16   2   16.15    0.67
   8 -16  -2   14.52    0.54
  -8 -16   2   14.99    0.54
  -8  16   2   15.25    0.54
   8  16  -2   15.10    0.53
  -7 -16   2    1.37    0.21
  -7 -16   2    1.22    0.21
  -7 -16   2    1.31    0.19
  -7 -16   2    1.45    0.21
  -7  16   2    1.26    0.20
   7  16  -2    1.18    0.23
  -7  16   2    1.24    0.23
   7  16  -2    0.84    0.20
  -7  16   2    1.66    0.22
  -6 -16   2    3.05    0.35
  -6 -16   2    2.91    0.32
  -6 -16   2    2.51    0.29
  -6 -16   2    3.32    0.32
  -6 -16   2    2.77    0.28
  -6 -16   2    2.18    0.30
  -6 -16   2    2.54    0.25
  -6  16   2    2.60    0.32
  -6  16   2    2.76    0.31
   6  16  -2    2.31    0.30
  -6  16   2    2.66    0.24
   6  16  -2    2.43    0.29
   5 -16  -2    6.43    0.45
  -5 -16   2    8.23    0.52
   5 -16  -2    7.39    0.47
   5 -16  -2    7.57    0.43
  -5 -16   2    8.00    0.45
  -5 -16   2    8.05    0.45
  -5 -16   2    7.61    0.46
  -5 -16   2    7.74    0.50
  -5 -16   2    7.49    0.41
  -5  16   2    8.06    0.41
  -5  16   2    7.54    0.45
  -5  16   2    7.34    0.47
   5  16  -2    8.11    0.48
  -4 -16   2   41.51    1.27
   4 -16  -2   40.79    1.31
  -4 -16   2   40.72    1.26
  -4 -16   2   39.97    1.24
  -4 -16   2   40.45    1.12
   4 -16  -2   40.96    1.30
  -4 -16   2   42.35    1.36
   4 -16  -2   42.60    1.25
  -4 -16   2   40.12    1.32
  -4 -16   2   40.14    1.23
  -4 -16   2   39.96    1.25
  -4  16   2   41.84    1.30
   4  16  -2   33.81    1.34
  -4  16   2   40.83    1.21
  -4  16   2   43.26    1.22
   4  16  -2   43.02    1.29
  -3 -16   2    2.34    0.30
  -3 -16   2    2.41    0.26
  -3 -16   2    2.31    0.25
   3 -16  -2    2.16    0.27
  -3 -16   2    2.46    0.30
   3 -16  -2    2.57    0.25
  -3 -16   2    1.90    0.23
   3 -16  -2    2.10    0.28
   3  16  -2    2.22    0.22
   3  16  -2    2.41    0.26
  -3  16   2    1.89    0.21
  -2 -16   2   10.79    0.51
   2 -16  -2   10.68    0.51
  -2 -16   2    8.95    0.43
  -2 -16   2    9.55    0.46
  -2 -16   2   10.69    0.52
   2 -16  -2   10.59    0.52
  -2 -16   2    9.61    0.47
   2 -16  -2   10.85    0.45
   2  16  -2   10.43    0.43
  -2  16   2    9.48    0.43
  -1 -16   2    6.93    0.39
   1 -16  -2    6.94    0.41
   1 -16  -2    7.53    0.35
   1 -16  -2    7.25    0.35
  -1 -16   2    7.28    0.38
  -1 -16   2    6.19    0.34
   1 -16  -2    7.04    0.41
  -1 -16   2    6.61    0.39
   1  16  -2    6.91    0.34
  -1  16   2    7.08    0.37
  -1  16   2    7.30    0.38
   0 -16   2    8.34    0.42
   0 -16  -2    8.33    0.43
   0 -16  -2    7.80    0.38
   0 -16  -2    8.23    0.37
   0 -16   2    7.77    0.39
   0 -16  -2    8.54    0.44
   0 -16   2    7.23    0.40
   0 -16   2    7.61    0.41
   0  16   2    7.76    0.39
   0  16   2    7.31    0.39
   0  16  -2    7.78    0.35
  -1 -16  -2   30.49    0.91
   1 -16   2   28.32    0.94
   1 -16   2   30.48    0.96
  -1 -16  -2   30.28    0.99
  -1 -16  -2   30.15    0.98
  -1 -16  -2   30.37    0.97
   1  16   2   28.84    0.93
   1  16   2   30.85    0.97
  -1  16  -2   28.95    0.89
   2 -16   2    9.25    0.49
  -2 -16  -2    9.57    0.47
  -2 -16  -2    9.87    0.48
  -2 -16  -2   10.00    0.49
   2 -16   2    9.58    0.43
   2  16   2    9.01    0.45
   2  16   2    9.18    0.47
  -3 -16  -2    2.25    0.34
  -3 -16  -2    2.88    0.31
   3 -16   2    2.79    0.25
   3 -16   2    2.69    0.39
  -3 -16  -2    3.29    0.32
   3  16   2    3.51    0.33
   3  16   2    3.30    0.29
  -3  16  -2    2.82    0.35
   3  16   2    2.50    0.27
   3  16   2    2.30    0.18
  -4 -16  -2    6.67    0.64
   4 -16   2    6.69    0.37
  -4 -16  -2    6.60    0.39
   4  16   2    6.26    0.29
   4  16   2    6.80    0.46
  -4  16  -2    6.42    0.42
   4  16   2    6.09    0.40
   4  16   2    7.22    0.42
   4  16   2    6.67    0.41
   5 -16   2   15.99    0.58
   5 -16   2   15.55    0.70
  -5 -16  -2   16.23    0.67
  -5 -16  -2   14.80    0.64
  -5 -16  -2   15.93    0.64
  -5 -16  -2   15.08    0.63
   5  16   2   15.51    0.68
   5  16   2   16.06    0.64
  -5  16  -2   15.82    0.68
   5  16   2   15.36    0.66
  -5  16  -2   14.98    0.63
  -6 -16  -2    6.17    0.42
   6 -16   2    5.50    0.30
  -6 -16  -2    6.31    0.37
  -6 -16  -2    5.70    0.35
  -6 -16  -2    6.66    0.39
  -6 -16  -2    5.45    0.39
   6 -16   2    6.03    0.41
  -6  16  -2    6.02    0.46
  -6  16  -2    5.84    0.42
  -6  16  -2    5.60    0.35
   6  16   2    5.73    0.39
   6  16   2    5.41    0.40
  -7 -16  -2    5.74    0.34
  -7 -16  -2    5.54    0.35
  -7 -16  -2    5.88    0.31
  -7 -16  -2    5.12    0.30
   7 -16   2    5.22    0.36
  -7  16  -2    5.89    0.24
  -7  16  -2    5.95    0.36
  -7  16  -2    4.99    0.38
   7  16   2    5.87    0.34
  -7  16  -2    6.15    0.41
  -8 -16  -2    1.98    0.17
  -8  16  -2    2.01    0.19
  -8 -17   2    2.60    0.22
   8 -17  -2    2.60    0.21
   8  17  -2    2.39    0.19
  -7 -17   2    7.66    0.37
  -7 -17   2    6.81    0.39
  -7 -17   2    7.17    0.39
  -7  17   2    7.15    0.42
   7  17  -2    8.10    0.41
   7  17  -2    7.64    0.43
  -7  17   2    7.11    0.39
  -6 -17   2    1.09    0.18
  -6 -17   2    0.78    0.20
  -6 -17   2    1.35    0.23
  -6 -17   2    0.96    0.24
  -6 -17   2    1.05    0.24
  -6 -17   2    1.15    0.21
   6  17  -2    1.27    0.24
  -6  17   2    1.10    0.18
  -6  17   2    1.24    0.23
   6  17  -2    0.85    0.21
  -6  17   2    0.88    0.20
   5 -17  -2   13.21    0.57
  -5 -17   2   13.97    0.67
  -5 -17   2   15.20    0.65
  -5 -17   2   13.73    0.68
  -5 -17   2   13.78    0.58
  -5 -17   2   13.05    0.59
  -5 -17   2   14.38    0.60
   5 -17  -2   12.96    0.62
   5  17  -2   13.95    0.63
  -5  17   2   13.69    0.55
  -5  17   2   14.15    0.62
   4 -17  -2    3.87    0.31
  -4 -17   2    3.84    0.32
  -4 -17   2    4.06    0.35
  -4 -17   2    3.11    0.34
  -4 -17   2    3.35    0.22
  -4 -17   2    3.85    0.31
   4 -17  -2    3.42    0.36
  -4 -17   2    3.50    0.35
  -4 -17   2    2.87    0.29
   4 -17  -2    3.05    0.32
  -4 -17   2    3.56    0.32
   4  17  -2    4.13    0.36
  -4  17   2    3.74    0.36
  -4  17   2    3.08    0.27
  -4  17   2    3.42    0.29
   3 -17  -2    5.55    0.42
  -3 -17   2    5.70    0.37
  -3 -17   2    5.98    0.30
   3 -17  -2    5.93    0.35
  -3 -17   2    6.37    0.43
  -3 -17   2    6.07    0.37
  -3 -17   2    5.61    0.39
  -3 -17   2    5.66    0.38
   3 -17  -2    5.72    0.40
  -3 -17   2    6.02    0.45
  -3  17   2    5.74    0.35
   3  17  -2    5.40    0.32
   3  17  -2    6.40    0.38
   2 -17  -2    3.33    0.27
  -2 -17   2    2.92    0.31
  -2 -17   2    3.28    0.32
  -2 -17   2    2.80    0.27
   2 -17  -2    2.89    0.30
  -2 -17   2    3.40    0.28
   2 -17  -2    3.39    0.33
  -2 -17   2    3.12    0.31
  -2  17   2    3.18    0.26
   2  17  -2    2.92    0.24
   1 -17  -2   16.69    0.60
   1 -17  -2   18.08    0.69
  -1 -17   2   17.40    0.68
   1 -17  -2   16.38    0.60
  -1 -17   2   15.99    0.64
  -1 -17   2   17.63    0.67
  -1 -17   2   15.52    0.60
  -1 -17   2   16.51    0.64
   1 -17  -2   17.60    0.69
  -1  17   2   15.54    0.60
  -1  17   2   17.23    0.65
   1  17  -2   16.60    0.58
   0 -17   2    5.81    0.38
   0 -17   2    6.02    0.38
   0 -17  -2    6.38    0.35
   0 -17  -2    6.10    0.33
   0 -17  -2    6.41    0.41
   0 -17  -2    6.96    0.41
   0 -17   2    6.33    0.37
   0 -17   2    6.30    0.36
   0  17   2    6.11    0.37
   0  17   2    5.98    0.36
   0  17  -2    5.96    0.32
  -1 -17  -2   15.11    0.63
   1 -17   2   14.71    0.74
   1 -17   2   14.37    0.60
   1 -17   2   14.50    0.58
  -1 -17  -2   15.13    0.63
  -1 -17  -2   14.29    0.58
   1  17   2   15.12    0.60
  -1  17  -2   13.64    0.52
   1  17   2   14.25    0.57
  -2 -17  -2    7.43    0.43
  -2 -17  -2    6.85    0.41
   2 -17   2    7.98    0.40
  -2 -17  -2    7.30    0.43
   2 -17   2    6.50    0.43
  -2 -17  -2    6.96    0.43
   2 -17   2    6.61    0.38
   2  17   2    7.33    0.42
   2  17   2    7.86    0.41
  -3 -17  -2    4.27    0.34
  -3 -17  -2    5.14    0.38
  -3 -17  -2    5.28    0.40
   3 -17   2    5.49    0.33
  -3 -17  -2    4.98    0.35
   3 -17   2    5.92    0.52
   3 -17   2    4.84    0.44
   3  17   2    4.67    0.34
   3  17   2    5.54    0.37
   3  17   2    4.77    0.25
   3  17   2    4.55    0.37
   3  17   2    4.84    0.36
   4 -17   2    4.38    0.41
  -4 -17  -2    4.32    0.34
   4 -17   2    4.44    0.31
  -4 -17  -2    3.78    0.39
  -4 -17  -2    4.94    0.37
   4  17   2    5.66    0.38
   4  17   2    4.31    0.23
  -4  17  -2    4.78    0.38
   4  17   2    4.37    0.36
   4  17   2    4.87    0.41
  -5 -17  -2   21.40    0.78
  -5 -17  -2   23.10    0.83
  -5 -17  -2   21.24    0.77
   5 -17   2   22.70    0.72
  -5 -17  -2   21.75    0.80
  -5 -17  -2   20.73    0.79
   5 -17   2   21.74    0.84
  -5  17  -2   22.06    0.78
  -5  17  -2   21.95    0.84
   5  17   2   20.60    0.80
   5  17   2   22.81    0.85
  -6 -17  -2   12.73    0.55
  -6 -17  -2   12.16    0.51
   6 -17   2   12.72    0.44
  -6 -17  -2   12.29    0.53
  -6 -17  -2   12.84    0.57
  -6 -17  -2   13.26    0.54
   6 -17   2   12.61    0.58
   6  17   2   13.12    0.59
  -6  17  -2   12.61    0.63
  -6  17  -2   12.70    0.50
  -6  17  -2   11.74    0.57
   6  17   2   13.44    0.57
  -7 -17  -2    0.54    0.14
  -7 -17  -2    0.53    0.15
   7 -17   2    0.56    0.16
  -7 -17  -2    0.65    0.13
  -7 -17  -2    0.81    0.17
  -7  17  -2    0.92    0.21
  -7  17  -2    0.60    0.16
   7  17   2    0.62    0.15
  -7  17  -2    0.42    0.16
  -8 -17  -2    2.40    0.18
  -8  17  -2    2.49    0.19
  -8 -18   2    2.52    0.20
   8 -18  -2    2.40    0.19
   8  18  -2    2.26    0.17
  -7 -18   2    0.75    0.15
   7 -18  -2    0.74    0.19
  -7 -18   2    0.69    0.17
  -7 -18   2    0.80    0.18
  -7 -18   2    0.60    0.16
   7  18  -2    0.59    0.18
   7  18  -2    0.66    0.17
  -6 -18   2    4.84    0.36
  -6 -18   2    5.70    0.39
  -6 -18   2    4.64    0.32
  -6 -18   2    5.06    0.36
   6  18  -2    5.24    0.39
   6  18  -2    5.12    0.38
  -6  18   2    5.12    0.29
  -5 -18   2   30.40    1.01
  -5 -18   2   28.69    1.08
  -5 -18   2   29.52    1.11
  -5 -18   2   31.18    1.02
  -5 -18   2   33.25    1.07
  -5 -18   2   30.42    1.00
   5  18  -2   30.04    1.05
  -5  18   2   31.46    0.95
   5  18  -2   29.91    1.04
  -4 -18   2    3.36    0.34
  -4 -18   2    2.96    0.31
  -4 -18   2    2.64    0.28
  -4 -18   2    3.43    0.30
   4 -18  -2    2.83    0.32
  -4 -18   2    2.91    0.21
  -4 -18   2    2.96    0.35
  -4 -18   2    2.66    0.28
  -4 -18   2    3.33    0.36
   4 -18  -2    2.54    0.32
   4 -18  -2    3.15    0.29
   4  18  -2    3.41    0.33
  -4  18   2    2.85    0.27
  -4  18   2    2.10    0.29
  -3 -18   2    7.74    0.43
   3 -18  -2    9.38    0.50
  -3 -18   2    9.00    0.45
  -3 -18   2    9.22    0.54
  -3 -18   2    8.23    0.43
  -3 -18   2    8.20    0.50
   3 -18  -2    8.48    0.49
  -3 -18   2    8.12    0.36
  -3 -18   2    8.63    0.47
   3 -18  -2    8.59    0.42
  -3 -18   2    8.04    0.43
   3  18  -2    8.51    0.45
  -3  18   2    8.56    0.42
  -2 -18   2    5.46    0.30
  -2 -18   2    4.57    0.36
  -2 -18   2    5.06    0.33
   2 -18  -2    5.12    0.38
  -2 -18   2    5.05    0.35
  -2 -18   2    5.22    0.41
  -2 -18   2    5.42    0.38
   2 -18  -2    5.51    0.40
   2 -18  -2    5.33    0.33
   2  18  -2    5.31    0.30
  -2  18   2    4.84    0.32
  -1 -18   2   31.69    1.03
  -1 -18   2   31.20    1.05
  -1 -18   2   31.27    1.06
   1 -18  -2   33.56    0.99
   1 -18  -2   32.64    1.06
   1 -18  -2   33.19    1.08
  -1 -18   2   30.28    0.99
   1  18  -2   30.89    0.96
  -1  18   2   32.59    1.04
  -1  18   2   31.17    0.99
   0 -18   2    0.51    0.15
   0 -18   2    0.48    0.18
   0 -18   2    0.76    0.19
   0 -18  -2    0.54    0.18
   0 -18  -2    0.63    0.16
   0 -18  -2    0.91    0.18
   0 -18  -2    0.57    0.19
   0  18   2    0.80    0.18
   0  18  -2    0.68    0.16
   0  18   2    0.62    0.17
   1 -18   2    8.01    0.47
  -1 -18  -2    9.56    0.51
  -1 -18  -2    9.81    0.51
   1 -18   2    9.08    0.48
   1 -18   2    9.04    0.44
  -1 -18  -2    9.32    0.46
   1  18   2    9.38    0.48
   1  18   2    9.76    0.46
   2 -18   2    2.77    0.24
   2 -18   2    2.74    0.29
   2 -18   2    2.44    0.25
  -2 -18  -2    2.69    0.31
  -2 -18  -2    2.76    0.31
   2  18   2    3.23    0.31
   2  18   2    2.71    0.20
   2  18   2    2.52    0.27
  -2  18  -2    3.37    0.35
   2  18   2    3.27    0.30
  -3 -18  -2    7.22    0.47
   3 -18   2    6.61    0.47
  -3 -18  -2    7.27    0.45
  -3 -18  -2    7.39    0.41
  -3 -18  -2    7.20    0.41
   3 -18   2    7.36    0.48
   3 -18   2    6.83    0.36
   3  18   2    7.80    0.47
  -3  18  -2    7.12    0.45
   3  18   2    7.07    0.43
   3  18   2    6.86    0.43
   3  18   2    6.82    0.28
  -4 -18  -2   23.29    0.92
   4 -18   2   24.85    0.80
  -4 -18  -2   25.23    0.87
   4 -18   2   23.82    0.92
  -4 -18  -2   26.07    0.89
  -4  18  -2   23.87    0.85
   4  18   2   24.80    0.88
   4  18   2   24.87    0.88
   4  18   2   25.68    0.93
  -5 -18  -2   12.76    0.55
  -5 -18  -2   13.78    0.61
  -5 -18  -2   13.24    0.59
   5 -18   2   13.23    0.62
  -5 -18  -2   12.53    0.56
  -5 -18  -2   13.85    0.58
   5 -18   2   14.00    0.50
   5  18   2   13.15    0.63
   5  18   2   13.29    0.60
  -5  18  -2   13.36    0.61
  -5  18  -2   13.00    0.56
  -6 -18  -2   18.59    0.68
  -6 -18  -2   19.99    0.71
  -6 -18  -2   21.05    0.75
   6 -18   2   20.39    0.76
  -6 -18  -2   20.19    0.71
  -6 -18  -2   20.53    0.70
   6 -18   2   20.58    0.59
  -6  18  -2   19.00    0.80
  -6  18  -2   21.12    0.66
   6  18   2   20.49    0.73
  -6  18  -2   20.07    0.76
   6  18   2   19.79    0.75
  -7 -18  -2    5.75    0.27
   7 -18   2    5.52    0.34
  -7 -18  -2    5.98    0.31
  -7 -18  -2    5.53    0.32
  -7 -18  -2    5.51    0.29
   7  18   2    5.22    0.29
  -7  18  -2    5.41    0.32
  -7  18  -2    5.41    0.37
  -8 -19   2    1.22    0.14
   8 -19  -2    1.60    0.18
   8  19  -2    1.26    0.13
  -7 -19   2    9.31    0.37
  -7 -19   2    9.26    0.37
   7 -19  -2    9.22    0.43
  -7 -19   2    8.66    0.42
  -7 -19   2    9.65    0.43
   7  19  -2    9.58    0.42
  -6 -19   2    0.48    0.17
  -6 -19   2    0.44    0.15
  -6 -19   2    0.26    0.15
  -6 -19   2    0.51    0.17
  -6  19   2    0.49    0.13
   6  19  -2    0.29    0.17
   6  19  -2    0.28    0.17
  -5 -19   2   21.41    0.79
  -5 -19   2   20.68    0.84
  -5 -19   2   21.09    0.77
  -5 -19   2   21.85    0.76
  -5 -19   2   20.33    0.81
  -5 -19   2   18.41    0.84
  -5 -19   2   21.61    0.77
   5  19  -2   19.87    0.79
   5  19  -2   19.43    0.78
  -5  19   2   21.37    0.70
  -4 -19   2   45.29    1.38
   4 -19  -2   44.37    1.43
  -4 -19   2   44.01    1.21
  -4 -19   2   44.53    1.49
  -4 -19   2   47.15    1.39
  -4 -19   2   48.35    1.42
  -4 -19   2   47.23    1.41
  -4 -19   2   45.17    1.37
   4 -19  -2   45.06    1.44
   4 -19  -2   44.23    1.36
  -4 -19   2   45.10    1.47
   4  19  -2   46.60    1.41
  -4  19   2   48.41    1.35
   3 -19  -2    7.15    0.46
  -3 -19   2    7.13    0.41
  -3 -19   2    7.35    0.45
  -3 -19   2    7.81    0.43
  -3 -19   2    7.15    0.50
  -3 -19   2    7.17    0.33
   3 -19  -2    6.79    0.39
  -3 -19   2    7.15    0.41
   3 -19  -2    7.65    0.46
  -3 -19   2    7.18    0.48
   3  19  -2    6.96    0.42
  -3  19   2    7.49    0.40
  -2 -19   2    0.30    0.15
  -2 -19   2    0.43    0.16
   2 -19  -2    0.46    0.15
   2 -19  -2    0.22    0.18
   2 -19  -2    0.29    0.17
  -2 -19   2    0.11    0.16
  -2 -19   2    0.10    0.16
  -2 -19   2    0.18    0.13
  -2 -19   2    0.36    0.19
  -2 -19   2    0.31    0.17
  -2  19   2    0.40    0.15
   1 -19  -2   22.82    0.85
  -1 -19   2   21.91    0.81
   1 -19  -2   22.36    0.83
   1 -19  -2   21.91    0.74
  -1 -19   2   21.54    0.85
  -1 -19   2   21.11    0.74
  -1 -19   2   20.45    0.78
  -1 -19   2   21.45    0.69
  -1 -19   2   19.94    0.74
  -1 -19   2   21.96    0.83
  -1  19   2   22.74    0.79
  -1  19   2   20.44    0.73
   0 -19  -2   10.22    0.52
   0 -19  -2    9.85    0.54
   0 -19   2    9.48    0.49
   0 -19  -2    9.45    0.44
   0 -19   2    9.18    0.42
   0 -19   2    9.75    0.51
   0 -19   2    9.55    0.47
   0 -19   2    9.56    0.42
   0 -19   2   10.10    0.50
   0 -19  -2    9.11    0.46
   0  19   2   10.75    0.48
   0  19   2    9.86    0.49
  -1 -19  -2    9.37    0.51
  -1 -19  -2    8.89    0.45
   1 -19   2    8.30    0.41
  -1 -19  -2    9.78    0.52
   1 -19   2    8.62    0.46
   1 -19   2    9.10    0.45
   1 -19   2    8.94    0.50
   1  19   2    8.95    0.46
   1  19   2   10.16    0.50
   2 -19   2    4.44    0.37
  -2 -19  -2    4.32    0.38
   2 -19   2    3.61    0.29
  -2 -19  -2    4.41    0.40
  -2 -19  -2    4.25    0.33
   2  19   2    3.81    0.33
   2  19   2    4.74    0.36
   2  19   2    2.78    0.20
   2  19   2    4.19    0.33
  -3 -19  -2    7.27    0.42
  -3 -19  -2    7.06    0.45
   3 -19   2    7.70    0.49
   3 -19   2    7.30    0.47
  -3 -19  -2    7.88    0.49
   3 -19   2    7.36    0.37
  -3 -19  -2    7.46    0.43
   3  19   2    7.03    0.44
  -3  19  -2    7.09    0.46
   3  19   2    6.57    0.44
   4 -19   2   31.02    0.92
  -4 -19  -2   30.96    1.00
  -4 -19  -2   29.33    0.99
   4 -19   2   30.38    1.04
  -4 -19  -2   28.75    1.00
  -4 -19  -2   26.59    1.06
  -4  19  -2   30.07    0.98
   4  19   2   32.34    1.07
   4  19   2   30.98    1.02
  -5 -19  -2    7.32    0.41
  -5 -19  -2    8.29    0.46
  -5 -19  -2    7.79    0.44
  -5 -19  -2    7.09    0.41
   5 -19   2    7.29    0.46
   5 -19   2    8.10    0.36
  -5 -19  -2    6.60    0.43
  -5  19  -2    7.93    0.46
   5  19   2    8.21    0.45
   5  19   2    7.76    0.47
  -5  19  -2    8.20    0.42
  -6 -19  -2    4.56    0.32
   6 -19   2    4.96    0.36
  -6 -19  -2    5.23    0.33
  -6 -19  -2    4.65    0.31
  -6 -19  -2    4.54    0.33
  -6 -19  -2    4.53    0.29
   6  19   2    5.11    0.36
  -6  19  -2    2.53    0.41
  -6  19  -2    4.58    0.26
  -6  19  -2    4.85    0.35
  -6  19  -2    4.27    0.36
   6  19   2    4.76    0.33
  -7 -19  -2    6.11    0.29
  -7 -19  -2    5.92    0.24
  -7 -19  -2    6.03    0.29
  -7  19  -2    6.27    0.32
   7  19   2    5.47    0.27
  -7 -20   2    0.26    0.11
  -7 -20   2    0.28    0.12
  -7 -20   2    0.44    0.14
  -7 -20   2    0.05    0.10
   7 -20  -2   -0.09    0.13
   7  20  -2    0.31    0.13
  -6 -20   2    0.51    0.15
  -6 -20   2    0.51    0.16
  -6 -20   2    0.47    0.17
  -6 -20   2    0.24    0.16
   6  20  -2    0.71    0.18
   6  20  -2    0.46    0.18
  -5 -20   2    5.56    0.38
  -5 -20   2    5.86    0.35
  -5 -20   2    5.49    0.36
  -5 -20   2    6.22    0.38
  -5 -20   2    5.80    0.40
  -5 -20   2    4.99    0.42
  -5 -20   2    5.52    0.48
  -5  20   2    6.13    0.34
   5  20  -2    5.42    0.40
   5  20  -2    6.12    0.41
   4 -20  -2   10.33    0.55
  -4 -20   2   11.29    0.60
  -4 -20   2   10.63    0.54
  -4 -20   2   11.80    0.63
  -4 -20   2   11.43    0.51
   4 -20  -2    9.91    0.55
  -4 -20   2   10.76    0.51
  -4 -20   2   11.45    0.55
  -4 -20   2   11.33    0.52
   4 -20  -2   10.38    0.70
  -4  20   2   12.00    0.50
   4  20  -2   11.22    0.55
   4  20  -2   10.95    0.56
  -3 -20   2    8.23    0.45
  -3 -20   2    8.87    0.53
   3 -20  -2    8.00    0.49
  -3 -20   2    8.13    0.44
   3 -20  -2    9.28    0.52
  -3 -20   2    9.49    0.49
  -3 -20   2    8.18    0.35
   3 -20  -2    8.53    0.44
  -3 -20   2    8.27    0.52
  -3 -20   2    8.51    0.46
  -3 -20   2    8.33    0.44
   3  20  -2    8.53    0.49
  -3  20   2    9.35    0.44
  -2 -20   2    9.47    0.47
  -2 -20   2    9.95    0.51
  -2 -20   2    9.57    0.48
  -2 -20   2   10.13    0.54
   2 -20  -2    9.61    0.53
   2 -20  -2   10.11    0.54
   2 -20  -2    9.33    0.45
  -2 -20   2   10.13    0.41
  -2 -20   2    9.61    0.55
  -2 -20   2    9.65    0.47
  -2  20   2    9.86    0.46
  -1 -20   2    9.16    0.46
  -1 -20   2    9.39    0.40
   1 -20  -2    9.19    0.53
  -1 -20   2   10.11    0.53
  -1 -20   2    8.77    0.44
   1 -20  -2    9.34    0.53
   1 -20  -2    9.34    0.44
  -1 -20   2    9.58    0.51
  -1 -20   2    8.61    0.45
  -1 -20   2    9.38    0.50
  -1 -20   2    9.49    0.41
  -1  20   2    9.19    0.48
  -1  20   2    9.17    0.46
   0 -20  -2    6.45    0.45
   0 -20   2    5.87    0.33
   0 -20   2    6.40    0.37
   0 -20  -2    6.41    0.35
   0 -20   2    5.91    0.41
   0 -20  -2    5.64    0.38
   0 -20  -2    6.23    0.44
   0 -20   2    6.07    0.40
   0 -20   2    6.23    0.43
   0  20   2    5.90    0.39
   0  20   2    6.04    0.40
   1 -20   2    5.08    0.33
  -1 -20  -2    4.76    0.40
   1 -20   2    5.04    0.35
   1 -20   2    5.20    0.41
  -1 -20  -2    4.74    0.35
  -1 -20  -2    6.55    0.43
   1  20   2    5.92    0.38
   1  20   2    5.78    0.39
  -2 -20  -2    5.54    0.43
  -2 -20  -2    5.61    0.38
   2 -20   2    5.77    0.34
   2 -20   2    5.46    0.43
  -2 -20  -2    5.45    0.36
  -2 -20  -2    5.73    0.42
   2  20   2    5.99    0.40
   2  20   2    5.70    0.42
  -2  20  -2    4.55    0.35
  -3 -20  -2    8.12    0.51
   3 -20   2    8.65    0.52
   3 -20   2    8.28    0.39
  -3 -20  -2    8.05    0.44
  -3 -20  -2    8.27    0.44
   3 -20   2    7.60    0.49
  -3 -20  -2    8.19    0.45
  -3 -20  -2    8.66    0.51
   3  20   2    8.67    0.47
   3  20   2    8.46    0.49
  -3  20  -2    8.29    0.49
   4 -20   2   15.39    0.66
  -4 -20  -2   15.92    0.63
  -4 -20  -2   15.86    0.63
   4 -20   2   15.29    0.55
  -4 -20  -2   13.72    0.76
  -4 -20  -2   15.86    0.64
  -4 -20  -2   15.24    0.65
   4  20   2   15.97    0.69
  -4  20  -2   14.80    0.64
  -4  20  -2   14.42    0.61
   4  20   2   14.83    0.64
   5 -20   2    5.60    0.28
  -5 -20  -2    5.85    0.38
  -5 -20  -2    5.61    0.37
   5 -20   2    5.52    0.40
  -5 -20  -2    4.88    0.37
  -5 -20  -2    5.14    0.35
  -5  20  -2    5.42    0.34
  -5  20  -2    5.08    0.37
   5  20   2    5.07    0.38
   5  20   2    4.93    0.39
  -6 -20  -2    1.77    0.20
  -6 -20  -2    1.73    0.22
   6 -20   2    1.44    0.22
  -6 -20  -2    1.58    0.20
  -6 -20  -2    1.41    0.18
  -6 -20  -2    1.56    0.19
   6  20   2    1.59    0.22
  -6  20  -2    1.72    0.25
  -6  20  -2    1.40    0.22
  -6  20  -2    1.81    0.22
  -6  20  -2    1.85    0.13
   6  20   2    1.24    0.18
  -7 -20  -2    5.37    0.26
  -7 -20  -2    5.03    0.25
  -7  20  -2    5.30    0.28
   7 -21  -2    2.27    0.20
  -7 -21   2    1.79    0.16
  -7 -21   2    1.99    0.19
   7  21  -2    1.59    0.16
  -6 -21   2    2.46    0.25
  -6 -21   2    2.21    0.23
  -6 -21   2    2.14    0.24
  -6 -21   2    1.96    0.21
   6  21  -2    1.84    0.22
   6  21  -2    1.97    0.25
  -5 -21   2    9.36    0.46
  -5 -21   2    9.60    0.49
  -5 -21   2    9.26    0.45
  -5 -21   2    8.62    0.42
  -5 -21   2    8.96    0.46
  -5  21   2    9.21    0.38
   5  21  -2    8.77    0.47
   5  21  -2    8.38    0.47
  -4 -21   2    3.12    0.32
  -4 -21   2    2.77    0.35
  -4 -21   2    3.42    0.30
   4 -21  -2    2.49    0.31
  -4 -21   2    3.53    0.32
  -4 -21   2    2.56    0.29
  -4 -21   2    3.33    0.29
  -4 -21   2    3.06    0.36
   4 -21  -2    3.34    0.33
   4  21  -2    2.96    0.31
  -4  21   2    3.27    0.27
   4  21  -2    3.18    0.31
  -3 -21   2    3.66    0.24
  -3 -21   2    3.66    0.31
  -3 -21   2    3.76    0.34
   3 -21  -2    3.80    0.37
  -3 -21   2    3.86    0.41
  -3 -21   2    4.06    0.40
  -3 -21   2    4.14    0.36
  -3 -21   2    3.90    0.34
   3 -21  -2    3.49    0.36
   3 -21  -2    3.27    0.30
   3  21  -2    3.40    0.33
  -3  21   2    3.79    0.30
  -2 -21   2   35.41    1.14
   2 -21  -2   35.60    1.22
   2 -21  -2   34.19    1.10
  -2 -21   2   35.87    1.03
  -2 -21   2   36.16    1.24
  -2 -21   2   35.69    1.14
  -2 -21   2   35.25    1.21
   2 -21  -2   37.47    1.22
  -2 -21   2   36.16    1.13
  -2 -21   2   36.13    1.16
  -2  21   2   35.93    1.11
  -1 -21   2   14.02    0.59
  -1 -21   2   15.59    0.69
   1 -21  -2   13.80    0.57
  -1 -21   2   14.57    0.61
  -1 -21   2   14.58    0.64
   1 -21  -2   14.80    0.69
  -1 -21   2   14.84    0.66
  -1 -21   2   13.95    0.52
  -1 -21   2   13.65    0.52
   1 -21  -2   15.71    0.68
   1  21  -2   14.57    0.64
  -1  21   2   15.29    0.63
  -1  21   2   14.44    0.59
   0 -21   2    5.05    0.31
   0 -21   2    4.92    0.34
   0 -21   2    4.85    0.38
   0 -21   2    5.21    0.41
   0 -21   2    5.45    0.39
   0 -21   2    5.02    0.34
   0 -21  -2    4.20    0.39
   0 -21  -2    4.49    0.41
   0  21   2    5.46    0.40
   0  21  -2    5.13    0.37
   0  21   2    5.45    0.37
   1 -21   2   32.59    1.10
  -1 -21  -2   31.50    1.11
  -1 -21  -2   32.12    1.04
   1 -21   2   32.21    0.97
   1 -21   2   31.54    1.03
  -1 -21  -2   31.47    1.12
   1  21   2   33.27    1.05
   1  21   2   33.73    1.10
  -1  21  -2   31.59    1.06
  -2 -21  -2    4.97    0.37
   2 -21   2    5.12    0.40
  -2 -21  -2    5.08    0.37
  -2 -21  -2    3.85    0.39
  -2 -21  -2    4.45    0.41
   2 -21   2    4.55    0.31
  -2  21  -2    4.77    0.38
   2  21   2    4.11    0.37
   2  21   2    4.78    0.38
   3 -21   2   14.88    0.55
   3 -21   2   15.16    0.67
  -3 -21  -2   14.79    0.61
  -3 -21  -2   15.53    0.87
  -3 -21  -2   13.91    0.68
   3 -21   2   16.19    0.70
  -3 -21  -2   15.00    0.63
  -3 -21  -2   14.06    0.67
   3  21   2   15.56    0.68
   3  21   2   14.61    0.64
  -3  21  -2   15.03    0.64
  -4 -21  -2   43.20    1.30
   4 -21   2   43.03    1.20
  -4 -21  -2   42.55    1.31
   4 -21   2   42.63    1.35
  -4 -21  -2   43.12    1.32
  -4 -21  -2   44.05    1.32
   4  21   2   43.20    1.32
  -4  21  -2   42.98    1.32
   4  21   2   42.64    1.37
  -4  21  -2   42.71    1.27
  -5 -21  -2    4.36    0.33
  -5 -21  -2    3.49    0.29
  -5 -21  -2    4.15    0.33
  -5 -21  -2    4.36    0.31
   5 -21   2    4.12    0.23
   5 -21   2    4.25    0.35
  -5  21  -2    4.12    0.29
  -5  21  -2    4.10    0.36
   5  21   2    4.49    0.34
  -5  21  -2    3.68    0.31
   5  21   2    4.45    0.37
  -6 -21  -2    3.26    0.24
   6 -21   2    2.84    0.26
  -6 -21  -2    3.54    0.26
  -6 -21  -2    3.48    0.27
  -6 -21  -2    2.93    0.25
  -6 -21  -2    2.98    0.23
  -6  21  -2    3.15    0.26
   6  21   2    3.27    0.26
   6  21   2    3.40    0.33
  -6  21  -2    3.01    0.29
  -7 -21  -2    1.20    0.13
  -7  21  -2    0.98    0.13
  -7 -22   2    1.47    0.13
  -7 -22   2    1.43    0.15
   7 -22  -2    1.33    0.16
   7  22  -2    1.16    0.12
  -6 -22   2    3.30    0.28
  -6 -22   2    2.70    0.22
  -6 -22   2    2.59    0.23
   6 -22  -2    2.97    0.26
  -6 -22   2    3.08    0.25
   6  22  -2    2.62    0.23
  -5 -22   2    2.16    0.24
  -5 -22   2    2.82    0.29
  -5 -22   2    2.43    0.26
  -5 -22   2    2.37    0.26
  -5 -22   2    2.65    0.25
   5  22  -2    2.85    0.29
  -5  22   2    2.97    0.21
   5  22  -2    2.20    0.25
  -4 -22   2    3.36    0.31
  -4 -22   2    2.26    0.31
  -4 -22   2    3.75    0.32
  -4 -22   2    3.60    0.31
   4 -22  -2    2.79    0.32
   4 -22  -2    2.84    0.33
  -4 -22   2    2.94    0.34
  -4 -22   2    3.48    0.33
  -4 -22   2    4.08    0.33
   4  22  -2    3.54    0.32
  -4  22   2    3.16    0.25
   4  22  -2    3.49    0.31
  -3 -22   2    6.24    0.47
   3 -22  -2    6.24    0.45
  -3 -22   2    6.78    0.42
  -3 -22   2    7.70    0.43
  -3 -22   2    6.87    0.44
  -3 -22   2    6.71    0.49
  -3 -22   2    6.54    0.28
   3 -22  -2    6.65    0.47
  -3 -22   2    7.62    0.42
  -3 -22   2    7.04    0.28
  -3  22   2    7.09    0.39
   3  22  -2    7.16    0.45
   2 -22  -2    6.44    0.47
  -2 -22   2    6.16    0.40
  -2 -22   2    6.39    0.39
  -2 -22   2    5.75    0.42
  -2 -22   2    5.81    0.44
  -2 -22   2    6.35    0.47
  -2 -22   2    5.40    0.38
  -2 -22   2    6.04    0.30
   2 -22  -2    6.01    0.45
   2 -22  -2    5.08    0.35
  -2 -22   2    6.20    0.31
   2  22  -2    5.67    0.43
  -2  22   2    6.33    0.39
  -1 -22   2   24.48    0.91
   1 -22  -2   22.59    0.80
  -1 -22   2   23.49    0.74
  -1 -22   2   23.58    0.83
  -1 -22   2   24.76    0.93
   1 -22  -2   23.93    0.93
   1 -22  -2   25.15    0.93
  -1 -22   2   23.93    0.88
   1  22  -2   22.51    0.86
  -1  22   2   24.82    0.83
  -1  22   2   24.49    0.88
   0 -22   2    4.93    0.34
   0 -22   2    4.46    0.31
   0 -22   2    4.64    0.39
   0 -22  -2    4.41    0.34
   0 -22   2    4.77    0.34
   0 -22  -2    5.12    0.44
   0 -22   2    5.13    0.40
   0 -22  -2    5.25    0.44
   0 -22   2    4.75    0.39
   0  22  -2    5.44    0.39
   0  22   2    5.01    0.39
   0  22   2    4.90    0.38
  -1 -22  -2    8.28    0.53
  -1 -22  -2    8.93    0.47
   1 -22   2    9.19    0.41
   1 -22   2    8.82    0.53
   1 -22   2    8.62    0.45
  -1 -22  -2    8.83    0.52
  -1  22  -2    8.61    0.49
   1  22   2    9.07    0.50
   1  22   2    9.72    0.49
  -2 -22  -2    1.27    0.26
  -2 -22  -2    1.66    0.24
   2 -22   2    1.55    0.20
  -2 -22  -2    1.99    0.31
   2 -22   2    1.70    0.27
  -2 -22  -2    1.46    0.23
  -2  22  -2    1.77    0.26
   2  22   2    1.51    0.25
   2  22   2    1.60    0.24
  -3 -22  -2    3.90    0.32
  -3 -22  -2    3.35    0.35
   3 -22   2    4.58    0.40
  -3 -22  -2    4.52    0.37
   3 -22   2    4.05    0.28
  -3 -22  -2    4.71    0.41
  -3 -22  -2    3.07    0.36
   3  22   2    3.86    0.36
  -3  22  -2    4.02    0.33
   3  22   2    4.95    0.38
  -4 -22  -2    1.20    0.20
   4 -22   2    1.23    0.16
  -4 -22  -2    1.12    0.22
  -4 -22  -2    0.94    0.20
  -4 -22  -2    1.35    0.22
   4 -22   2    1.16    0.24
   4  22   2    0.83    0.21
   4  22   2    1.25    0.24
  -4  22  -2    1.10    0.20
  -5 -22  -2    0.43    0.15
   5 -22   2    0.24    0.16
  -5 -22  -2    0.39    0.16
  -5 -22  -2    0.32    0.14
  -5 -22  -2    0.37    0.15
   5  22   2    0.22    0.15
   5  22   2    0.31    0.17
  -5  22  -2    0.44    0.18
  -5  22  -2    0.44    0.15
  -5  22  -2    0.14    0.13
  -6 -22  -2   15.65    0.49
  -6 -22  -2   14.66    0.51
  -6 -22  -2   16.35    0.54
   6 -22   2   14.50    0.55
  -6  22  -2   15.13    0.53
  -6  22  -2   14.88    0.57
   6  22   2   14.91    0.50
  -6 -23   2    0.52    0.13
   6 -23  -2    0.67    0.17
  -6 -23   2    0.92    0.14
  -6 -23   2    0.65    0.15
  -6 -23   2    0.96    0.16
   6  23  -2    0.77    0.14
  -5 -23   2    2.32    0.26
  -5 -23   2    1.80    0.22
  -5 -23   2    2.09    0.23
  -5 -23   2    2.00    0.20
  -5 -23   2    2.38    0.24
   5  23  -2    1.67    0.21
   5  23  -2    2.46    0.26
  -4 -23   2    8.69    0.46
  -4 -23   2    8.03    0.43
  -4 -23   2    7.64    0.41
  -4 -23   2    8.67    0.45
  -4 -23   2    8.16    0.44
  -4  23   2    8.28    0.37
   4  23  -2    8.16    0.46
   3 -23  -2    0.31    0.19
  -3 -23   2    0.55    0.21
  -3 -23   2    0.49    0.17
  -3 -23   2    0.34    0.17
  -3 -23   2    0.27    0.15
  -3 -23   2    0.41    0.19
  -3 -23   2    0.45    0.20
   3 -23  -2    0.63    0.19
   3  23  -2    0.41    0.19
  -3  23   2    0.43    0.17
  -2 -23   2    9.40    0.36
  -2 -23   2    8.60    0.51
   2 -23  -2    9.35    0.54
  -2 -23   2    9.94    0.48
  -2 -23   2    8.95    0.55
  -2 -23   2    9.08    0.56
   2 -23  -2    9.76    0.55
  -2 -23   2    9.69    0.48
   2  23  -2    9.97    0.52
  -2  23   2    9.72    0.46
  -1 -23   2    3.86    0.35
  -1 -23   2    4.27    0.40
  -1 -23   2    4.49    0.41
  -1 -23   2    4.78    0.34
   1 -23  -2    4.30    0.42
   1 -23  -2    4.87    0.43
  -1 -23   2    4.17    0.35
  -1 -23   2    4.61    0.28
  -1  23   2    4.72    0.35
   1  23  -2    4.70    0.36
   0 -23  -2    1.89    0.29
   0 -23  -2    2.37    0.25
   0 -23   2    2.44    0.30
   0 -23   2    2.08    0.21
   0 -23   2    2.32    0.25
   0 -23  -2    1.47    0.27
   0 -23   2    2.29    0.29
   0  23  -2    2.32    0.28
   0  23   2    2.42    0.27
   0  23   2    2.47    0.29
   1 -23   2    0.42    0.16
  -1 -23  -2    0.24    0.15
   1 -23   2    0.05    0.13
  -1 -23  -2    0.26    0.20
   1 -23   2    0.01    0.19
  -1 -23  -2    0.09    0.19
  -1  23  -2    0.43    0.19
   1  23   2    0.33    0.18
   1  23   2    0.33    0.18
  -2 -23  -2    2.35    0.27
   2 -23   2    3.14    0.32
  -2 -23  -2    3.07    0.31
   2 -23   2    2.61    0.23
  -2 -23  -2    3.02    0.36
  -2 -23  -2    2.45    0.33
   2  23   2    2.52    0.28
  -2  23  -2    2.57    0.27
   2  23   2    2.27    0.29
   3 -23   2   17.92    0.59
  -3 -23  -2   18.58    0.72
  -3 -23  -2   18.25    0.68
  -3 -23  -2   18.72    0.70
  -3 -23  -2   15.75    0.73
   3 -23   2   18.25    0.73
  -3 -23  -2   17.05    0.77
   3  23   2   17.52    0.74
   3  23   2   18.24    0.69
  -3  23  -2   19.01    0.69
  -4 -23  -2    0.01    0.13
  -4 -23  -2    0.01    0.14
  -4 -23  -2    0.21    0.17
  -4 -23  -2    0.18    0.15
   4 -23   2    0.22    0.17
   4 -23   2    0.15    0.10
  -4  23  -2    0.39    0.15
   4  23   2    0.10    0.15
   4  23   2    0.34    0.17
  -5 -23  -2    9.60    0.42
  -5 -23  -2   10.07    0.43
   5 -23   2    9.12    0.44
  -5 -23  -2   10.07    0.43
  -5 -23  -2    8.72    0.42
   5  23   2    9.08    0.46
  -5  23  -2    9.46    0.31
  -5  23  -2    9.07    0.55
  -5  23  -2    9.45    0.47
   5  23   2    9.64    0.42
  -6 -23  -2    1.15    0.14
  -6 -23  -2    0.70    0.10
  -6 -23  -2    0.92    0.14
  -6  23  -2    0.77    0.17
   6 -24  -2    3.57    0.25
  -6 -24   2    4.05    0.23
  -6 -24   2    3.85    0.24
  -6 -24   2    3.37    0.19
   5 -24  -2    0.09    0.13
  -5 -24   2    0.06    0.13
  -5 -24   2    0.20    0.13
  -5 -24   2    0.12    0.11
  -5 -24   2    0.05    0.12
  -5 -24   2   -0.03    0.12
   5  24  -2    0.04    0.13
  -4 -24   2    5.22    0.35
  -4 -24   2    4.45    0.32
  -4 -24   2    4.38    0.33
  -4 -24   2    5.28    0.35
   4  24  -2    3.89    0.31
  -4  24   2    4.77    0.25
   3 -24  -2    0.07    0.23
  -3 -24   2    0.33    0.20
  -3 -24   2    0.25    0.15
  -3 -24   2    0.15    0.17
  -3 -24   2    0.12    0.15
  -3 -24   2    0.02    0.14
   3 -24  -2    0.15    0.21
  -3 -24   2    0.41    0.20
  -3  24   2    0.00    0.14
   3  24  -2    0.20    0.17
   2 -24  -2   13.88    0.66
  -2 -24   2   12.79    0.67
  -2 -24   2   14.38    0.59
  -2 -24   2   13.71    0.60
   2 -24  -2   14.00    0.68
  -2 -24   2   15.06    0.63
  -2 -24   2   13.91    0.44
  -2 -24   2   13.51    0.66
   2  24  -2   14.50    0.62
  -2  24   2   15.06    0.56
  -1 -24   2    5.15    0.43
  -1 -24   2    5.70    0.43
  -1 -24   2    5.27    0.29
   1 -24  -2    5.33    0.45
  -1 -24   2    4.90    0.35
   1 -24  -2    4.49    0.41
  -1 -24   2    5.12    0.37
  -1 -24   2    5.88    0.43
  -1  24   2    5.29    0.35
   1  24  -2    5.26    0.41
   0 -24   2    3.62    0.35
   0 -24   2    3.16    0.33
   0 -24  -2    3.70    0.38
   0 -24   2    3.43    0.25
   0 -24  -2    3.31    0.36
   0 -24   2    3.17    0.30
   0 -24  -2    3.98    0.33
   0  24   2    3.68    0.31
   0  24   2    3.37    0.33
   0  24  -2    3.53    0.32
  -1 -24  -2   13.38    0.68
   1 -24   2   12.87    0.49
  -1 -24  -2   14.56    0.59
   1 -24   2   14.51    0.65
   1 -24   2   14.49    0.59
  -1 -24  -2   13.46    0.66
  -1  24  -2   15.01    0.60
   1  24   2   13.92    0.64
   1  24   2   14.17    0.59
  -2 -24  -2    3.25    0.36
  -2 -24  -2    3.57    0.30
   2 -24   2    3.77    0.34
  -2 -24  -2    3.57    0.50
   2 -24   2    3.84    0.36
  -2 -24  -2    2.88    0.35
   2 -24   2    3.59    0.24
  -2 -24  -2    3.36    0.32
   2  24   2    3.77    0.31
   2  24   2    3.30    0.34
  -2  24  -2    3.39    0.30
  -3 -24  -2    5.57    0.37
   3 -24   2    4.73    0.26
  -3 -24  -2    5.40    0.34
  -3 -24  -2    5.14    0.39
   3 -24   2    5.25    0.40
  -3  24  -2    5.44    0.37
   3  24   2    5.30    0.40
   3  24   2    5.80    0.38
  -4 -24  -2    0.96    0.18
  -4 -24  -2    0.48    0.17
  -4 -24  -2    0.80    0.17
   4 -24   2    0.85    0.19
   4  24   2    0.51    0.17
   4  24   2    0.70    0.17
  -4  24  -2    0.72    0.15
   5 -24   2    2.03    0.22
  -5 -24  -2    3.10    0.24
  -5 -24  -2    2.96    0.24
  -5 -24  -2    3.31    0.25
  -5  24  -2    2.41    0.25
   5  24   2    2.97    0.23
  -6 -24  -2    1.17    0.14
  -6 -25   2    0.24    0.10
   6 -25  -2    0.52    0.12
  -5 -25   2    0.13    0.11
  -5 -25   2    0.04    0.12
  -5 -25   2    0.20    0.12
  -5 -25   2    0.04    0.11
   5 -25  -2    0.24    0.14
   5  25  -2    0.19    0.14
   4 -25  -2    1.22    0.36
  -4 -25   2    1.47    0.20
  -4 -25   2    1.46    0.21
  -4 -25   2    1.28    0.19
  -4 -25   2    1.53    0.21
   4  25  -2    1.61    0.20
  -3 -25   2    2.23    0.24
  -3 -25   2    2.29    0.24
  -3 -25   2    1.74    0.24
  -3 -25   2    1.99    0.24
  -3  25   2    2.24    0.21
   3  25  -2    2.17    0.25
  -2 -25   2   30.01    0.97
  -2 -25   2   29.69    0.95
   2 -25  -2   28.17    1.06
  -2 -25   2   27.26    1.18
  -2 -25   2   30.28    1.00
   2 -25  -2   28.64    1.06
  -2 -25   2   28.38    1.09
   2  25  -2   29.69    0.97
  -2  25   2   29.69    0.90
  -1 -25   2    4.55    0.23
  -1 -25   2    4.29    0.33
  -1 -25   2    4.40    0.37
   1 -25  -2    3.79    0.38
  -1 -25   2    4.73    0.40
   1 -25  -2    4.18    0.38
  -1 -25   2    4.14    0.34
  -1 -25   2    3.69    0.38
  -1  25   2    5.12    0.34
   1  25  -2    4.72    0.35
   0 -25   2    1.20    0.21
   0 -25  -2    1.34    0.25
   0 -25   2    1.20    0.14
   0 -25  -2    1.40    0.21
   0 -25   2    1.36    0.25
   0 -25  -2    1.18    0.26
   0  25  -2    1.17    0.22
   0  25   2    1.63    0.23
   0  25   2    1.32    0.23
  -1 -25  -2   22.40    0.94
  -1 -25  -2   25.26    0.85
  -1 -25  -2   22.83    0.93
   1 -25   2   24.59    0.89
   1 -25   2   26.10    0.85
   1 -25   2   24.02    0.72
   1  25   2   24.45    0.83
  -1  25  -2   25.49    0.83
   1  25   2   23.02    0.88
   2 -25   2    5.01    0.25
   2 -25   2    5.26    0.40
  -2 -25  -2    4.61    0.33
   2 -25   2    5.42    0.39
  -2 -25  -2    4.72    0.35
  -2 -25  -2    4.36    0.35
   2  25   2    4.98    0.40
  -2  25  -2    5.17    0.38
   2  25   2    5.24    0.36
  -3 -25  -2   10.83    0.49
  -3 -25  -2   11.54    0.51
  -3 -25  -2   12.51    0.52
   3 -25   2   11.39    0.54
   3  25   2   11.72    0.50
  -3  25  -2   11.71    0.47
   3  25   2   11.69    0.55
  -4 -25  -2    2.70    0.24
  -4 -25  -2    3.21    0.27
  -4 -25  -2    2.77    0.25
   4 -25   2    3.84    0.30
   4  25   2    2.90    0.23
   4  25   2    2.86    0.28
  -4  25  -2    2.55    0.29
  -4  25  -2    3.07    0.20
   5 -25   2    0.49    0.16
  -5 -25  -2    0.48    0.11
  -5 -25  -2    0.47    0.12
  -5 -25  -2    0.57    0.13
   5  25   2    0.64    0.11
  -6 -26   2    1.72    0.15
  -5 -26   2    2.45    0.19
   5 -26  -2    2.55    0.21
  -5 -26   2    2.59    0.20
  -5 -26   2    2.80    0.22
   5  26  -2    2.69    0.20
  -4 -26   2    0.09    0.14
  -4 -26   2    0.02    0.11
  -4 -26   2    0.04    0.12
  -4 -26   2    0.20    0.13
   4 -26  -2   -0.01    0.14
   4  26  -2    0.08    0.14
  -3 -26   2    7.55    0.40
  -3 -26   2    8.71    0.42
  -3 -26   2    8.88    0.44
  -3  26   2    8.38    0.32
   3  26  -2    9.00    0.44
  -2 -26   2    1.87    0.23
  -2 -26   2    1.69    0.22
  -2 -26   2    1.97    0.25
   2  26  -2    1.79    0.24
  -2  26   2    1.55    0.19
  -1 -26   2    1.96    0.25
  -1 -26   2    2.40    0.28
  -1 -26   2    2.36    0.24
   1  26  -2    2.73    0.28
  -1  26   2    2.35    0.24
   0 -26   2   15.76    0.61
   0 -26  -2   14.81    0.59
   0 -26   2   14.65    0.45
   0 -26   2   14.55    0.65
   0  26   2   15.61    0.58
   0  26  -2   15.66    0.60
   1 -26   2    3.24    0.18
  -1 -26  -2    3.31    0.31
   1 -26   2    3.23    0.28
  -1 -26  -2    3.21    0.29
   1 -26   2    3.51    0.32
  -1  26  -2    2.90    0.27
   1  26   2    3.26    0.28
   1  26   2    3.15    0.32
  -2 -26  -2    3.36    0.29
  -2 -26  -2    3.16    0.27
  -2 -26  -2    2.88    0.29
   2 -26   2    3.23    0.31
   2 -26   2    3.03    0.30
   2  26   2    3.93    0.29
   2  26   2    3.38    0.32
  -2  26  -2    3.44    0.27
  -3 -26  -2   12.85    0.52
   3 -26   2   12.37    0.54
  -3 -26  -2   13.51    0.53
  -3 -26  -2   12.08    0.49
   3  26   2   11.69    0.54
   3  26   2   12.17    0.48
  -3  26  -2   12.59    0.44
  -4 -26  -2    3.84    0.27
  -4 -26  -2    3.81    0.27
  -4 -26  -2    4.15    0.27
   4 -26   2    3.62    0.29
  -4  26  -2    3.52    0.30
   4  26   2    4.04    0.24
  -5 -26  -2    0.74    0.12
  -5 -26  -2    0.69    0.09
  -5 -26  -2    0.79    0.13
   5 -27  -2   -0.04    0.10
  -5 -27   2   -0.07    0.09
  -5 -27   2    0.01    0.08
  -4 -27   2    7.85    0.36
  -4 -27   2    8.59    0.38
   4 -27  -2    9.32    0.40
  -4 -27   2    7.95    0.37
   4  27  -2    8.96    0.36
  -3 -27   2    9.79    0.45
  -3 -27   2   10.36    0.45
  -3 -27   2    9.62    0.43
   3 -27  -2    9.95    0.46
   3  27  -2   10.25    0.43
  -2 -27   2    1.45    0.20
   2 -27  -2    1.46    0.22
  -2 -27   2    1.33    0.22
  -2 -27   2    1.13    0.20
   2  27  -2    1.54    0.21
  -1 -27   2    2.61    0.28
   1 -27  -2    2.86    0.28
  -1 -27   2    2.31    0.23
   1 -27  -2    2.52    0.27
  -1 -27   2    2.63    0.26
   1  27  -2    2.55    0.25
  -1  27   2    2.42    0.21
   0 -27   2    0.50    0.18
   0 -27   2    0.71    0.17
   0 -27  -2    0.76    0.16
   0 -27  -2    0.44    0.20
   0  27  -2    0.42    0.17
   0  27   2    0.73    0.15
   1 -27   2    0.27    0.17
  -1 -27  -2    0.25    0.18
  -1 -27  -2    0.40    0.16
   1 -27   2    0.18    0.13
   1  27   2    0.06    0.14
  -1  27  -2    0.30    0.16
   1  27   2    0.42    0.15
  -2 -27  -2   12.42    0.52
   2 -27   2   11.96    0.53
  -2 -27  -2   12.33    0.51
  -2  27  -2   11.45    0.44
   2  27   2   11.68    0.46
   2  27   2   10.74    0.52
  -3 -27  -2    3.92    0.29
   3 -27   2    4.35    0.31
  -3 -27  -2    4.06    0.29
  -3 -27  -2    3.95    0.26
  -3  27  -2    4.31    0.19
   3  27   2    3.55    0.25
  -4 -27  -2    0.65    0.13
  -4 -27  -2    0.66    0.14
  -4 -27  -2    0.65    0.13
   4 -27   2    0.72    0.18
  -5 -27  -2    0.14    0.08
  -5 -28   2    7.50    0.29
  -4 -28   2    0.77    0.13
  -4 -28   2    0.68    0.12
  -4 -28   2    0.77    0.13
   4 -28  -2    0.89    0.14
   4  28  -2    0.58    0.09
  -3 -28   2    0.72    0.15
   3 -28  -2    1.08    0.17
  -3 -28   2    0.70    0.14
  -3 -28   2    0.89    0.16
   3  28  -2    0.71    0.14
   2 -28  -2   -0.03    0.16
  -2 -28   2    0.18    0.12
  -2 -28   2    0.24    0.15
  -2 -28   2    0.12    0.13
   2  28  -2    0.29    0.14
   1 -28  -2    1.09    0.20
  -1 -28   2    1.16    0.19
  -1 -28   2    0.80    0.19
  -1 -28   2    1.21    0.17
   1 -28  -2    0.99    0.20
   1  28  -2    1.26    0.18
  -1  28   2    0.99    0.13
   0 -28  -2    4.56    0.32
   0 -28  -2    4.08    0.31
   0 -28   2    4.71    0.34
   0 -28   2    3.95    0.29
   0  28   2    4.10    0.25
   0  28  -2    3.73    0.29
   1 -28   2    5.89    0.36
  -1 -28  -2    5.66    0.36
  -1 -28  -2    5.23    0.32
   1 -28   2    5.37    0.36
   1 -28   2    5.16    0.31
  -1  28  -2    5.60    0.31
   1  28   2    5.91    0.28
  -2 -28  -2    1.41    0.20
  -2 -28  -2    1.21    0.19
   2 -28   2    1.12    0.19
   2  28   2    1.12    0.14
  -2  28  -2    1.17    0.13
  -3 -28  -2    2.01    0.19
  -3 -28  -2    2.29    0.20
  -3 -28  -2    1.83    0.20
   3 -28   2    2.30    0.22
  -4 -28  -2    6.97    0.30
  -4 -28  -2    6.55    0.25
  -4 -28  -2    6.25    0.28
  -4 -29   2    2.00    0.16
  -4 -29   2    1.81    0.16
   4 -29  -2    1.95    0.16
  -3 -29   2    3.99    0.25
  -3 -29   2    3.57    0.25
   3 -29  -2    4.21    0.27
  -3 -29   2    4.24    0.24
  -2 -29   2    3.97    0.25
   2 -29  -2    4.71    0.31
  -2 -29   2    5.06    0.29
  -2 -29   2    4.23    0.29
  -1 -29   2    0.06    0.12
   1 -29  -2    0.00    0.13
  -1 -29   2    0.18    0.14
   1  29  -2   -0.07    0.12
   0 -29   2    4.45    0.31
   0 -29   2    4.67    0.29
   0 -29  -2    4.57    0.31
   0 -29  -2    4.04    0.30
   0  29  -2    4.51    0.26
   1 -29   2    4.04    0.30
  -1 -29  -2    3.99    0.27
   1 -29   2    3.75    0.30
  -1 -29  -2    4.20    0.30
   1 -29   2    3.34    0.27
  -1  29  -2    4.16    0.20
   2 -29   2    7.15    0.35
  -2 -29  -2    7.61    0.35
  -2 -29  -2    7.62    0.35
  -2  29  -2    7.93    0.51
  -3 -29  -2    0.46    0.11
  -3 -29  -2    0.46    0.11
   3 -30  -2    4.38    0.23
  -3 -30   2    4.02    0.22
  -3 -30   2    4.10    0.23
   2 -30  -2    6.80    0.31
  -2 -30   2    6.11    0.28
  -2 -30   2    6.27    0.31
  -2 -30   2    6.06    0.29
  -1 -30   2    0.87    0.15
  -1 -30   2    0.52    0.14
   1 -30  -2    0.59    0.16
   0 -30   2    5.61    0.31
   0 -30  -2    6.20    0.31
   0 -30   2    6.03    0.30
   0 -30   2    5.53    0.31
  -1 -30  -2    4.57    0.27
   1 -30   2    3.70    0.26
  -1 -30  -2    3.73    0.26
  -1 -30  -2    4.37    0.25
  -2 -30  -2    3.44    0.23
  -2 -30  -2    3.72    0.22
  -2 -30  -2    3.66    0.22
  -3 -30  -2    0.40    0.10
  -2 -31   2    1.21    0.14
   2 -31  -2    1.22    0.14
  -1 -31   2    0.60    0.12
   1 -31  -2    0.67    0.13
   0 -31  -2    0.20    0.12
   0 -31   2    0.00    0.09
  -1 -31  -2    5.06    0.24
 -10   0   3    1.62    0.17
  -9   0   3   17.74    0.65
  -9   0   3   16.85    0.69
  -9   0   3   18.26    0.66
  -8   0   3    8.25    0.48
  -8   0   3    7.46    0.50
  -8   0   3    6.75    0.44
  -7   0   3   14.75    0.50
  -7   0   3   12.71    0.61
  -7   0   3   14.12    0.55
  -7   0   3   15.06    0.70
  -7   0   3   12.97    0.63
   7   0  -3   13.12    0.56
  -7   0   3   13.57    0.63
  -7   0   3   13.82    0.64
  -6   0   3    1.16    0.16
   6   0  -3    1.20    0.18
  -6   0   3    1.18    0.22
  -6   0   3    0.97    0.21
  -6   0   3    1.29    0.25
  -6   0   3    1.06    0.16
  -6   0   3    1.22    0.22
  -5   0   3    9.13    0.46
  -5   0   3    8.60    0.45
  -5   0   3    9.05    0.48
  -5   0   3    8.88    0.35
   5   0  -3    9.64    0.39
   4   0  -3   11.54    0.39
  -4   0   3   12.14    0.50
  -4   0   3   11.92    0.48
  -4   0   3   10.21    0.49
  -3   0   3   42.39    1.22
  -3   0   3   42.49    1.20
  -2   0   3   11.03    0.41
  -2   0   3   11.19    0.34
  -2   0   3   11.40    0.41
  -1   0   3    2.33    0.15
   0   0   3   27.71    0.78
   1   0   3  135.08    3.42
   2   0   3  117.35    3.00
  -3   0  -3   45.77    1.28
   4   0   3    2.07    0.22
  -4   0  -3    2.39    0.21
   5   0   3    1.08    0.18
   5   0   3    1.11    0.13
  -6   0  -3   18.66    0.77
   6   0   3   19.17    0.57
   6   0   3   18.51    0.71
  -7   0  -3    0.24    0.17
  -7   0  -3    0.14    0.16
   7   0   3    0.15    0.14
  -8   0  -3    0.42    0.17
  -8   0  -3    0.68    0.17
   8   0   3    0.31    0.15
  -9   0  -3    5.30    0.29
 -10   1   3    0.04    0.09
  -9  -1   3    3.28    0.28
  -9  -1   3    2.53    0.33
  -9  -1   3    2.45    0.25
  -9   1   3    3.52    0.28
  -9   1   3    2.75    0.29
  -9   1   3    3.60    0.30
  -8  -1   3   15.36    0.66
  -8  -1   3   15.18    0.67
  -8  -1   3   14.90    0.71
  -8   1   3   15.23    0.66
  -8   1   3   15.56    0.67
  -8   1   3   15.41    0.72
  -7  -1   3    2.12    0.29
  -7  -1   3    1.80    0.27
   7  -1  -3    2.11    0.24
  -7  -1   3    1.69    0.27
  -7  -1   3    1.63    0.26
  -7  -1   3    2.48    0.34
  -7  -1   3    2.20    0.20
  -7  -1   3    2.20    0.23
  -7   1   3    1.68    0.26
  -7   1   3    2.17    0.23
  -7   1   3    1.79    0.29
  -7   1   3    2.32    0.20
   7   1  -3    2.31    0.25
  -7   1   3    2.41    0.30
  -7   1   3    2.13    0.27
  -7   1   3    2.18    0.29
  -6  -1   3    1.20    0.23
  -6  -1   3    1.29    0.22
  -6  -1   3    1.81    0.19
   6  -1  -3    1.52    0.20
  -6  -1   3    1.57    0.27
  -6  -1   3    1.06    0.22
  -6  -1   3    1.86    0.20
  -6   1   3    1.64    0.19
  -6   1   3    1.48    0.27
  -6   1   3    1.80    0.18
  -6   1   3    1.36    0.22
  -6   1   3    1.56    0.25
  -6   1   3    1.87    0.27
   6   1  -3    1.46    0.19
  -5  -1   3   10.28    0.39
  -5  -1   3   10.99    0.50
   5  -1  -3   11.22    0.43
  -5  -1   3   10.98    0.52
  -5  -1   3    9.97    0.51
  -5   1   3   10.27    0.39
  -5   1   3   10.81    0.49
   5   1  -3   11.27    0.43
  -5   1   3   10.76    0.53
  -5   1   3   10.52    0.50
  -4  -1   3   13.47    0.56
  -4  -1   3   14.07    0.54
   4  -1  -3   14.48    0.45
  -4  -1   3   14.03    0.56
  -4   1   3   13.49    0.56
   4   1  -3   14.37    0.46
  -4   1   3   14.35    0.56
  -4   1   3   13.59    0.54
  -3  -1   3    4.32    0.28
  -3  -1   3    4.43    0.27
  -3   1   3    4.27    0.28
  -3   1   3    4.30    0.26
  -2  -1   3    8.74    0.29
  -2  -1   3    8.87    0.35
  -2  -1   3    8.29    0.34
  -2   1   3    8.53    0.27
  -2   1   3    8.89    0.36
  -2   1   3    8.64    0.35
  -1  -1   3   32.06    0.88
  -1   1   3   32.78    0.87
   0  -1   3   18.04    0.55
   0   1   3   18.44    0.55
   1  -1   3   16.86    0.53
   1   1   3   16.74    0.53
  -2  -1  -3   41.33    1.17
   2  -1   3   42.70    1.17
   2   1   3   42.57    1.17
  -3  -1  -3   16.73    0.56
   3  -1   3   16.13    0.55
  -3   1  -3   16.00    0.55
   4  -1   3    1.24    0.18
  -4  -1  -3    0.94    0.15
  -4   1  -3    0.86    0.14
   4   1   3    0.81    0.15
   5  -1   3   25.83    0.74
   5  -1   3   25.00    0.84
   5   1   3   24.65    0.84
   5   1   3   26.37    0.74
   6  -1   3   18.72    0.70
   6  -1   3   17.96    0.55
  -6  -1  -3   17.31    0.74
   6   1   3   18.31    0.69
   6   1   3   17.38    0.68
   6   1   3   18.30    0.54
  -6   1  -3   17.86    0.75
  -7  -1  -3    4.64    0.41
   7  -1   3    3.85    0.33
  -7  -1  -3    3.61    0.34
  -7   1  -3    3.56    0.33
  -7   1  -3    3.78    0.36
   7   1   3    4.07    0.33
  -8  -1  -3    4.92    0.36
   8  -1   3    3.94    0.30
  -8  -1  -3    4.49    0.32
   8   1   3    3.85    0.29
  -8   1  -3    4.43    0.35
  -8   1  -3    4.50    0.31
  -9  -1  -3    0.77    0.14
  -9   1  -3    0.91    0.15
  -9  -2   3    2.12    0.24
  -9  -2   3    1.69    0.22
  -9   2   3    1.92    0.21
  -9   2   3    1.86    0.23
  -9   2   3    1.82    0.25
  -8  -2   3   14.80    0.70
  -8  -2   3   15.45    0.66
  -8  -2   3   14.90    0.67
  -8   2   3   15.57    0.73
  -8   2   3   15.01    0.65
  -8   2   3   15.80    0.67
  -7  -2   3    2.10    0.32
   7  -2  -3    2.49    0.26
  -7  -2   3    2.14    0.28
  -7  -2   3    2.07    0.28
  -7  -2   3    1.82    0.28
  -7  -2   3    2.23    0.21
  -7  -2   3    1.67    0.27
  -7  -2   3    2.18    0.23
  -7   2   3    2.17    0.31
  -7   2   3    1.92    0.27
  -7   2   3    1.70    0.26
   7   2  -3    2.13    0.24
  -7   2   3    2.77    0.33
  -7   2   3    2.28    0.19
  -7   2   3    2.21    0.30
  -7   2   3    2.13    0.22
  -6  -2   3    4.07    0.38
   6  -2  -3    4.14    0.28
  -6  -2   3    3.67    0.26
  -6  -2   3    4.20    0.34
  -6  -2   3    4.44    0.36
  -6  -2   3    3.54    0.25
  -6  -2   3    4.51    0.38
  -6   2   3    4.05    0.38
   6   2  -3    4.24    0.29
  -6   2   3    3.82    0.35
  -6   2   3    4.41    0.38
  -6   2   3    3.87    0.26
  -6   2   3    4.27    0.27
  -5  -2   3    1.46    0.16
   5  -2  -3    1.38    0.16
  -5  -2   3    1.66    0.23
  -5  -2   3    1.36    0.23
  -5  -2   3    1.86    0.24
  -5  -2   3    1.16    0.16
  -5   2   3    1.70    0.16
  -5   2   3    1.71    0.24
  -5   2   3    1.37    0.24
   5   2  -3    1.48    0.17
  -5   2   3    1.26    0.17
  -5   2   3    0.99    0.19
   4  -2  -3    0.53    0.10
  -4  -2   3    0.50    0.16
  -4  -2   3    0.75    0.16
  -4  -2   3    0.55    0.15
  -4   2   3    0.48    0.15
  -4   2   3    0.56    0.16
  -4   2   3    0.58    0.16
   4   2  -3    0.62    0.10
  -3  -2   3   38.58    1.13
  -3  -2   3   38.80    1.12
  -3   2   3   39.27    1.14
  -2  -2   3   22.43    0.69
  -2  -2   3   21.66    0.61
  -2  -2   3   22.62    0.68
  -2   2   3   21.44    0.60
  -2   2   3   21.94    0.68
  -2   2   3   22.15    0.68
  -1  -2   3  191.89    4.78
  -1   2   3  191.40    4.77
   0  -2   3   60.14    1.59
   0   2   3   61.60    1.59
   1  -2   3  255.31    6.36
   1   2   3  255.31    6.36
  -2  -2  -3   15.65    0.52
   2  -2   3   15.62    0.52
  -3  -2  -3   84.95    2.26
   3  -2   3   86.44    2.25
  -4  -2  -3   51.97    1.48
   4  -2   3   51.35    1.48
   4   2   3   53.97    1.50
  -4   2  -3   53.33    1.47
   5  -2   3    2.85    0.20
   5  -2   3    2.72    0.26
   5   2   3    2.94    0.19
   5   2   3    3.16    0.28
  -6  -2  -3   33.97    1.15
   6  -2   3   33.95    0.95
   6  -2   3   33.93    1.09
   6   2   3   33.57    0.92
   6   2   3   34.90    1.09
   6   2   3   32.95    1.08
  -6   2  -3   36.90    1.23
  -6   2  -3   33.55    1.16
  -7  -2  -3   14.57    0.63
   7  -2   3   15.37    0.62
  -7  -2  -3   15.13    0.68
  -7   2  -3   15.20    0.64
   7   2   3   14.97    0.62
  -7   2  -3   15.46    0.69
  -8  -2  -3    2.60    0.25
  -8  -2  -3    2.27    0.26
   8  -2   3    2.19    0.23
  -8   2  -3    2.17    0.27
  -8   2  -3    2.55    0.24
   8   2   3    2.13    0.22
  -9  -2  -3    3.86    0.25
  -9   2  -3    3.81    0.26
  -9  -3   3    1.66    0.21
  -9  -3   3    2.02    0.23
  -9   3   3    1.74    0.22
  -9   3   3    1.51    0.23
  -9   3   3    1.56    0.19
  -8  -3   3    6.25    0.46
  -8  -3   3    7.28    0.46
  -8  -3   3    6.46    0.43
  -8   3   3    6.65    0.49
  -8   3   3    6.36    0.41
  -8   3   3    6.40    0.43
  -7  -3   3   47.15    1.49
  -7  -3   3   50.27    1.56
  -7  -3   3   47.34    1.47
  -7  -3   3   45.94    1.51
  -7  -3   3   47.41    1.49
  -7  -3   3   47.22    1.38
   7  -3  -3   45.02    1.41
  -7  -3   3   50.24    1.33
  -7   3   3   47.65    1.49
  -7   3   3   47.13    1.47
  -7   3   3   48.59    1.29
  -7   3   3   49.48    1.57
   7   3  -3   44.46    1.40
  -7   3   3   46.61    1.38
  -7   3   3   47.84    1.50
  -6  -3   3   13.97    0.63
  -6  -3   3   15.19    0.66
  -6  -3   3   15.02    0.53
  -6  -3   3   15.56    0.67
  -6  -3   3   15.03    0.70
   6  -3  -3   15.43    0.58
  -6  -3   3   15.05    0.56
  -6  -3   3   14.81    0.93
  -6   3   3   15.51    0.71
  -6   3   3   14.97    0.52
  -6   3   3   14.76    0.63
  -6   3   3   15.11    0.55
   6   3  -3   15.40    0.59
  -6   3   3   15.16    0.66
  -5  -3   3    3.81    0.33
  -5  -3   3    2.80    0.21
  -5  -3   3    3.01    0.22
  -5  -3   3    3.90    0.35
   5  -3  -3    3.61    0.23
  -5  -3   3    3.09    0.30
  -5   3   3    2.82    0.30
  -5   3   3    3.36    0.22
  -5   3   3    3.49    0.32
  -5   3   3    3.02    0.28
  -5   3   3    2.97    0.21
   5   3  -3    3.15    0.23
   4  -3  -3    2.78    0.18
  -4  -3   3    2.78    0.28
  -4  -3   3    2.22    0.24
  -4  -3   3    2.95    0.26
   4   3  -3    2.34    0.17
  -4   3   3    2.48    0.26
  -4   3   3    2.91    0.26
  -4   3   3    2.84    0.26
  -3  -3   3   15.14    0.56
  -3  -3   3   14.83    0.55
  -3   3   3   15.48    0.55
  -3   3   3   16.50    0.57
   3   3  -3   15.28    0.45
  -2  -3   3   54.67    1.45
   2  -3  -3   56.26    1.43
  -2  -3   3   55.96    1.51
  -2  -3   3   56.95    1.52
  -2   3   3   55.20    1.52
  -2   3   3   57.45    1.51
   1  -3  -3  147.84    3.65
  -1  -3   3  146.04    3.66
  -1   3   3  143.55    3.67
   0  -3   3   63.04    1.64
   0  -3  -3   62.42    1.63
   0   3   3   62.09    1.63
   1  -3   3    8.96    0.35
  -1  -3  -3    9.25    0.35
   2  -3   3   24.28    0.72
  -2  -3  -3   23.45    0.72
   3  -3   3    3.33    0.22
  -3  -3  -3    3.57    0.24
   4  -3   3   21.05    0.71
  -4  -3  -3   21.06    0.71
   4   3   3   22.10    0.70
   4   3   3   21.42    0.73
  -4   3  -3   22.36    0.71
   5  -3   3    9.45    0.36
   5  -3   3    9.03    0.44
   5   3   3    8.88    0.33
   5   3   3    9.04    0.43
   6  -3   3    7.55    0.44
  -6  -3  -3    8.32    0.49
   6  -3   3    7.60    0.31
   6   3   3    8.07    0.43
  -6   3  -3    9.27    0.51
   6   3   3    8.27    0.43
  -6   3  -3    7.47    0.45
   7  -3   3   36.32    1.15
  -7  -3  -3   38.09    1.22
  -7  -3  -3   35.05    1.15
  -7   3  -3   36.74    1.17
   7   3   3   34.21    1.11
  -7   3  -3   37.50    1.23
   7   3   3   36.99    1.15
  -7   3  -3   37.08    1.16
   8  -3   3    1.41    0.19
  -8  -3  -3    1.37    0.22
  -8  -3  -3    1.40    0.19
   8   3   3    1.29    0.19
  -8   3  -3    1.35    0.19
  -8   3  -3    1.34    0.22
  -9  -3  -3    2.68    0.21
  -9   3  -3    2.40    0.21
  -9  -4   3    0.04    0.14
  -9  -4   3    0.32    0.14
  -9   4   3    0.28    0.12
  -9   4   3    0.15    0.15
  -9   4   3    0.29    0.14
  -8  -4   3    3.02    0.34
  -8  -4   3    2.95    0.33
  -8  -4   3    2.46    0.28
  -8   4   3    2.15    0.31
  -8   4   3    3.00    0.31
  -8   4   3    3.05    0.31
  -7  -4   3   19.88    0.81
  -7  -4   3   20.95    0.87
  -7  -4   3   21.32    0.86
  -7  -4   3   21.06    0.83
  -7  -4   3   21.13    0.74
  -7  -4   3   20.97    0.82
  -7  -4   3   22.98    0.70
   7  -4  -3   19.77    0.75
  -7   4   3   20.27    0.80
  -7   4   3   21.67    0.74
  -7   4   3   23.30    0.91
  -7   4   3   22.35    0.65
  -7   4   3   21.84    0.85
   7   4  -3   19.50    0.75
  -7   4   3   22.06    0.85
  -6  -4   3    0.08    0.16
  -6  -4   3    0.10    0.12
  -6  -4   3    0.11    0.15
  -6  -4   3    0.02    0.16
   6  -4  -3    0.02    0.11
  -6  -4   3    0.10    0.15
  -6  -4   3    0.00    0.11
  -6   4   3    0.10    0.10
  -6   4   3    0.00    0.14
  -6   4   3    0.04    0.11
   6   4  -3    0.05    0.11
  -6   4   3    0.13    0.13
  -6   4   3   -0.13    0.15
  -5  -4   3    0.06    0.10
  -5  -4   3    0.08    0.14
  -5  -4   3    0.11    0.10
   5  -4  -3    0.09    0.09
  -5  -4   3    0.07    0.13
  -5  -4   3    0.18    0.15
  -5   4   3   -0.08    0.13
   5   4  -3    0.22    0.10
  -5   4   3    0.12    0.09
  -5   4   3    0.07    0.12
  -5   4   3    0.01    0.09
   4  -4  -3   16.87    0.53
  -4  -4   3   16.37    0.62
  -4  -4   3   16.27    0.64
  -4  -4   3   17.14    0.64
   4   4  -3   16.94    0.54
  -4   4   3   17.52    0.62
  -4   4   3   16.10    0.63
  -3  -4   3   23.32    0.75
  -3  -4   3   23.43    0.76
  -3  -4   3   23.61    0.68
  -3   4   3   24.14    0.75
   3   4  -3   23.63    0.66
  -2  -4   3   29.47    0.84
   2  -4  -3   29.97    0.80
  -2  -4   3   30.70    0.89
  -2  -4   3   30.91    0.89
  -2   4   3   31.39    0.89
  -1  -4   3  139.47    3.47
   1  -4  -3  140.10    3.45
  -1  -4   3  135.29    3.49
  -1   4   3  136.48    3.49
   0  -4  -3   38.64    1.03
   0  -4   3   36.47    1.03
  -1  -4  -3   11.18    0.40
   1  -4   3   11.47    0.41
  -2  -4  -3    3.53    0.23
   2  -4   3    3.48    0.22
   3  -4   3   13.78    0.49
  -3  -4  -3   13.41    0.50
   4  -4   3   11.44    0.47
   4  -4   3   11.23    0.47
   4  -4   3   12.15    0.46
  -4  -4  -3   11.86    0.47
  -4   4  -3   11.21    0.45
   4   4   3   11.28    0.46
   4   4   3   11.72    0.45
   5  -4   3   34.89    1.07
   5  -4   3   33.66    0.96
   5   4   3   33.92    0.93
   5   4   3   34.20    1.05
   6  -4   3    9.61    0.48
  -6  -4  -3    8.78    0.50
   6  -4   3    9.10    0.34
  -6   4  -3    8.42    0.48
   6   4   3    9.39    0.47
   6   4   3    9.48    0.46
  -6   4  -3    9.11    0.52
   7  -4   3   20.27    0.76
  -7  -4  -3   20.00    0.77
  -7  -4  -3   21.16    0.81
  -7   4  -3   20.72    0.77
  -7   4  -3   20.44    0.76
   7   4   3   20.77    0.74
  -7   4  -3   21.28    0.83
   7   4   3   21.10    0.76
  -8  -4  -3    2.26    0.23
  -8  -4  -3    1.96    0.25
   8  -4   3    2.04    0.22
  -8   4  -3    2.42    0.23
   8   4   3    2.27    0.22
  -8   4  -3    2.16    0.23
  -8   4  -3    2.22    0.26
  -9  -4  -3    1.05    0.14
  -9   4  -3    1.01    0.15
  -9  -5   3    2.06    0.22
  -9  -5   3    2.35    0.25
  -9   5   3    1.90    0.23
   9   5  -3    1.86    0.23
  -9   5   3    1.87    0.37
  -8  -5   3    8.21    0.48
  -8  -5   3    7.75    0.50
  -8  -5   3    7.32    0.44
   8   5  -3    7.35    0.46
  -8   5   3    8.29    0.47
  -8   5   3    7.45    0.50
  -7  -5   3   26.40    0.98
   7  -5  -3   25.05    0.89
  -7  -5   3   26.37    0.96
  -7  -5   3   27.48    0.88
  -7  -5   3   26.41    0.97
  -7  -5   3   22.87    1.10
  -7  -5   3   27.87    0.83
  -7  -5   3   24.23    0.97
  -7  -5   3   28.14    1.02
  -7   5   3   29.07    1.00
  -7   5   3   26.74    0.97
  -7   5   3   27.68    1.04
   7   5  -3   25.36    0.89
  -7   5   3   27.94    0.88
  -7   5   3   28.10    0.78
  -6  -5   3    4.16    0.38
  -6  -5   3    3.87    0.35
   6  -5  -3    4.01    0.30
  -6  -5   3    4.15    0.31
  -6  -5   3    4.14    0.28
  -6  -5   3    4.29    0.28
  -6  -5   3    4.30    0.39
  -6  -5   3    5.54    0.54
  -6  -5   3    4.46    0.41
  -6   5   3    4.15    0.27
  -6   5   3    4.50    0.39
  -6   5   3    4.23    0.38
  -6   5   3    4.04    0.38
   6   5  -3    4.31    0.30
  -6   5   3    4.04    0.26
  -5  -5   3   15.58    0.62
  -5  -5   3   14.22    0.63
  -5  -5   3   14.48    0.63
  -5  -5   3   14.54    0.52
   5  -5  -3   15.19    0.53
  -5  -5   3   14.80    0.51
  -5   5   3   14.26    0.59
   5   5  -3   14.86    0.54
  -5   5   3   14.88    0.51
  -5   5   3   14.08    0.63
  -5   5   3   13.81    0.48
  -4  -5   3   34.97    1.13
  -4  -5   3   36.41    1.13
  -4  -5   3   36.21    1.12
   4  -5  -3   37.77    1.02
  -4   5   3   34.58    1.13
   4   5  -3   37.61    1.04
  -4   5   3   37.46    1.11
  -3  -5   3   31.95    0.91
  -3  -5   3   33.47    1.00
  -3  -5   3   34.27    1.01
   3   5  -3   33.63    0.91
  -3   5   3   33.65    0.99
  -2  -5   3   26.02    0.78
  -2  -5   3   25.13    0.73
  -2  -5   3   25.43    0.77
   2  -5  -3   24.84    0.68
  -2   5   3   25.10    0.76
  -1  -5   3    9.72    0.37
  -1  -5   3   10.00    0.38
   1  -5  -3   10.58    0.34
  -1  -5   3   10.74    0.37
   0  -5   3   16.50    0.53
   0  -5  -3   16.79    0.52
  -1  -5  -3  123.49    3.19
   1  -5   3  126.68    3.19
   2  -5   3   24.51    0.75
  -2  -5  -3   24.94    0.76
   3  -5   3    3.93    0.24
  -3  -5  -3    4.17    0.26
   3   5   3    4.10    0.23
   4  -5   3    2.81    0.25
   4  -5   3    3.04    0.28
  -4  -5  -3    2.65    0.24
   4   5   3    2.92    0.24
   4   5   3    3.19    0.25
   5  -5   3    0.55    0.16
   5  -5   3    0.53    0.12
   5   5   3    0.61    0.10
   5   5   3    0.56    0.15
   6  -5   3    2.00    0.17
   6  -5   3    1.85    0.28
  -6  -5  -3    2.05    0.28
   6  -5   3    1.91    0.25
   6   5   3    2.12    0.26
  -6   5  -3    1.71    0.27
  -6   5  -3    2.06    0.28
   6   5   3    1.89    0.24
  -6   5  -3    2.03    0.27
   6   5   3    1.82    0.24
  -7  -5  -3    3.11    0.30
  -7  -5  -3    3.21    0.34
   7  -5   3    3.42    0.31
   7   5   3    2.79    0.27
  -7   5  -3    3.33    0.35
   7   5   3    2.81    0.28
  -7   5  -3    3.37    0.32
  -7   5  -3    2.97    0.29
  -8  -5  -3    7.44    0.41
   8  -5   3    7.23    0.37
  -8  -5  -3    7.47    0.37
   8   5   3    7.13    0.36
  -8   5  -3    7.88    0.43
  -8   5  -3    7.47    0.39
  -8   5  -3    7.75    0.37
  -9   5  -3    5.46    0.28
  -9  -6   3    4.45    0.29
  -9  -6   3    5.04    0.33
   9   6  -3    4.31    0.30
  -9   6   3    4.94    0.32
  -8  -6   3    2.62    0.29
  -8  -6   3    2.82    0.32
  -8  -6   3    2.67    0.31
   8   6  -3    2.13    0.28
  -8   6   3    3.32    0.37
  -8   6   3    2.75    0.30
  -7  -6   3    9.18    0.55
   7  -6  -3    8.41    0.44
  -7  -6   3    7.26    0.46
  -7  -6   3    8.70    0.51
  -7  -6   3    9.58    0.40
  -7  -6   3    8.27    0.51
  -7  -6   3    8.66    0.52
  -7  -6   3    8.36    0.45
  -7  -6   3    8.55    0.49
  -7   6   3    9.08    0.34
  -7   6   3    8.84    0.51
  -7   6   3    9.63    0.56
  -7   6   3    9.37    0.43
   7   6  -3    8.59    0.44
  -7   6   3    9.50    0.52
  -6  -6   3    2.30    0.31
  -6  -6   3    2.28    0.29
  -6  -6   3    1.66    0.26
  -6  -6   3    1.97    0.21
  -6  -6   3    2.30    0.23
  -6  -6   3    1.84    0.28
  -6  -6   3    2.24    0.25
   6  -6  -3    1.94    0.23
  -6  -6   3    2.34    0.29
  -6   6   3    2.25    0.20
   6   6  -3    1.86    0.23
  -6   6   3    1.93    0.21
  -6   6   3    2.52    0.30
  -6   6   3    2.02    0.28
  -6   6   3    2.18    0.30
  -5  -6   3   11.31    0.45
  -5  -6   3   11.87    0.55
  -5  -6   3   11.37    0.48
  -5  -6   3   11.02    0.44
  -5  -6   3   12.30    0.56
   5  -6  -3   11.13    0.45
  -5  -6   3   11.23    0.54
  -5   6   3   10.98    0.41
  -5   6   3   11.67    0.52
  -5   6   3   11.25    0.43
   5   6  -3   12.21    0.47
  -5   6   3   11.49    0.56
  -4  -6   3   53.09    1.54
   4  -6  -3   53.34    1.42
  -4  -6   3   52.68    1.53
  -4  -6   3   49.21    1.53
  -4   6   3   50.82    1.53
  -4   6   3   54.82    1.52
   4   6  -3   54.62    1.44
   3  -6  -3   14.91    0.45
  -3  -6   3   12.88    0.51
  -3  -6   3   13.21    0.44
  -3  -6   3   13.30    0.52
  -3   6   3   13.74    0.52
   3   6  -3   13.57    0.44
   2  -6  -3  118.92    3.06
  -2  -6   3  122.80    3.13
  -2  -6   3  121.53    3.14
  -2  -6   3  123.49    3.10
  -1  -6   3   42.87    1.19
   1  -6  -3   44.47    1.16
  -1  -6   3   44.50    1.19
  -1  -6   3   43.00    1.20
   0  -6   3   77.34    2.04
   0  -6  -3   78.97    2.03
  -1  -6  -3  121.69    3.04
  -1  -6  -3  118.50    3.00
  -1  -6  -3  114.63    2.95
  -1  -6  -3  115.77    3.01
   1  -6   3  122.18    3.04
   2  -6   3   42.04    1.18
  -2  -6  -3   41.33    1.18
   3  -6   3   30.24    0.89
  -3  -6  -3   28.88    0.90
   3   6   3   28.54    0.85
   3   6   3   29.44    0.92
  -4  -6  -3    8.53    0.40
   4  -6   3    8.30    0.40
   4  -6   3    7.84    0.37
   4   6   3    7.82    0.36
   4   6   3    8.30    0.39
   5  -6   3    1.10    0.14
   5  -6   3    1.10    0.20
   5   6   3    0.85    0.11
   5   6   3    0.88    0.18
   6  -6   3    4.71    0.41
   6  -6   3    4.47    0.25
   6  -6   3    4.53    0.37
  -6  -6  -3    5.58    0.40
   6   6   3    4.49    0.35
   6   6   3    5.05    0.36
  -6   6  -3    5.68    0.41
  -6   6  -3    4.61    0.39
   6   6   3    4.53    0.34
  -6   6  -3    4.87    0.41
  -6   6  -3    4.54    0.39
   7  -6   3   16.72    0.65
  -7  -6  -3   16.75    0.67
  -7  -6  -3   16.58    0.68
   7   6   3   16.30    0.64
  -7   6  -3   16.56    0.65
  -7   6  -3   16.35    0.67
  -7   6  -3   16.42    0.71
  -7   6  -3   16.00    0.70
   7   6   3   16.02    0.63
  -8  -6  -3    0.41    0.14
  -8  -6  -3    0.34    0.15
  -8  -6  -3    0.18    0.12
   8  -6   3    0.31    0.13
   8   6   3    0.29    0.13
  -8   6  -3    0.30    0.13
  -8   6  -3    0.22    0.14
  -8   6  -3    0.29    0.15
  -9   6  -3    0.04    0.09
  -9  -7   3    5.32    0.33
  -9  -7   3    5.47    0.31
  -9   7   3    5.67    0.34
   9   7  -3    5.41    0.31
  -8  -7   3    0.58    0.19
  -8  -7   3    0.29    0.18
  -8  -7   3    0.80    0.19
  -8  -7   3    0.49    0.14
   8   7  -3    0.52    0.19
  -8   7   3    0.68    0.21
  -8   7   3    0.63    0.19
  -7  -7   3   14.80    0.69
   7  -7  -3   13.07    0.58
  -7  -7   3   14.76    0.68
  -7  -7   3   13.81    0.63
  -7  -7   3   13.59    0.65
  -7  -7   3   14.16    0.60
  -7  -7   3   16.02    0.54
  -7  -7   3   14.26    0.68
  -7   7   3   15.45    0.67
  -7   7   3   16.07    0.74
   7   7  -3   13.27    0.57
  -7   7   3   14.51    0.57
  -7   7   3   14.85    0.67
  -6  -7   3   21.35    0.85
   6  -7  -3   21.54    0.75
  -6  -7   3   19.86    0.78
  -6  -7   3   19.07    0.73
  -6  -7   3   21.84    0.83
  -6  -7   3   21.10    0.70
  -6  -7   3   19.98    0.71
  -6  -7   3   20.37    0.83
  -6  -7   3   20.50    0.82
  -6   7   3   21.71    0.82
  -6   7   3   20.19    0.80
  -6   7   3   21.13    0.65
  -6   7   3   22.09    0.87
  -6   7   3   21.08    0.71
   6   7  -3   20.79    0.74
  -5  -7   3    7.20    0.35
  -5  -7   3    6.73    0.42
   5  -7  -3    7.66    0.36
  -5  -7   3    6.62    0.33
  -5  -7   3    7.32    0.38
  -5  -7   3    6.77    0.43
  -5  -7   3    7.04    0.45
  -5   7   3    7.02    0.33
  -5   7   3    6.73    0.31
   5   7  -3    7.21    0.36
  -5   7   3    7.31    0.46
   4  -7  -3    4.47    0.24
  -4  -7   3    4.42    0.34
  -4  -7   3    3.79    0.28
  -4  -7   3    4.54    0.32
  -4  -7   3    4.59    0.33
   4   7  -3    4.50    0.26
  -4   7   3    4.38    0.32
  -3  -7   3    1.54    0.20
  -3  -7   3    1.62    0.15
   3  -7  -3    1.67    0.13
  -3  -7   3    1.75    0.22
   3   7  -3    1.64    0.15
  -2  -7   3   45.68    1.23
  -2  -7   3   45.10    1.26
  -2  -7   3   44.28    1.27
   1  -7  -3   19.88    0.59
  -1  -7   3   20.27    0.62
  -1  -7   3   19.54    0.62
  -1  -7   3   19.99    0.63
   0  -7  -3   40.26    1.11
   0  -7  -3   38.87    1.11
   0  -7   3   41.68    1.12
  -1  -7  -3   10.36    0.33
  -1  -7  -3   10.27    0.38
  -1  -7  -3   10.49    0.38
   1  -7   3   10.98    0.40
  -1  -7  -3   10.22    0.40
  -2  -7  -3    8.88    0.38
   2  -7   3    9.02    0.37
   2   7   3    8.58    0.33
   3  -7   3    8.11    0.35
  -3  -7  -3    7.84    0.37
   3   7   3    7.31    0.36
   3   7   3    8.09    0.33
   4  -7   3    5.25    0.32
  -4  -7  -3    4.76    0.31
   4   7   3    4.68    0.29
   4   7   3    5.02    0.31
   5  -7   3   18.36    0.59
   5  -7   3   17.94    0.69
   5  -7   3   19.70    0.76
   5   7   3   18.65    0.68
   5   7   3   18.29    0.84
   5   7   3   18.73    0.70
   5   7   3   18.79    0.71
   6  -7   3   29.53    1.04
  -6  -7  -3   29.34    1.02
   6  -7   3   30.02    0.84
   6  -7   3   29.64    1.00
  -6   7  -3   29.75    1.08
  -6   7  -3   29.14    1.02
   6   7   3   29.74    0.98
  -6   7  -3   29.38    1.01
   6   7   3   30.33    0.97
  -6   7  -3   29.55    1.04
   6   7   3   29.96    1.00
  -7  -7  -3    7.37    0.43
  -7  -7  -3    6.97    0.44
   7  -7   3    7.06    0.41
   7   7   3    6.75    0.39
  -7   7  -3    7.63    0.42
  -7   7  -3    7.02    0.45
  -7   7  -3    6.58    0.43
  -7   7  -3    7.01    0.46
  -8  -7  -3    1.25    0.18
   8  -7   3    1.42    0.19
  -8  -7  -3    1.48    0.19
  -8  -7  -3    1.60    0.21
   8   7   3    1.54    0.18
  -8   7  -3    1.53    0.20
  -8   7  -3    1.62    0.18
  -8   7  -3    1.25    0.20
  -9  -8   3   16.79    0.60
  -9   8   3   16.64    0.60
   9   8  -3   15.43    0.57
  -8  -8   3    4.67    0.35
  -8  -8   3    4.98    0.32
  -8  -8   3    5.23    0.39
  -8   8   3    4.77    0.40
   8   8  -3    5.01    0.38
  -8   8   3    4.28    0.36
  -8   8   3    4.48    0.37
  -7  -8   3    0.77    0.21
  -7  -8   3    1.12    0.24
  -7  -8   3    0.94    0.23
  -7  -8   3    1.53    0.26
  -7  -8   3    1.25    0.25
  -7  -8   3    1.22    0.21
  -7  -8   3    0.98    0.17
  -7   8   3    0.90    0.21
   7   8  -3    1.49    0.26
  -7   8   3    1.26    0.26
  -7   8   3    1.08    0.18
  -7   8   3    1.03    0.22
  -6  -8   3    7.27    0.42
  -6  -8   3    7.66    0.47
   6  -8  -3    8.14    0.41
  -6  -8   3    7.01    0.49
  -6  -8   3    7.74    0.38
  -6  -8   3    7.71    0.42
  -6  -8   3    6.95    0.43
  -6  -8   3    8.08    0.49
  -6  -8   3    7.61    0.40
  -6  -8   3    7.63    0.49
   6   8  -3    7.84    0.41
  -6   8   3    7.11    0.37
  -6   8   3    7.81    0.33
  -6   8   3    7.62    0.47
  -6   8   3    7.74    0.47
  -6   8   3    7.76    0.51
  -5  -8   3   13.97    0.62
  -5  -8   3   13.88    0.52
  -5  -8   3   13.16    0.51
   5  -8  -3   14.19    0.53
  -5  -8   3   13.57    0.56
  -5  -8   3   13.69    0.62
  -5  -8   3   13.32    0.63
   5   8  -3   13.92    0.54
  -5   8   3   13.63    0.47
  -5   8   3   14.10    0.63
  -5   8   3   13.30    0.50
  -4  -8   3   16.71    0.64
  -4  -8   3   17.23    0.66
   4  -8  -3   15.85    0.54
  -4  -8   3   15.74    0.58
  -4  -8   3   15.63    0.59
   4   8  -3   17.23    0.57
  -4   8   3   14.96    0.62
  -3  -8   3  134.75    3.57
  -3  -8   3  133.42    3.48
  -3  -8   3  136.39    3.56
   3  -8  -3  138.40    3.44
  -3  -8   3  136.04    3.55
   3   8  -3  139.39    3.47
  -2  -8   3   55.96    1.55
  -2  -8   3   53.97    1.54
  -2  -8   3   57.59    1.52
   2   8  -3   56.30    1.47
  -1  -8   3   43.89    1.23
   1  -8  -3   43.98    1.19
  -1  -8   3   44.81    1.22
  -1  -8   3   43.65    1.22
   0  -8  -3   25.89    0.79
   0  -8   3   26.30    0.79
   0  -8   3   25.50    0.76
   0  -8  -3   26.99    0.77
   0  -8  -3   26.44    0.79
  -1  -8  -3   13.93    0.49
  -1  -8  -3   13.55    0.42
  -1  -8  -3   13.16    0.47
   1  -8   3   13.94    0.48
  -1  -8  -3   13.02    0.46
   2  -8   3   75.03    1.97
  -2  -8  -3   74.05    1.98
   2   8   3   71.86    1.92
   3  -8   3    5.21    0.28
  -3  -8  -3    4.82    0.30
   3   8   3    4.88    0.26
   3   8   3    4.91    0.30
  -4  -8  -3   19.91    0.71
   4  -8   3   19.73    0.70
   4   8   3   20.64    0.72
   4   8   3   19.82    0.68
   4   8   3   20.53    0.68
   5  -8   3    6.75    0.44
   5  -8   3    6.22    0.39
   5  -8   3    6.08    0.30
   5   8   3    6.65    0.40
   5   8   3    5.89    0.36
   5   8   3    6.19    0.37
   5   8   3    6.29    0.38
   6  -8   3   11.30    0.40
   6  -8   3   11.76    0.56
   6  -8   3   11.51    0.58
  -6   8  -3   11.76    0.62
  -6   8  -3   11.24    0.57
   6   8   3   12.08    0.55
  -6   8  -3   11.74    0.58
   6   8   3   12.68    0.55
  -6   8  -3   12.39    0.58
   6   8   3   12.29    0.53
  -7  -8  -3   32.91    1.03
  -7  -8  -3   32.06    1.04
   7  -8   3   32.18    1.02
  -7   8  -3   30.48    1.00
  -7   8  -3   30.05    1.09
  -7   8  -3   30.94    1.06
   7   8   3   30.53    0.98
  -7   8  -3   30.19    1.04
  -8  -8  -3    0.98    0.17
  -8  -8  -3    0.99    0.17
  -8  -8  -3    0.87    0.16
  -8  -8  -3    1.13    0.18
   8  -8   3    1.22    0.17
  -8   8  -3    1.23    0.16
  -8   8  -3    1.30    0.19
   8   8   3    0.83    0.15
  -8   8  -3    1.11    0.18
  -9  -9   3    1.76    0.21
  -9   9   3    1.69    0.20
   9   9  -3    1.68    0.19
  -8  -9   3   11.53    0.49
  -8  -9   3   11.10    0.51
  -8  -9   3   11.78    0.56
   8   9  -3   11.62    0.55
  -8   9   3   12.67    0.57
  -8   9   3   12.57    0.61
  -8   9   3   12.36    0.56
  -7  -9   3   13.44    0.65
  -7  -9   3   14.33    0.66
  -7  -9   3   15.06    0.53
  -7  -9   3   14.34    0.67
  -7  -9   3   13.46    0.67
  -7  -9   3   14.51    0.60
  -7  -9   3   14.36    0.62
  -7   9   3   16.24    0.68
  -7   9   3   14.23    0.70
  -7   9   3   15.01    0.65
   7   9  -3   15.06    0.67
  -7   9   3   14.44    0.57
  -6  -9   3   19.72    0.66
  -6  -9   3   18.40    0.76
  -6  -9   3   18.63    0.81
  -6  -9   3   18.10    0.78
  -6  -9   3   19.05    0.78
  -6  -9   3   20.12    0.68
  -6  -9   3   17.77    0.70
   6  -9  -3   18.60    0.70
  -6  -9   3   17.67    0.70
   6   9  -3   18.92    0.70
  -6   9   3   19.54    0.60
  -6   9   3   19.21    0.81
  -6   9   3   18.57    0.67
  -6   9   3   17.87    0.75
  -6   9   3   19.48    0.78
  -5  -9   3   14.74    0.65
  -5  -9   3   13.23    0.61
  -5  -9   3   14.63    0.63
  -5  -9   3   13.84    0.52
  -5  -9   3   13.40    0.57
  -5  -9   3   14.15    0.53
   5  -9  -3   14.21    0.55
  -5   9   3   13.50    0.48
  -5   9   3   13.51    0.63
  -5   9   3   14.63    0.52
   5   9  -3   15.08    0.56
  -4  -9   3   22.59    0.77
   4  -9  -3   23.59    0.72
  -4  -9   3   22.28    0.81
  -4  -9   3   23.65    0.84
  -4  -9   3   21.16    0.71
  -4  -9   3   22.34    0.81
   4   9  -3   24.21    0.74
  -4   9   3   23.38    0.82
  -4   9   3   22.01    0.67
  -3  -9   3   14.24    0.57
  -3  -9   3   14.04    0.56
   3  -9  -3   14.10    0.46
  -3  -9   3   13.86    0.58
  -3  -9   3   14.25    0.50
   3   9  -3   14.31    0.49
   2  -9  -3   53.23    1.41
  -2  -9   3   53.17    1.53
  -2  -9   3   55.82    1.49
  -2  -9   3   55.49    1.52
   2   9  -3   55.45    1.45
  -1  -9   3   80.96    2.17
   1  -9  -3   82.47    2.14
  -1  -9   3   84.80    2.18
  -1  -9   3   81.68    2.18
   0  -9  -3  151.62    3.91
   0  -9  -3  157.28    3.90
   0  -9   3  155.02    3.88
   0  -9  -3  145.20    3.82
   0  -9   3  157.43    3.92
   0  -9  -3  154.79    3.93
   1  -9   3   23.61    0.72
  -1  -9  -3   23.19    0.66
  -1  -9  -3   22.89    0.72
  -1  -9  -3   22.36    0.71
  -1  -9  -3   22.82    0.72
  -2  -9  -3   17.25    0.58
  -2  -9  -3   15.49    0.59
   2  -9   3   15.56    0.56
   2   9   3   16.45    0.52
   2   9   3   16.40    0.58
  -3  -9  -3   38.23    1.15
   3  -9   3   38.99    1.13
   3   9   3   37.96    1.10
   3   9   3   38.62    1.15
  -4  -9  -3   24.50    0.85
   4  -9   3   24.39    0.83
   4   9   3   25.60    0.82
   4   9   3   24.98    0.82
   4   9   3   26.76    0.86
   5  -9   3   44.02    1.38
   5  -9   3   44.37    1.21
   5  -9   3   43.92    1.34
   5   9   3   45.23    1.32
   5   9   3   44.12    1.33
   5   9   3   43.28    1.32
   5   9   3   43.77    1.34
   6  -9   3    0.05    0.15
   6  -9   3    0.14    0.09
   6  -9   3    0.20    0.17
   6   9   3   -0.01    0.14
   6   9   3    0.18    0.15
  -6   9  -3    0.03    0.18
   6   9   3    0.17    0.16
  -6   9  -3    0.16    0.18
  -6   9  -3    0.09    0.16
  -6   9  -3    0.19    0.16
  -7  -9  -3    4.33    0.34
  -7  -9  -3    3.35    0.28
   7  -9   3    3.85    0.32
   7   9   3    3.57    0.29
  -7   9  -3    3.70    0.36
  -7   9  -3    3.57    0.33
  -7   9  -3    3.59    0.34
   7   9   3    3.62    0.30
  -7   9  -3    4.35    0.33
   8  -9   3    9.93    0.42
  -8  -9  -3   11.66    0.43
  -8  -9  -3    9.80    0.59
  -8  -9  -3   10.96    0.45
   8   9   3   10.19    0.40
  -8   9  -3   10.41    0.40
  -8   9  -3   11.05    0.46
  -8   9  -3   10.64    0.46
  -9 -10   3    1.04    0.13
   9 -10  -3    0.56    0.16
  -9 -10   3    0.95    0.16
  -9  10   3    0.92    0.15
   9  10  -3    0.77    0.15
  -8 -10   3   10.87    0.47
  -8 -10   3   10.83    0.52
  -8  10   3   10.16    0.55
  -8  10   3   10.42    0.52
  -8  10   3   11.13    0.52
   8  10  -3   10.56    0.51
  -7 -10   3    0.47    0.18
  -7 -10   3    0.41    0.19
  -7 -10   3    0.16    0.15
  -7 -10   3    0.25    0.19
  -7 -10   3    0.39    0.16
  -7 -10   3    0.49    0.19
  -7 -10   3    0.22    0.13
  -7  10   3    0.39    0.18
   7  10  -3    0.51    0.19
  -7  10   3    0.09    0.16
  -7  10   3    0.32    0.13
  -7  10   3    0.00    0.17
  -6 -10   3   40.43    1.15
   6 -10  -3   38.02    1.20
  -6 -10   3   37.58    1.16
  -6 -10   3   39.00    1.28
  -6 -10   3   39.20    1.22
  -6 -10   3   37.83    1.25
  -6 -10   3   38.02    1.28
  -6 -10   3   36.63    1.22
  -6 -10   3   38.51    1.31
  -6 -10   3   38.59    1.21
  -6  10   3   38.81    1.28
   6  10  -3   39.10    1.26
  -6  10   3   37.86    1.24
  -6  10   3   39.61    1.17
  -6  10   3   39.44    1.31
  -6  10   3   39.20    1.07
   6  10  -3   37.12    1.19
   5 -10  -3    5.92    0.34
  -5 -10   3    5.83    0.37
  -5 -10   3    4.57    0.39
  -5 -10   3    5.40    0.40
  -5 -10   3    5.25    0.33
  -5 -10   3    5.47    0.40
  -5 -10   3    5.67    0.33
  -5  10   3    5.85    0.29
  -5  10   3    4.85    0.39
  -5  10   3    5.95    0.42
  -5  10   3    5.58    0.31
   5  10  -3    5.48    0.33
  -4 -10   3    5.27    0.38
  -4 -10   3    5.49    0.39
  -4 -10   3    5.24    0.30
  -4 -10   3    5.15    0.38
  -4 -10   3    5.26    0.34
   4 -10  -3    5.94    0.30
  -4 -10   3    5.32    0.30
  -4  10   3    5.05    0.26
   4  10  -3    5.41    0.31
  -4  10   3    5.75    0.36
   3 -10  -3   38.45    1.08
  -3 -10   3   39.13    1.13
  -3 -10   3   39.07    1.18
  -3 -10   3   38.93    1.20
  -3 -10   3   36.69    1.14
  -3 -10   3   38.25    1.19
   3  10  -3   41.17    1.11
  -2 -10   3   51.96    1.46
  -2 -10   3   52.75    1.47
   2 -10  -3   49.77    1.35
  -2 -10   3   51.40    1.43
   2  10  -3   51.39    1.39
   1 -10  -3    0.15    0.07
   1 -10  -3    0.17    0.13
  -1 -10   3    0.05    0.10
   1 -10  -3    0.10    0.09
  -1 -10   3    0.18    0.12
  -1 -10   3   -0.01    0.12
  -1  10   3    0.25    0.12
   0 -10   3    7.14    0.31
   0 -10  -3    7.58    0.28
   0 -10   3    6.96    0.34
   0 -10  -3    7.82    0.33
   0 -10  -3    7.01    0.35
   0 -10  -3    6.97    0.35
   0  10   3    7.57    0.30
   1 -10   3    3.30    0.23
  -1 -10  -3    2.84    0.20
  -1 -10  -3    3.22    0.23
  -1 -10  -3    3.24    0.24
  -1 -10  -3    3.11    0.24
   1  10   3    2.29    0.21
   1  10   3    2.78    0.19
  -2 -10  -3   31.44    1.15
   2 -10   3   32.69    0.97
  -2 -10  -3   32.50    0.98
  -2 -10  -3   31.71    0.96
   2  10   3   31.77    0.92
   2  10   3   31.14    0.98
   3 -10   3    3.43    0.24
   3 -10   3    2.85    0.26
  -3 -10  -3    3.35    0.27
   3  10   3    3.30    0.23
   3  10   3    3.30    0.29
   3  10   3    3.01    0.24
   4 -10   3   12.10    0.52
  -4 -10  -3   11.62    0.52
   4 -10   3   11.46    0.43
   4  10   3   12.97    0.54
   4  10   3   12.17    0.49
   5 -10   3   14.12    0.48
   5 -10   3   13.75    0.60
   5 -10   3   14.25    0.64
   5  10   3   13.75    0.60
   5  10   3   14.17    0.59
   5  10   3   14.24    0.60
   5  10   3   15.07    0.59
   5  10   3   13.68    0.58
   6 -10   3    8.73    0.46
   6 -10   3    8.61    0.49
   6 -10   3    7.96    0.29
   6  10   3    7.86    0.45
   6  10   3    8.43    0.44
  -6  10  -3    7.63    0.47
   6  10   3    7.56    0.42
  -6  10  -3    7.25    0.47
  -6  10  -3    8.50    0.48
  -7 -10  -3    0.53    0.18
   7 -10   3    0.44    0.17
  -7 -10  -3    0.25    0.14
  -7  10  -3    0.38    0.16
  -7  10  -3    0.40    0.18
  -7  10  -3    0.63    0.17
  -7  10  -3    0.62    0.18
   7  10   3    0.52    0.15
   8 -10   3    0.48    0.13
  -8 -10  -3    0.37    0.13
  -8 -10  -3    0.53    0.13
  -8  10  -3    0.42    0.14
   8  10   3    0.40    0.12
  -8  10  -3    0.48    0.11
  -8  10  -3    0.42    0.14
  -9 -11   3    1.12    0.13
   9 -11  -3    1.12    0.18
  -9 -11   3    0.70    0.15
  -9  11   3    1.16    0.16
   9  11  -3    0.76    0.14
  -8 -11   3   17.27    0.65
  -8 -11   3   15.78    0.59
   8  11  -3   15.11    0.64
  -8  11   3   16.14    0.65
  -8  11   3   15.73    0.63
  -8  11   3   15.66    0.68
  -7 -11   3    2.42    0.26
  -7 -11   3    2.27    0.30
  -7 -11   3    1.92    0.30
  -7 -11   3    2.27    0.21
  -7 -11   3    2.84    0.32
  -7 -11   3    1.97    0.24
  -7  11   3    2.41    0.32
   7  11  -3    2.11    0.28
  -7  11   3    2.60    0.25
  -7  11   3    3.15    0.33
  -7  11   3    2.06    0.26
  -6 -11   3   11.85    0.54
  -6 -11   3   10.99    0.56
  -6 -11   3   11.09    0.58
  -6 -11   3   11.14    0.62
  -6 -11   3   13.03    0.57
  -6 -11   3   11.49    0.56
  -6 -11   3   10.97    0.60
  -6 -11   3   13.10    0.50
   6 -11  -3   11.43    0.53
  -6  11   3   12.90    0.63
   6  11  -3   12.19    0.59
  -6  11   3   11.35    0.49
  -6  11   3   11.58    0.58
  -6  11   3   12.43    0.42
  -6  11   3   11.44    0.57
   6  11  -3   11.68    0.52
  -5 -11   3   40.56    1.29
  -5 -11   3   39.47    1.28
  -5 -11   3   39.07    1.23
  -5 -11   3   39.96    1.17
   5 -11  -3   40.13    1.20
  -5 -11   3   39.83    1.18
  -5 -11   3   39.95    1.31
  -5 -11   3   38.36    1.22
  -5  11   3   39.37    1.29
  -5  11   3   38.99    1.16
  -5  11   3   39.93    1.10
   5  11  -3   39.82    1.25
   5  11  -3   38.42    1.20
  -5  11   3   39.87    1.29
  -4 -11   3    4.34    0.37
  -4 -11   3    4.43    0.29
   4 -11  -3    4.68    0.28
  -4 -11   3    4.51    0.29
  -4 -11   3    4.86    0.36
  -4 -11   3    4.70    0.37
  -4 -11   3    4.22    0.35
  -4  11   3    4.36    0.34
   4  11  -3    4.47    0.29
  -4  11   3    3.91    0.24
  -3 -11   3    8.19    0.43
  -3 -11   3    6.86    0.35
  -3 -11   3    7.56    0.42
  -3 -11   3    6.91    0.36
  -3 -11   3    7.03    0.40
   3 -11  -3    7.14    0.32
   3  11  -3    7.98    0.35
  -2 -11   3   87.66    2.35
  -2 -11   3   86.65    2.35
  -2 -11   3   86.14    2.31
   2 -11  -3   82.56    2.23
  -2 -11   3   89.32    2.34
   2  11  -3   88.08    2.27
   1 -11  -3   21.30    0.71
  -1 -11   3   21.04    0.69
   1 -11  -3   20.87    0.65
   1 -11  -3   21.34    0.73
  -1 -11   3   21.14    0.70
   1 -11  -3   19.92    0.61
  -1 -11   3   21.44    0.71
   1  11  -3   20.93    0.64
  -1  11   3   20.10    0.69
   0 -11  -3   36.34    1.07
   0 -11  -3   36.46    1.05
   0 -11   3   35.91    1.04
   0 -11  -3   36.01    1.08
   0 -11   3   37.23    1.07
   0 -11  -3   35.05    0.99
   0  11   3   35.98    0.99
   0  11   3   35.78    1.06
  -1 -11  -3   29.32    0.91
  -1 -11  -3   28.51    0.90
  -1 -11  -3   30.72    0.92
  -1 -11  -3   30.82    0.86
   1 -11   3   29.66    0.91
   1  11   3   29.93    0.85
   1  11   3   28.38    0.91
   2 -11   3    4.98    0.28
  -2 -11  -3    4.72    0.30
  -2 -11  -3    4.64    0.30
  -2 -11  -3    4.80    0.29
   2  11   3    4.49    0.25
   2  11   3    4.34    0.30
   3 -11   3   13.76    0.53
   3 -11   3   12.31    0.53
  -3 -11  -3   13.89    0.56
   3  11   3   13.47    0.51
   3  11   3   13.88    0.51
   3  11   3   13.85    0.56
  -4 -11  -3   20.01    0.78
   4 -11   3   22.21    0.68
   4 -11   3   22.85    0.79
   4  11   3   22.79    0.76
   4  11   3   22.79    0.81
   4  11   3   21.65    0.80
   5 -11   3    3.33    0.23
   5 -11   3    3.67    0.35
   5 -11   3    2.82    0.30
   5  11   3    3.75    0.32
   5  11   3    3.17    0.31
   5  11   3    3.94    0.36
   5  11   3    3.80    0.34
   5  11   3    3.49    0.32
   6 -11   3   19.93    0.75
  -6  11  -3   19.34    0.75
  -6  11  -3   19.49    0.77
   6  11   3   18.84    0.74
   6  11   3   19.55    0.72
  -6  11  -3   19.44    0.78
   6  11   3   19.10    0.72
  -7 -11  -3    4.04    0.28
  -7 -11  -3    4.15    0.33
   7 -11   3    4.42    0.33
  -7  11  -3    4.98    0.38
  -7  11  -3    4.22    0.34
  -7  11  -3    4.22    0.33
  -7  11  -3    3.86    0.33
   7  11   3    4.05    0.30
   8 -11   3    1.47    0.16
  -8 -11  -3    1.09    0.15
  -8 -11  -3    1.20    0.17
  -8  11  -3    0.99    0.16
  -8  11  -3    0.94    0.16
  -8  11  -3    1.30    0.12
   8  11   3    1.16    0.12
  -9 -12   3    5.50    0.28
  -9 -12   3    5.35    0.24
  -9  12   3    5.24    0.27
   9  12  -3    5.34    0.28
  -8 -12   3    2.38    0.23
  -8 -12   3    2.50    0.27
  -8  12   3    2.65    0.27
  -8  12   3    2.18    0.27
  -8  12   3    2.23    0.24
   8  12  -3    2.39    0.27
   8  12  -3    2.12    0.24
  -7 -12   3   15.82    0.63
  -7 -12   3   15.81    0.68
  -7 -12   3   14.55    0.71
  -7 -12   3   15.63    0.63
  -7 -12   3   16.05    0.54
  -7 -12   3   14.30    0.70
  -7  12   3   16.29    0.68
  -7  12   3   15.36    0.65
  -7  12   3   15.44    0.71
   7  12  -3   16.39    0.68
  -6 -12   3   20.74    0.81
  -6 -12   3   19.98    0.83
  -6 -12   3   21.29    0.88
  -6 -12   3   20.64    0.77
  -6 -12   3   21.29    0.71
   6 -12  -3   20.41    0.76
  -6 -12   3   21.25    0.78
  -6  12   3   21.49    0.86
   6  12  -3   18.87    0.73
   6  12  -3   19.91    0.80
  -6  12   3   20.99    0.80
  -6  12   3   20.37    0.72
  -6  12   3   20.61    0.82
  -5 -12   3    6.14    0.43
  -5 -12   3    7.25    0.39
  -5 -12   3    7.09    0.48
  -5 -12   3    6.65    0.37
  -5 -12   3    6.78    0.41
   5 -12  -3    7.39    0.40
  -5 -12   3    6.14    0.41
  -5 -12   3    6.89    0.45
  -5 -12   3    6.21    0.43
   5  12  -3    6.67    0.41
   5  12  -3    7.32    0.39
  -5  12   3    6.89    0.44
  -5  12   3    6.90    0.35
  -5  12   3    6.78    0.32
  -5  12   3    6.74    0.45
  -4 -12   3   22.96    0.86
  -4 -12   3   21.71    0.83
   4 -12  -3   22.51    0.74
  -4 -12   3   22.07    0.82
  -4 -12   3   22.35    0.79
  -4 -12   3   22.26    0.73
  -4 -12   3   21.07    0.73
  -4  12   3   21.43    0.95
   4  12  -3   21.75    0.77
  -4  12   3   22.12    0.67
   4  12  -3   24.20    0.77
  -3 -12   3   12.06    0.53
  -3 -12   3   12.00    0.55
  -3 -12   3   11.46    0.52
   3 -12  -3   11.57    0.44
  -3 -12   3   11.17    0.45
  -3 -12   3   11.44    0.47
  -3 -12   3   11.15    0.48
   3  12  -3   11.31    0.46
  -3  12   3   11.23    0.40
   3  12  -3   11.72    0.46
  -2 -12   3   25.94    0.86
  -2 -12   3   25.06    0.86
   2 -12  -3   25.61    0.77
  -2 -12   3   25.34    0.83
  -2 -12   3   26.16    0.88
   2 -12  -3   26.51    0.87
  -2 -12   3   25.59    0.83
   2  12  -3   27.37    0.80
   1 -12  -3   89.99    2.35
   1 -12  -3   88.90    2.42
  -1 -12   3   90.01    2.38
   1 -12  -3   89.50    2.40
  -1 -12   3   89.34    2.38
  -1 -12   3   92.34    2.40
   1 -12  -3   87.34    2.31
   1  12  -3   90.24    2.33
  -1  12   3   86.70    2.38
   0 -12  -3   14.01    0.51
   0 -12  -3   13.93    0.55
   0 -12   3   13.26    0.51
   0 -12  -3   13.18    0.46
   0 -12  -3   14.17    0.54
   0  12   3   13.52    0.46
   0  12   3   12.96    0.52
  -1 -12  -3  101.87    2.52
   1 -12   3   97.73    2.57
  -1 -12  -3   96.23    2.57
  -1 -12  -3   96.51    2.56
  -1 -12  -3   94.01    2.57
   1  12   3   95.70    2.50
   1  12   3   94.39    2.57
   2 -12   3    4.90    0.29
  -2 -12  -3    5.37    0.33
  -2 -12  -3    5.49    0.31
  -2 -12  -3    5.48    0.32
   2  12   3    5.10    0.28
   2  12   3    4.91    0.31
   2  12   3    4.58    0.32
   3 -12   3    8.04    0.39
  -3 -12  -3    8.16    0.43
   3 -12   3    8.19    0.41
   3  12   3    7.96    0.38
   3  12   3    8.75    0.43
   4 -12   3   17.87    0.69
   4 -12   3   18.13    0.58
   4  12   3   18.55    0.71
   4  12   3   18.59    0.66
   4  12   3   17.09    0.68
   4  12   3   18.44    0.68
   4  12   3   17.32    0.69
   5 -12   3    0.86    0.22
   5 -12   3    1.02    0.14
   5 -12   3    0.99    0.21
   5  12   3    0.87    0.21
   5  12   3    1.11    0.22
   5  12   3    1.16    0.21
   5  12   3    1.14    0.20
   5  12   3    0.90    0.19
  -5  12  -3    0.80    0.26
   6 -12   3   19.51    0.74
  -6 -12  -3   18.85    0.71
  -6 -12  -3   19.19    0.77
   6  12   3   19.82    0.71
  -6  12  -3   18.41    0.75
  -6  12  -3   19.25    0.77
   6  12   3   18.71    0.70
  -6  12  -3   19.18    0.73
  -7 -12  -3    1.43    0.22
   7 -12   3    1.77    0.22
  -7 -12  -3    1.98    0.21
  -7 -12  -3    1.92    0.24
   7  12   3    1.73    0.21
  -7  12  -3    1.92    0.25
  -7  12  -3    1.91    0.26
  -7  12  -3    1.76    0.21
  -7  12  -3    1.60    0.22
  -8 -12  -3    4.81    0.24
  -8 -12  -3    4.80    0.27
   8 -12   3    4.69    0.26
  -8  12  -3    4.81    0.29
  -8  12  -3    4.72    0.26
  -9 -13   3    6.87    0.29
  -9  13   3    6.42    0.34
   9  13  -3    6.30    0.34
  -8 -13   3   -0.10    0.11
  -8 -13   3    0.19    0.14
  -8  13   3    0.11    0.15
   8  13  -3   -0.01    0.14
   8  13  -3    0.08    0.13
  -8  13   3    0.21    0.13
  -7 -13   3    5.65    0.41
  -7 -13   3    5.93    0.38
  -7 -13   3    5.49    0.30
  -7 -13   3    6.30    0.38
  -7  13   3    5.64    0.43
   7  13  -3    5.72    0.41
  -7  13   3    6.18    0.40
  -7  13   3    6.13    0.40
  -6 -13   3   45.53    1.26
  -6 -13   3   43.29    1.33
  -6 -13   3   42.18    1.42
  -6 -13   3   44.60    1.33
  -6 -13   3   43.85    1.36
   6 -13  -3   42.09    1.37
  -6 -13   3   42.35    1.40
   6 -13  -3   42.94    1.32
  -6  13   3   44.14    1.42
   6  13  -3   35.58    1.30
  -6  13   3   42.20    1.27
  -6  13   3   44.17    1.38
   6  13  -3   43.76    1.36
  -5 -13   3   17.14    0.73
  -5 -13   3   15.80    0.61
  -5 -13   3   16.05    0.73
  -5 -13   3   17.56    0.68
  -5 -13   3   15.63    0.68
  -5 -13   3   16.38    0.66
   5 -13  -3   15.97    0.64
  -5 -13   3   14.78    0.61
  -5 -13   3   15.81    0.60
  -5  13   3   17.39    0.54
   5  13  -3   16.40    0.67
   5  13  -3   16.71    0.64
  -5  13   3   16.28    0.60
  -5  13   3   16.12    0.71
  -5  13   3   16.27    0.70
  -4 -13   3    5.18    0.39
  -4 -13   3    5.44    0.33
  -4 -13   3    5.55    0.35
   4 -13  -3    5.42    0.33
  -4 -13   3    5.12    0.33
  -4 -13   3    6.05    0.43
  -4 -13   3    5.24    0.38
  -4  13   3    5.14    0.28
   4  13  -3    5.37    0.35
   4  13  -3    5.52    0.33
   3 -13  -3   27.15    0.82
  -3 -13   3   26.37    0.91
  -3 -13   3   25.01    0.85
  -3 -13   3   27.13    0.92
  -3 -13   3   26.90    0.89
   3 -13  -3   27.19    0.91
  -3 -13   3   24.74    0.82
  -3 -13   3   27.51    0.93
  -3 -13   3   25.98    0.86
  -3  13   3   24.94    0.76
   3  13  -3   25.25    0.83
   3  13  -3   27.33    0.84
  -2 -13   3    8.06    0.43
  -2 -13   3    8.02    0.43
   2 -13  -3    8.28    0.45
   2 -13  -3    8.29    0.35
  -2 -13   3    7.61    0.38
  -2 -13   3    7.79    0.39
   2 -13  -3    8.31    0.43
  -2 -13   3    7.48    0.43
   2  13  -3    8.15    0.36
  -1 -13   3   63.87    1.80
  -1 -13   3   66.03    1.80
  -1 -13   3   62.55    1.77
   1 -13  -3   63.94    1.82
   1 -13  -3   67.58    1.84
   1 -13  -3   62.57    1.75
   1 -13  -3   62.60    1.73
  -1 -13   3   68.62    1.82
  -1  13   3   64.87    1.80
   1  13  -3   66.66    1.75
   0 -13  -3   12.74    0.48
   0 -13  -3   11.99    0.50
   0 -13   3   12.02    0.49
   0 -13  -3   12.09    0.51
   0 -13  -3   12.12    0.44
   0  13  -3   12.54    0.46
   0  13   3   11.85    0.50
  -1 -13  -3   11.81    0.44
  -1 -13  -3   10.85    0.49
  -1 -13  -3   11.50    0.48
   1 -13   3   11.62    0.48
  -1 -13  -3   10.87    0.47
   1  13   3   11.12    0.43
   1  13   3   11.23    0.49
   2 -13   3    1.50    0.20
  -2 -13  -3    2.07    0.23
   2 -13   3    1.81    0.21
   2 -13   3    1.86    0.22
  -2 -13  -3    1.60    0.21
  -2 -13  -3    2.41    0.25
   2  13   3    1.91    0.23
   2  13   3    1.93    0.19
   2  13   3    2.16    0.21
   3 -13   3    6.80    0.37
  -3 -13  -3    6.64    0.40
   3 -13   3    6.95    0.40
   3  13   3    6.85    0.35
   3  13   3    7.27    0.41
   3  13   3    6.63    0.36
   4 -13   3   16.48    0.67
   4 -13   3   16.73    0.56
   4 -13   3   17.43    0.71
   4  13   3   17.61    0.68
   4  13   3   16.60    0.66
   4  13   3   17.26    0.65
   4  13   3   18.56    0.71
   4  13   3   16.99    0.66
   5 -13   3   49.16    1.50
   5 -13   3   47.30    1.46
   5 -13   3   48.02    1.30
   5  13   3   50.20    1.48
   5  13   3   47.90    1.49
   5  13   3   49.33    1.44
  -5  13  -3   46.46    1.45
   5  13   3   49.78    1.45
   5  13   3   49.42    1.45
  -6 -13  -3   13.33    0.58
  -6 -13  -3   12.78    0.60
   6 -13   3   14.61    0.61
   6  13   3   13.91    0.58
   6  13   3   13.90    0.69
  -6  13  -3   14.29    0.63
   6  13   3   13.73    0.56
  -6  13  -3   14.39    0.60
   6  13   3   14.42    0.59
  -6  13  -3   14.90    0.70
  -6  13  -3   14.88    0.65
  -7 -13  -3    0.91    0.16
  -7 -13  -3    0.76    0.18
   7 -13   3    0.73    0.17
  -7 -13  -3    0.60    0.17
  -7 -13  -3    0.92    0.19
   7  13   3    0.78    0.16
  -7  13  -3    0.94    0.20
  -7  13  -3    0.59    0.16
  -7  13  -3    0.75    0.19
  -7  13  -3    0.62    0.16
  -8 -13  -3    0.34    0.09
  -8 -13  -3    0.30    0.11
  -8  13  -3    0.16    0.11
  -8 -14   3    1.72    0.20
  -8 -14   3    1.64    0.21
  -8  14   3    2.25    0.22
   8  14  -3    1.24    0.20
  -7 -14   3    9.72    0.51
  -7 -14   3    9.68    0.48
  -7 -14   3   10.14    0.48
  -7 -14   3   10.05    0.39
  -7  14   3    9.73    0.50
   7  14  -3   10.13    0.52
  -7  14   3    9.55    0.47
  -7  14   3    9.63    0.53
  -6 -14   3    6.63    0.47
  -6 -14   3    7.33    0.43
  -6 -14   3    6.91    0.50
   6 -14  -3    6.94    0.48
  -6 -14   3    7.86    0.44
  -6 -14   3    7.18    0.37
   6 -14  -3    6.34    0.45
  -6 -14   3    6.65    0.45
  -6  14   3    7.38    0.39
   6  14  -3    7.25    0.45
  -6  14   3    6.79    0.47
  -6  14   3    7.60    0.46
  -5 -14   3   13.12    0.65
  -5 -14   3   12.18    0.53
  -5 -14   3   13.57    0.58
   5 -14  -3   13.16    0.62
  -5 -14   3   11.98    0.59
  -5 -14   3   12.26    0.56
  -5 -14   3   12.07    0.61
  -5 -14   3   12.76    0.52
   5 -14  -3   13.72    0.57
  -5  14   3   12.31    0.61
   5  14  -3   12.34    0.57
   5  14  -3   12.67    0.54
  -5  14   3   12.08    0.44
  -5  14   3   12.71    0.60
  -5  14   3   11.92    0.50
  -4 -14   3   15.44    0.69
   4 -14  -3   14.51    0.58
   4 -14  -3   14.35    0.64
  -4 -14   3   14.73    0.56
  -4 -14   3   14.03    0.64
  -4 -14   3   15.26    0.72
  -4 -14   3   14.75    0.61
  -4 -14   3   15.13    0.67
  -4 -14   3   14.22    0.57
  -4  14   3   15.10    0.50
   4  14  -3   15.04    0.58
  -4  14   3   14.65    0.65
   4  14  -3   15.10    0.60
  -3 -14   3    3.84    0.34
   3 -14  -3    3.99    0.35
   3 -14  -3    4.56    0.29
   3 -14  -3    4.97    0.38
  -3 -14   3    3.90    0.29
  -3 -14   3    3.75    0.29
  -3 -14   3    3.59    0.28
  -3 -14   3    3.76    0.29
  -3 -14   3    4.14    0.34
  -3 -14   3    3.77    0.34
   3  14  -3    3.51    0.27
  -3  14   3    3.77    0.25
   3  14  -3    4.00    0.28
  -2 -14   3    8.38    0.41
  -2 -14   3    8.35    0.45
  -2 -14   3    7.64    0.44
   2 -14  -3    8.96    0.39
  -2 -14   3    8.04    0.38
  -2 -14   3    9.34    0.47
   2 -14  -3    8.47    0.45
   2 -14  -3    8.87    0.47
  -2 -14   3    8.47    0.41
  -2  14   3    7.98    0.33
   2  14  -3    8.76    0.39
   1 -14  -3   24.57    0.85
  -1 -14   3   25.37    0.84
   1 -14  -3   24.61    0.76
   1 -14  -3   23.54    0.77
  -1 -14   3   22.73    0.79
  -1 -14   3   24.87    0.82
  -1 -14   3   23.28    0.81
   1 -14  -3   25.89    0.87
  -1  14   3   24.32    0.82
   1  14  -3   25.76    0.78
   0 -14   3   33.82    1.03
   0 -14  -3   34.77    1.08
   0 -14   3   35.08    1.06
   0 -14  -3   33.55    1.06
   0 -14  -3   33.41    1.04
   0 -14  -3   34.43    1.00
   0 -14   3   32.61    1.03
   0  14   3   34.65    1.07
   0  14  -3   35.40    1.01
  -1 -14  -3   19.63    0.72
  -1 -14  -3   19.04    0.69
   1 -14   3   18.39    0.65
   1 -14   3   19.42    0.69
   1 -14   3   19.04    0.70
  -1 -14  -3   18.31    0.69
  -1 -14  -3   19.86    0.65
  -1  14  -3   19.69    0.65
   1  14   3   19.39    0.70
   1  14   3   18.65    0.62
   1  14   3   19.85    0.64
   2 -14   3    7.54    0.38
  -2 -14  -3    6.52    0.38
   2 -14   3    6.55    0.37
   2 -14   3    6.57    0.36
  -2 -14  -3    7.04    0.38
  -2 -14  -3    6.42    0.39
   2  14   3    6.59    0.34
   2  14   3    6.62    0.34
   2  14   3    7.13    0.40
   3 -14   3    8.31    0.43
   3 -14   3    8.82    0.35
  -3 -14  -3    8.21    0.45
   3  14   3    8.31    0.46
   3  14   3    7.76    0.42
   3  14   3    8.22    0.40
  -3  14  -3    8.51    0.39
   3  14   3    8.42    0.40
   4 -14   3   14.67    0.49
   4 -14   3   13.94    0.60
   4 -14   3   13.99    0.63
   4  14   3   14.14    0.60
   4  14   3   15.31    0.65
   4  14   3   13.85    0.60
   4  14   3   15.67    0.60
   4  14   3   13.80    0.60
   5 -14   3    8.19    0.46
   5 -14   3    7.10    0.47
   5 -14   3    7.32    0.31
  -5  14  -3    7.57    0.48
   5  14   3    8.58    0.45
   5  14   3    8.07    0.43
  -5  14  -3    8.31    0.47
   5  14   3    7.47    0.43
   5  14   3    8.22    0.48
  -6 -14  -3    7.29    0.41
  -6 -14  -3    6.61    0.43
   6 -14   3    6.58    0.41
  -6  14  -3    7.40    0.42
   6  14   3    8.04    0.43
  -6  14  -3    7.25    0.46
  -6  14  -3    7.06    0.49
  -6  14  -3    7.21    0.43
   6  14   3    7.43    0.40
   6  14   3    5.93    0.38
   7 -14   3    3.41    0.28
  -7 -14  -3    3.58    0.27
  -7 -14  -3    3.45    0.28
  -7 -14  -3    3.17    0.25
  -7 -14  -3    3.66    0.31
  -7  14  -3    3.43    0.30
  -7  14  -3    3.33    0.27
   7  14   3    3.61    0.25
  -7  14  -3    3.04    0.31
  -7  14  -3    3.30    0.25
  -8 -14  -3    1.94    0.17
  -8  14  -3    1.76    0.17
  -8 -15   3    0.57    0.14
  -8 -15   3    0.53    0.15
  -8  15   3    0.46    0.13
   8  15  -3    0.40    0.14
  -7 -15   3    0.07    0.14
  -7 -15   3    0.01    0.15
  -7 -15   3    0.04    0.13
  -7 -15   3    0.19    0.11
   7  15  -3    0.24    0.17
  -7  15   3    0.23    0.16
  -7  15   3    0.04    0.14
  -6 -15   3   15.50    0.64
  -6 -15   3   15.38    0.70
  -6 -15   3   15.39    0.57
  -6 -15   3   15.41    0.63
  -6 -15   3   13.67    0.70
   6 -15  -3   14.14    0.66
  -6 -15   3   14.91    0.65
  -6 -15   3   15.35    0.67
  -6  15   3   14.89    0.65
   6  15  -3   15.69    0.67
  -6  15   3   15.21    0.68
  -6  15   3   14.73    0.58
   5 -15  -3    8.19    0.52
   5 -15  -3    7.26    0.44
   5 -15  -3    8.08    0.49
  -5 -15   3    8.32    0.48
  -5 -15   3    8.32    0.42
  -5 -15   3    8.03    0.46
  -5 -15   3    7.69    0.42
  -5 -15   3    7.91    0.44
  -5 -15   3    8.15    0.53
  -5 -15   3    7.71    0.50
   5  15  -3    7.41    0.40
   5  15  -3    8.66    0.47
  -5  15   3    7.82    0.39
  -5  15   3    8.23    0.48
  -5  15   3    7.93    0.33
  -4 -15   3    7.05    0.39
  -4 -15   3    7.79    0.48
  -4 -15   3    6.04    0.38
  -4 -15   3    6.91    0.38
   4 -15  -3    7.62    0.46
  -4 -15   3    7.11    0.41
   4 -15  -3    6.90    0.47
  -4 -15   3    7.73    0.75
   4 -15  -3    7.47    0.41
  -4 -15   3    7.47    0.49
  -4 -15   3    7.74    0.42
   4  15  -3    7.14    0.38
  -4  15   3    6.71    0.44
  -4  15   3    7.10    0.32
   4  15  -3    6.85    0.41
   3 -15  -3   73.45    2.03
  -3 -15   3   66.10    1.99
  -3 -15   3   68.99    1.90
   3 -15  -3   71.60    2.04
  -3 -15   3   71.72    2.02
  -3 -15   3   66.00    1.96
  -3 -15   3   68.39    1.96
  -3 -15   3   67.43    1.91
   3 -15  -3   73.87    1.94
  -3 -15   3   71.16    2.04
  -3  15   3   68.08    1.84
   3  15  -3   73.83    1.94
   2 -15  -3   32.95    1.06
  -2 -15   3   30.86    1.00
  -2 -15   3   31.39    1.02
   2 -15  -3   32.23    0.97
  -2 -15   3   30.64    0.97
  -2 -15   3   31.07    0.95
  -2 -15   3   32.51    1.06
  -2 -15   3   33.48    1.06
  -2  15   3   31.34    0.91
   2  15  -3   32.18    0.97
  -1 -15   3   20.80    0.75
  -1 -15   3   21.17    0.71
  -1 -15   3   21.79    0.76
  -1 -15   3   20.88    0.74
   1 -15  -3   22.69    0.80
   1 -15  -3   21.63    0.78
  -1 -15   3   20.99    0.73
   1 -15  -3   19.59    0.70
   1 -15  -3   20.71    0.69
  -1  15   3   21.71    0.75
   1  15  -3   21.98    0.71
  -1  15   3   21.23    0.66
   0 -15  -3    4.72    0.34
   0 -15  -3    5.83    0.33
   0 -15   3    4.90    0.32
   0 -15  -3    5.53    0.37
   0 -15  -3    5.56    0.30
   0 -15   3    5.35    0.32
   0 -15   3    5.07    0.33
   0 -15   3    5.00    0.32
   0  15   3    5.11    0.29
   0  15   3    5.30    0.34
   0  15  -3    5.31    0.31
  -1 -15  -3   22.19    0.80
  -1 -15  -3   22.86    0.74
  -1 -15  -3   21.47    0.78
   1 -15   3   21.80    0.76
  -1 -15  -3   22.42    0.79
   1 -15   3   22.58    0.77
   1 -15   3   22.98    0.78
   1  15   3   23.26    0.74
  -1  15  -3   23.22    0.74
   1  15   3   21.91    0.71
   1  15   3   22.18    0.79
  -2 -15  -3    9.10    0.47
  -2 -15  -3    8.46    0.46
   2 -15   3    8.82    0.45
  -2 -15  -3    9.44    0.46
   2 -15   3    9.01    0.44
   2 -15   3    8.80    0.44
  -2  15  -3    9.87    0.42
   2  15   3    9.62    0.48
   2  15   3   10.04    0.42
   2  15   3    9.49    0.42
   3 -15   3    8.72    0.36
   3 -15   3    8.84    0.47
   3  15   3    9.23    0.47
   3  15   3    8.76    0.45
   3  15   3    8.95    0.43
   3  15   3    9.03    0.73
   3  15   3    9.42    0.48
  -3  15  -3    9.32    0.43
   4 -15   3    6.32    0.30
   4 -15   3    6.28    0.40
   4  15   3    6.67    0.40
   4  15   3    6.36    0.38
   4  15   3    7.07    0.41
   4  15   3    5.70    0.40
   4  15   3    7.14    0.45
   5 -15   3    2.72    0.30
   5 -15   3    2.68    0.18
  -5 -15  -3    2.67    0.30
   5  15   3    2.69    0.28
   5  15   3    3.49    0.34
   5  15   3    2.58    0.28
  -5  15  -3    3.10    0.34
   5  15   3    3.48    0.31
  -5  15  -3    2.86    0.30
  -6 -15  -3   10.62    0.52
  -6 -15  -3   12.14    0.52
   6 -15   3   11.15    0.51
  -6 -15  -3   11.56    0.51
  -6 -15  -3   11.19    0.54
  -6  15  -3   11.92    0.56
  -6  15  -3   10.78    0.59
   6  15   3   10.74    0.52
  -6  15  -3   11.42    0.51
   6  15   3   11.27    0.49
  -7 -15  -3    0.36    0.15
   7 -15   3    0.56    0.15
  -7 -15  -3    0.52    0.15
  -7 -15  -3    0.49    0.14
  -7 -15  -3    0.45    0.15
   7  15   3    0.47    0.12
  -7  15  -3    0.71    0.14
  -7  15  -3    0.35    0.16
  -7  15  -3    0.57    0.17
  -8 -15  -3    3.74    0.21
  -8  15  -3    3.35    0.22
  -8 -16   3    2.04    0.20
  -8 -16   3    2.25    0.20
   8  16  -3    2.27    0.20
  -7 -16   3   24.05    0.81
  -7 -16   3   23.63    0.65
  -7 -16   3   24.56    0.80
  -7 -16   3   23.07    0.79
  -7  16   3   23.20    0.81
   7  16  -3   21.67    0.82
  -7  16   3   21.58    0.89
   7  16  -3   21.40    0.80
  -6 -16   3    1.78    0.29
  -6 -16   3    1.63    0.22
  -6 -16   3    1.79    0.26
  -6 -16   3    1.75    0.21
  -6 -16   3    1.67    0.24
  -6 -16   3    1.65    0.29
  -6 -16   3    1.54    0.24
   6  16  -3    1.43    0.25
  -6  16   3    1.57    0.21
  -6  16   3    1.58    0.25
  -5 -16   3   24.79    0.81
   5 -16  -3   24.29    0.91
  -5 -16   3   24.37    0.83
  -5 -16   3   22.56    0.92
   5 -16  -3   23.08    0.92
  -5 -16   3   22.26    0.85
  -5 -16   3   24.76    0.87
  -5 -16   3   24.58    0.85
   5 -16  -3   23.41    0.85
  -5 -16   3   21.62    0.92
  -5  16   3   23.77    0.89
   5  16  -3   24.56    0.87
  -5  16   3   24.30    0.81
  -4 -16   3    3.94    0.40
  -4 -16   3    3.39    0.31
  -4 -16   3    3.69    0.33
  -4 -16   3    3.89    0.35
  -4 -16   3    3.70    0.33
  -4 -16   3    3.92    0.32
  -4 -16   3    4.35    0.40
   4 -16  -3    4.01    0.34
  -4 -16   3    3.83    0.38
   4 -16  -3    4.67    0.41
   4 -16  -3    3.12    0.36
  -4  16   3    4.10    0.38
  -4  16   3    3.71    0.25
   4  16  -3    3.61    0.29
   4  16  -3    4.38    0.35
   3 -16  -3  141.98    3.79
  -3 -16   3  141.47    3.76
  -3 -16   3  135.69    3.71
  -3 -16   3  139.91    3.64
  -3 -16   3  139.96    3.78
  -3 -16   3  139.72    3.71
   3 -16  -3  143.43    3.77
  -3 -16   3  143.63    3.66
   3 -16  -3  146.35    3.68
  -3 -16   3  132.37    3.80
   3  16  -3  141.70    3.66
  -3  16   3  138.40    3.82
  -3  16   3  140.65    3.57
  -2 -16   3   20.43    0.79
  -2 -16   3   19.51    0.74
  -2 -16   3   20.31    0.73
   2 -16  -3   21.54    0.72
   2 -16  -3   21.29    0.81
   2 -16  -3   21.08    0.80
  -2 -16   3   21.04    0.72
  -2 -16   3   19.99    0.69
  -2 -16   3   20.90    0.79
   2  16  -3   21.20    0.71
  -2  16   3   20.18    0.65
  -1 -16   3   14.72    0.59
  -1 -16   3   13.73    0.55
  -1 -16   3   13.83    0.54
  -1 -16   3   13.63    0.57
  -1 -16   3   14.36    0.60
  -1 -16   3   12.91    0.52
   1 -16  -3   14.47    0.53
   1 -16  -3   14.09    0.62
   1 -16  -3   15.17    0.62
   1  16  -3   14.42    0.54
  -1  16   3   13.57    0.57
  -1  16   3   13.20    0.49
   0 -16  -3    7.18    0.39
   0 -16   3    7.21    0.39
   0 -16   3    7.77    0.48
   0 -16  -3    7.87    0.44
   0 -16   3    7.22    0.39
   0 -16  -3    7.44    0.37
   0 -16  -3    8.01    0.44
   0 -16   3    7.57    0.38
   0  16   3    7.27    0.35
   0  16  -3    7.51    0.37
   0  16   3    8.04    0.42
  -1 -16  -3   18.70    0.71
   1 -16   3   17.38    0.67
  -1 -16  -3   18.79    0.72
  -1 -16  -3   19.21    0.65
  -1 -16  -3   17.57    0.69
   1 -16   3   17.46    0.68
   1  16   3   20.03    0.72
   1  16   3   18.28    0.63
  -1  16  -3   18.64    0.65
  -2 -16  -3    3.89    0.33
   2 -16   3    4.01    0.31
   2 -16   3    3.96    0.23
   2 -16   3    4.05    0.32
   2 -16   3    3.15    0.30
  -2 -16  -3    3.41    0.31
  -2 -16  -3    3.47    0.32
   2  16   3    3.45    0.32
   2  16   3    3.69    0.33
   2  16   3    3.88    0.28
   2  16   3    3.45    0.29
  -2  16  -3    3.54    0.28
   3 -16   3    0.18    0.16
   3 -16   3    0.42    0.11
   3 -16   3    0.25    0.19
   3  16   3    0.21    0.14
   3  16   3   -0.03    0.15
   3  16   3    0.30    0.15
   3  16   3    0.12    0.14
   4 -16   3   13.21    0.45
   4 -16   3   13.21    0.59
  -4 -16  -3   14.56    0.60
   4  16   3   13.33    0.56
  -4  16  -3   12.87    0.62
   4  16   3   13.64    0.60
   4  16   3   14.01    0.59
   4  16   3   14.54    0.64
  -5 -16  -3    7.88    0.44
   5 -16   3    7.23    0.44
   5  16   3    7.16    0.42
   5  16   3    7.79    0.43
  -5  16  -3    7.83    0.47
   5  16   3    6.85    0.45
   5  16   3    7.89    0.44
  -5  16  -3    7.59    0.45
  -6 -16  -3    3.92    0.31
  -6 -16  -3    3.78    0.33
  -6 -16  -3    3.56    0.28
  -6 -16  -3    3.64    0.31
  -6 -16  -3    3.19    0.28
   6 -16   3    3.56    0.31
   6  16   3    3.79    0.29
   6  16   3    3.33    0.31
  -6  16  -3    3.58    0.33
  -6  16  -3    3.96    0.32
  -6  16  -3    3.26    0.35
  -7 -16  -3    1.01    0.17
  -7 -16  -3    1.31    0.16
  -7 -16  -3    1.11    0.17
  -7 -16  -3    0.99    0.16
   7 -16   3    0.86    0.15
  -7  16  -3    0.96    0.13
  -7  16  -3    1.10    0.18
   7  16   3    0.88    0.12
   8 -17  -3    4.49    0.34
  -8 -17   3    4.40    0.38
  -8 -17   3    3.85    0.25
   8  17  -3    4.10    0.26
  -7 -17   3    6.02    0.35
  -7 -17   3    6.24    0.37
  -7 -17   3    7.15    0.38
   7  17  -3    6.12    0.38
  -7  17   3    6.10    0.36
   7  17  -3    5.78    0.37
  -6 -17   3    2.94    0.30
  -6 -17   3    1.87    0.25
  -6 -17   3    2.30    0.28
  -6 -17   3    2.13    0.23
  -6 -17   3    2.29    0.23
  -6  17   3    1.95    0.26
   6  17  -3    2.58    0.30
  -5 -17   3    6.55    0.43
  -5 -17   3    6.33    0.47
   5 -17  -3    5.78    0.44
  -5 -17   3    7.01    0.42
   5 -17  -3    5.88    0.40
  -5 -17   3    5.84    0.42
   5 -17  -3    5.94    0.46
  -5 -17   3    6.26    0.47
  -5 -17   3    6.54    0.39
  -5 -17   3    6.84    0.38
   5  17  -3    6.26    0.43
  -5  17   3    6.84    0.37
  -5  17   3    6.14    0.43
  -4 -17   3    6.45    0.46
   4 -17  -3    6.06    0.45
   4 -17  -3    6.69    0.40
   4 -17  -3    7.32    0.49
  -4 -17   3    6.81    0.41
  -4 -17   3    8.05    0.45
  -4 -17   3    7.45    0.49
  -4 -17   3    6.29    0.40
  -4 -17   3    6.92    0.39
  -4 -17   3    7.09    0.40
  -4  17   3    6.97    0.31
  -4  17   3    6.46    0.43
   4  17  -3    6.45    0.37
   4  17  -3    6.10    0.41
  -4  17   3    6.81    0.36
  -3 -17   3   42.20    1.36
  -3 -17   3   42.76    1.26
  -3 -17   3   41.36    1.24
  -3 -17   3   40.24    1.25
  -3 -17   3   41.72    1.33
   3 -17  -3   41.22    1.34
  -3 -17   3   40.09    1.25
  -3 -17   3   42.35    1.29
   3 -17  -3   41.02    1.25
   3 -17  -3   41.22    1.35
  -3  17   3   38.49    1.30
   3  17  -3   41.23    1.24
   2 -17  -3    2.40    0.29
  -2 -17   3    2.60    0.27
  -2 -17   3    2.77    0.31
   2 -17  -3    2.08    0.22
  -2 -17   3    2.52    0.31
  -2 -17   3    2.68    0.25
   2 -17  -3    2.17    0.29
  -2 -17   3    2.08    0.23
  -2 -17   3    2.77    0.36
  -2 -17   3    2.33    0.26
  -2  17   3    2.60    0.21
   2  17  -3    2.24    0.23
  -1 -17   3    4.87    0.34
   1 -17  -3    5.10    0.37
   1 -17  -3    4.75    0.31
   1 -17  -3    5.14    0.38
  -1 -17   3    5.36    0.36
  -1 -17   3    4.77    0.32
  -1 -17   3    4.57    0.32
  -1 -17   3    4.39    0.30
  -1 -17   3    4.96    0.36
   1  17  -3    4.93    0.31
  -1  17   3    4.54    0.28
  -1  17   3    4.66    0.35
   0 -17  -3   11.94    0.57
   0 -17   3   11.30    0.50
   0 -17  -3   12.00    0.52
   0 -17   3   11.81    0.53
   0 -17   3   11.76    0.52
   0 -17  -3   12.58    0.57
   0 -17  -3   11.97    0.49
   0  17  -3   11.83    0.49
   0  17   3   11.83    0.54
   0  17   3   12.20    0.47
   1 -17   3   16.92    0.68
  -1 -17  -3   17.55    0.71
  -1 -17  -3   18.83    0.72
  -1 -17  -3   18.21    0.65
  -1 -17  -3   16.64    0.68
   1 -17   3   17.79    0.55
   1 -17   3   17.89    0.67
  -1  17  -3   18.24    0.64
   1  17   3   18.19    0.71
   1  17   3   17.45    0.61
   2 -17   3   22.63    0.80
  -2 -17  -3   22.24    0.82
   2 -17   3   22.29    0.80
   2 -17   3   21.18    0.78
   2 -17   3   21.84    0.67
  -2 -17  -3   22.48    0.84
   2  17   3   22.62    0.81
  -2  17  -3   22.26    0.75
   2  17   3   23.09    0.76
   2  17   3   23.15    0.84
   3 -17   3   15.51    0.69
  -3 -17  -3   16.15    0.65
  -3 -17  -3   15.41    0.85
   3 -17   3   16.55    0.53
   3 -17   3   17.24    0.67
   3  17   3   16.72    0.63
   3  17   3   17.49    0.71
   3  17   3   15.87    0.63
   3  17   3   16.08    0.66
  -4 -17  -3    8.45    0.45
   4 -17   3    7.55    0.31
   4 -17   3    7.38    0.44
   4  17   3    8.05    0.43
   4  17   3    8.35    0.45
   4  17   3    8.50    0.50
   4  17   3    8.14    0.45
   5 -17   3    5.17    0.38
  -5 -17  -3    4.93    0.38
  -5 -17  -3    4.84    0.36
  -5 -17  -3    5.08    0.38
   5  17   3    4.93    0.39
   5  17   3    5.04    0.35
  -5  17  -3    4.76    0.37
  -5  17  -3    4.58    0.38
   5  17   3    4.70    0.37
  -6 -17  -3    6.03    0.35
  -6 -17  -3    5.58    0.38
  -6 -17  -3    5.53    0.34
   6 -17   3    5.44    0.35
  -6 -17  -3    5.31    0.37
  -6 -17  -3    5.49    0.33
   6  17   3    5.84    0.33
  -6  17  -3    6.29    0.43
  -6  17  -3    5.95    0.35
  -6  17  -3    6.35    0.40
   6  17   3    5.29    0.36
  -7 -17  -3   10.39    0.41
   7 -17   3   10.21    0.40
  -7 -17  -3   10.94    0.40
  -7 -17  -3   10.45    0.40
  -7  17  -3   10.66    0.44
  -8 -18   3    0.42    0.11
   8  18  -3    0.46    0.12
  -7 -18   3   -0.19    0.11
  -7 -18   3    0.04    0.11
  -7  18   3    0.12    0.13
   7  18  -3    0.05    0.14
  -6 -18   3    2.05    0.25
  -6 -18   3    2.50    0.22
  -6 -18   3    2.31    0.23
  -6 -18   3    2.54    0.28
  -6  18   3    2.33    0.28
   6  18  -3    2.32    0.28
  -5 -18   3    1.68    0.29
  -5 -18   3    2.02    0.23
   5 -18  -3    1.77    0.27
  -5 -18   3    2.30    0.31
  -5 -18   3    1.84    0.25
  -5 -18   3    1.79    0.27
  -5 -18   3    1.64    0.24
   5 -18  -3    1.57    0.28
  -5  18   3    1.85    0.22
  -5  18   3    2.04    0.28
   5  18  -3    2.29    0.29
  -4 -18   3    1.63    0.28
  -4 -18   3    1.23    0.23
   4 -18  -3    1.07    0.20
  -4 -18   3    1.60    0.22
  -4 -18   3    1.30    0.22
   4 -18  -3    1.32    0.26
  -4 -18   3    1.44    0.22
  -4 -18   3    1.54    0.23
  -4 -18   3    1.53    0.29
   4 -18  -3    1.16    0.25
  -4  18   3    1.07    0.23
  -4  18   3    1.09    0.18
   4  18  -3    1.42    0.23
  -4  18   3    1.18    0.15
  -3 -18   3   49.15    1.48
  -3 -18   3   51.39    1.51
   3 -18  -3   51.47    1.57
  -3 -18   3   51.12    1.59
  -3 -18   3   50.47    1.48
   3 -18  -3   50.21    1.47
  -3 -18   3   48.79    1.47
  -3 -18   3   49.81    1.56
  -3 -18   3   49.61    1.45
   3 -18  -3   50.80    1.58
  -3  18   3   49.43    1.53
   3  18  -3   46.96    1.44
  -3  18   3   50.61    1.37
   2 -18  -3    0.97    0.23
   2 -18  -3    0.71    0.17
  -2 -18   3    0.91    0.22
  -2 -18   3    0.92    0.19
  -2 -18   3    1.23    0.20
   2 -18  -3    1.08    0.24
  -2 -18   3    0.92    0.23
  -2 -18   3    1.23    0.20
  -2 -18   3    1.13    0.21
  -2  18   3    1.13    0.16
   2  18  -3    0.75    0.17
  -2  18   3    1.02    0.23
   1 -18  -3   10.33    0.46
  -1 -18   3    9.44    0.34
  -1 -18   3    9.62    0.51
  -1 -18   3   10.78    0.48
  -1 -18   3    9.86    0.46
   1 -18  -3   10.90    0.54
   1 -18  -3   10.57    0.55
  -1 -18   3   10.35    0.51
  -1 -18   3   10.82    0.48
  -1  18   3   10.26    0.42
  -1  18   3   10.26    0.50
   1  18  -3   10.26    0.46
   0 -18   3   11.12    0.52
   0 -18  -3   11.63    0.53
   0 -18   3   12.32    0.53
   0 -18  -3   13.01    0.60
   0 -18   3   11.32    0.64
   0 -18   3   12.30    0.51
   0 -18  -3   12.65    0.60
   0 -18   3   11.17    0.40
   0 -18  -3   12.97    0.52
   0  18   3   12.99    0.57
   0  18  -3   12.53    0.50
   0  18   3   11.94    0.48
   1 -18   3   25.30    0.88
   1 -18   3   25.93    0.88
  -1 -18  -3   25.88    0.95
  -1 -18  -3   27.61    0.95
   1 -18   3   24.44    0.74
   1  18   3   25.47    0.93
   1  18   3   26.10    0.83
  -1  18  -3   26.48    0.84
   1  18   3   26.16    0.92
   1  18   3   25.56    0.88
   2 -18   3   10.86    0.39
   2 -18   3   10.75    0.52
  -2 -18  -3   11.01    0.55
  -2 -18  -3   10.19    0.50
  -2 -18  -3   11.30    0.57
   2 -18   3   10.38    0.55
   2 -18   3   11.57    0.54
   2  18   3   11.14    0.53
   2  18   3   12.37    0.57
   2  18   3   10.49    0.49
   2  18   3   11.25    0.49
  -3 -18  -3    5.85    0.38
  -3 -18  -3    5.98    0.39
   3 -18   3    5.84    0.44
   3 -18   3    5.50    0.39
  -3 -18  -3    5.21    0.44
   3 -18   3    5.29    0.27
   3  18   3    5.65    0.37
   3  18   3    6.03    0.41
   3  18   3    5.56    0.36
   3  18   3    5.81    0.43
  -4 -18  -3   23.84    0.86
   4 -18   3   23.94    0.85
   4 -18   3   22.84    0.66
  -4 -18  -3   24.42    0.85
   4  18   3   23.40    0.81
   4  18   3   24.94    0.90
   4  18   3   24.10    0.86
  -5 -18  -3    4.06    0.31
  -5 -18  -3    3.68    0.31
  -5 -18  -3    3.87    0.34
  -5 -18  -3    3.32    0.33
   5 -18   3    3.75    0.33
   5  18   3    3.71    0.29
  -5  18  -3    3.57    0.33
  -5  18  -3    3.76    0.33
   5  18   3    3.44    0.33
  -6 -18  -3   20.65    0.71
  -6 -18  -3   19.70    0.73
  -6 -18  -3   20.59    0.69
   6 -18   3   20.90    0.71
  -6 -18  -3   20.91    0.69
  -6 -18  -3   22.26    0.71
  -6  18  -3   19.16    0.78
  -6  18  -3   22.03    0.76
   6  18   3   20.66    0.65
  -6  18  -3   20.31    0.67
   6  18   3   19.07    0.73
  -7 -18  -3    0.10    0.10
  -7 -18  -3    0.33    0.10
  -7 -18  -3    0.42    0.12
  -7  18  -3    0.12    0.11
  -8 -19   3    0.32    0.09
  -7 -19   3    1.39    0.19
  -7 -19   3    1.08    0.17
  -7  19   3    1.51    0.18
   7  19  -3    1.30    0.19
  -6 -19   3    0.19    0.13
  -6 -19   3    0.52    0.17
  -6 -19   3    0.21    0.13
  -6 -19   3    0.58    0.17
   6  19  -3    0.23    0.17
   6  19  -3    0.51    0.17
  -6  19   3    0.32    0.17
   5 -19  -3    0.28    0.18
   5 -19  -3    0.50    0.19
  -5 -19   3    0.35    0.16
  -5 -19   3    0.41    0.20
  -5 -19   3    0.35    0.17
  -5 -19   3    0.47    0.21
  -5 -19   3    0.60    0.19
  -5 -19   3    0.66    0.17
  -5  19   3    0.34    0.14
  -5  19   3    0.35    0.17
   5  19  -3    0.32    0.18
  -4 -19   3    5.98    0.39
  -4 -19   3    6.31    0.38
   4 -19  -3    6.13    0.44
  -4 -19   3    5.87    0.47
   4 -19  -3    6.45    0.46
  -4 -19   3    6.46    0.39
  -4 -19   3    5.57    0.44
  -4 -19   3    6.75    0.43
  -4 -19   3    5.85    0.39
   4 -19  -3    6.27    0.39
  -4  19   3    6.10    0.43
  -4  19   3    6.19    0.36
   3 -19  -3    4.54    0.42
   3 -19  -3    4.33    0.40
  -3 -19   3    4.27    0.34
   3 -19  -3    4.68    0.34
  -3 -19   3    4.67    0.36
  -3 -19   3    4.54    0.39
  -3 -19   3    4.40    0.34
  -3 -19   3    4.69    0.41
  -3 -19   3    4.14    0.35
  -3 -19   3    4.63    0.43
  -3  19   3    4.58    0.28
  -3  19   3    4.86    0.39
   3  19  -3    3.64    0.38
  -2 -19   3   23.45    0.86
   2 -19  -3   25.71    0.94
  -2 -19   3   24.82    0.85
   2 -19  -3   25.80    0.86
  -2 -19   3   25.05    0.88
  -2 -19   3   26.00    0.95
   2 -19  -3   25.77    0.95
  -2 -19   3   26.01    0.95
  -2 -19   3   24.53    0.86
  -2 -19   3   24.44    0.85
  -2  19   3   26.30    0.78
   2  19  -3   24.31    0.83
   1 -19  -3    5.60    0.42
  -1 -19   3    5.01    0.38
   1 -19  -3    5.23    0.34
  -1 -19   3    5.22    0.35
  -1 -19   3    5.14    0.21
  -1 -19   3    4.89    0.34
  -1 -19   3    5.05    0.37
   1 -19  -3    5.73    0.44
  -1 -19   3    4.57    0.38
  -1 -19   3    5.50    0.36
  -1  19   3    5.96    0.40
  -1  19   3    5.30    0.31
  -1  19   3    5.04    0.40
   1  19  -3    5.14    0.33
   0 -19  -3    2.33    0.29
   0 -19  -3    2.39    0.25
   0 -19  -3    2.35    0.27
   0 -19   3    2.73    0.28
   0 -19  -3    2.19    0.30
   0 -19   3    2.17    0.26
   0 -19   3    2.48    0.26
   0 -19   3    2.16    0.16
   0 -19   3    1.50    0.23
   0  19   3    2.16    0.27
   0  19   3    2.67    0.24
   0  19   3    2.52    0.30
   0  19  -3    2.24    0.23
   1 -19   3    3.29    0.30
   1 -19   3    3.60    0.32
   1 -19   3    3.63    0.21
  -1 -19  -3    3.79    0.38
  -1 -19  -3    3.51    0.36
   1 -19   3    3.07    0.48
   1  19   3    4.14    0.31
   1  19   3    3.52    0.32
   1  19   3    3.64    0.35
   1  19   3    4.04    0.39
   2 -19   3    3.11    0.33
  -2 -19  -3    3.03    0.34
   2 -19   3    2.74    0.29
  -2 -19  -3    3.55    0.31
   2 -19   3    3.28    0.31
  -2 -19  -3    2.76    0.32
   2 -19   3    3.20    0.31
   2 -19   3    2.84    0.20
   2  19   3    2.89    0.32
   2  19   3    3.12    0.27
   2  19   3    3.30    0.32
   2  19   3    3.56    0.35
   3 -19   3    3.03    0.34
  -3 -19  -3    3.20    0.30
  -3 -19  -3    2.81    0.35
   3 -19   3    2.76    0.30
  -3 -19  -3    2.74    0.29
   3 -19   3    3.02    0.20
  -3  19  -3    3.54    0.32
   3  19   3    3.01    0.33
   3  19   3    3.40    0.33
   3  19   3    3.12    0.28
  -4 -19  -3   14.88    0.63
  -4 -19  -3   15.09    0.64
   4 -19   3   16.05    0.65
  -4  19  -3   15.44    0.65
   4  19   3   15.72    0.69
   4  19   3   15.83    0.61
   4  19   3   15.78    0.65
  -5 -19  -3    1.16    0.20
  -5 -19  -3    0.93    0.20
   5 -19   3    0.94    0.20
  -5 -19  -3    0.54    0.17
  -5 -19  -3    0.63    0.19
  -5  19  -3    1.09    0.22
  -5  19  -3    0.69    0.20
   5  19   3    0.71    0.20
   5  19   3    0.85    0.17
  -6 -19  -3    0.10    0.12
  -6 -19  -3    0.16    0.12
  -6 -19  -3    0.17    0.14
  -6 -19  -3    0.19    0.15
   6 -19   3    0.22    0.14
  -6 -19  -3    0.37    0.14
  -6  19  -3    0.18    0.12
   6  19   3    0.08    0.10
  -6  19  -3    0.28    0.15
  -6  19  -3    0.03    0.14
  -7 -19  -3   12.21    0.41
  -7 -19  -3   12.25    0.38
   7  19   3   11.62    0.43
  -7  19  -3   12.42    0.44
  -7 -20   3    1.28    0.17
   7  20  -3    1.61    0.18
  -6 -20   3    2.91    0.28
  -6 -20   3    2.93    0.24
  -6 -20   3    3.00    0.28
  -6 -20   3    3.03    0.22
   6  20  -3    2.43    0.26
   6  20  -3    2.26    0.25
  -6  20   3    2.75    0.26
  -5 -20   3    2.83    0.28
  -5 -20   3    2.98    0.31
  -5 -20   3    3.20    0.31
  -5 -20   3    2.68    0.25
   5  20  -3    2.96    0.30
  -5  20   3    3.37    0.32
  -4 -20   3    7.05    0.44
  -4 -20   3    7.46    0.50
  -4 -20   3    7.08    0.40
   4 -20  -3    7.21    0.48
   4 -20  -3    6.66    0.46
  -4 -20   3    7.43    0.43
  -4 -20   3    7.17    0.42
  -4 -20   3    6.73    0.48
  -4 -20   3    7.21    0.41
  -4  20   3    7.71    0.39
  -4  20   3    7.50    0.45
  -3 -20   3    2.75    0.28
  -3 -20   3    2.60    0.33
  -3 -20   3    2.93    0.28
  -3 -20   3    3.02    0.32
  -3 -20   3    2.99    0.34
  -3 -20   3    2.86    0.28
  -3 -20   3    2.42    0.27
   3 -20  -3    2.44    0.31
   3 -20  -3    2.44    0.27
   3 -20  -3    2.52    0.32
  -3  20   3    3.16    0.25
  -3  20   3    3.28    0.33
  -2 -20   3    0.87    0.19
  -2 -20   3    0.88    0.19
  -2 -20   3    0.88    0.20
   2 -20  -3    0.97    0.19
  -2 -20   3    1.02    0.23
  -2 -20   3    0.67    0.21
   2 -20  -3    1.03    0.24
  -2 -20   3    1.38    0.22
   2 -20  -3    0.77    0.23
  -2 -20   3    0.98    0.25
  -2  20   3    1.00    0.22
  -2  20   3    0.76    0.15
   1 -20  -3    7.64    0.49
  -1 -20   3    6.50    0.40
  -1 -20   3    6.43    0.45
  -1 -20   3    7.98    0.43
  -1 -20   3    7.73    0.43
   1 -20  -3    7.60    0.49
   1 -20  -3    7.56    0.41
  -1 -20   3    6.76    0.41
  -1 -20   3    7.65    0.46
  -1  20   3    6.74    0.44
  -1  20   3    7.65    0.36
  -1  20   3    7.78    0.46
   0 -20   3   14.61    0.61
   0 -20   3   14.79    0.60
   0 -20   3   13.19    0.43
   0 -20  -3   13.46    0.56
   0 -20   3   13.36    0.57
   0 -20  -3   12.68    0.64
   0 -20  -3   13.25    0.57
   0 -20  -3   14.14    0.67
   0  20   3   14.61    0.63
   0  20   3   15.90    0.66
   0  20   3   14.45    0.53
  -1 -20  -3    9.21    0.52
   1 -20   3    9.28    0.47
   1 -20   3    9.59    0.49
   1 -20   3    8.88    0.33
  -1 -20  -3    9.47    0.55
   1  20   3    9.48    0.44
   1  20   3    9.51    0.51
   1  20   3    9.08    0.51
   2 -20   3   19.91    0.74
   2 -20   3   17.99    0.69
   2 -20   3   18.36    0.75
   2 -20   3   19.42    0.73
  -2 -20  -3   17.85    0.75
  -2 -20  -3   18.50    0.69
   2 -20   3   18.41    0.55
  -2 -20  -3   17.81    0.78
   2  20   3   18.99    0.76
   2  20   3   19.45    0.74
   2  20   3   18.98    0.67
   2  20   3   18.80    0.77
  -3 -20  -3    1.50    0.23
  -3 -20  -3    1.34    0.28
   3 -20   3    1.84    0.25
   3 -20   3    1.62    0.13
   3  20   3    1.72    0.25
   3  20   3    2.14    0.30
   3  20   3    1.62    0.21
   3  20   3    1.49    0.25
  -3  20  -3    1.50    0.25
  -4 -20  -3    1.24    0.22
  -4 -20  -3    1.51    0.22
   4 -20   3    1.24    0.22
  -4 -20  -3    1.13    0.21
  -4  20  -3    1.24    0.22
   4  20   3    1.22    0.19
   4  20   3    1.06    0.22
  -5 -20  -3    0.70    0.17
   5 -20   3    0.76    0.18
  -5 -20  -3    0.30    0.15
  -5 -20  -3    0.25    0.15
  -5 -20  -3    0.38    0.17
   5  20   3    0.44    0.17
  -5  20  -3    0.14    0.15
   5  20   3    0.28    0.14
  -5  20  -3    0.50    0.17
  -6 -20  -3    8.14    0.38
   6 -20   3    8.33    0.36
  -6 -20  -3    8.46    0.37
  -6 -20  -3    7.50    0.35
  -6 -20  -3    8.36    0.38
   6  20   3    8.32    0.40
  -6  20  -3    8.11    0.39
  -6  20  -3    8.21    0.32
  -7 -20  -3    2.58    0.23
  -7  20  -3    3.04    0.19
  -7 -21   3    0.18    0.11
   7 -21  -3    0.12    0.18
   7  21  -3    0.26    0.11
  -6 -21   3    0.39    0.10
  -6 -21   3    0.20    0.14
  -6 -21   3    0.41    0.13
  -6 -21   3    0.43    0.15
   6  21  -3    0.45    0.16
  -5 -21   3   10.61    0.50
  -5 -21   3   11.80    0.46
  -5 -21   3   11.30    0.53
  -5 -21   3   10.86    0.49
   5  21  -3   10.97    0.54
   4 -21  -3   15.44    0.70
  -4 -21   3   16.06    0.72
  -4 -21   3   15.84    0.74
   4 -21  -3   15.70    0.71
  -4 -21   3   15.73    0.64
  -4 -21   3   16.90    0.65
  -4 -21   3   15.81    0.62
  -4 -21   3   16.14    0.61
  -4 -21   3   17.73    0.69
  -4  21   3   16.27    0.63
  -4  21   3   14.57    0.66
  -3 -21   3   15.63    0.63
  -3 -21   3   14.87    0.71
   3 -21  -3   15.88    0.71
  -3 -21   3   16.29    0.63
  -3 -21   3   15.09    0.65
  -3 -21   3   15.21    0.70
   3 -21  -3   14.75    0.70
   3 -21  -3   14.15    0.61
  -3 -21   3   15.91    0.63
  -3 -21   3   16.61    0.63
  -3  21   3   14.89    0.49
  -3  21   3   15.18    0.67
   2 -21  -3   11.38    0.61
  -2 -21   3   10.92    0.51
   2 -21  -3   10.89    0.59
  -2 -21   3   11.65    0.53
  -2 -21   3   11.47    0.60
   2 -21  -3   10.52    0.50
  -2 -21   3   10.85    0.59
  -2 -21   3   11.56    0.53
  -2 -21   3   10.93    0.52
  -2  21   3   12.19    0.44
  -2  21   3   10.60    0.55
  -1 -21   3    6.80    0.41
  -1 -21   3    6.69    0.41
  -1 -21   3    6.48    0.45
   1 -21  -3    7.33    0.50
   1 -21  -3    7.54    0.48
   1 -21  -3    6.73    0.40
  -1 -21   3    6.12    0.45
  -1 -21   3    6.73    0.41
  -1 -21   3    6.93    0.43
  -1  21   3    7.09    0.35
  -1  21   3    6.57    0.45
  -1  21   3    7.06    0.46
   0 -21   3    2.83    0.28
   0 -21   3    3.25    0.32
   0 -21  -3    2.82    0.33
   0 -21  -3    2.93    0.29
   0 -21  -3    2.60    0.26
   0 -21  -3    2.35    0.32
   0 -21   3    2.29    0.29
   0  21   3    2.90    0.25
   0  21   3    3.35    0.35
   0  21   3    3.06    0.33
   1 -21   3   10.41    0.50
   1 -21   3   10.75    0.53
  -1 -21  -3    9.78    0.55
  -1 -21  -3   10.12    0.50
  -1 -21  -3    9.95    0.54
   1 -21   3   10.10    0.33
   1  21   3   10.46    0.46
   1  21   3   10.50    0.55
   1  21   3   10.95    0.55
  -2 -21  -3   42.95    1.43
  -2 -21  -3   44.06    1.42
  -2 -21  -3   43.39    1.31
   2 -21   3   45.08    1.36
  -2 -21  -3   45.95    1.36
   2 -21   3   44.95    1.36
   2 -21   3   41.75    1.14
   2 -21   3   42.63    1.32
   2 -21   3   45.13    1.36
   2  21   3   45.61    1.29
   2  21   3   46.59    1.42
  -2  21  -3   43.24    1.35
   2  21   3   43.06    1.39
  -3 -21  -3    6.57    0.41
  -3 -21  -3    6.28    0.38
  -3 -21  -3    5.92    0.71
   3 -21   3    5.78    0.41
   3  21   3    6.47    0.37
   3  21   3    5.71    0.42
   3  21   3    6.85    0.45
  -3  21  -3    5.42    0.40
  -4 -21  -3   19.01    0.69
   4 -21   3   17.74    0.69
  -4 -21  -3   17.63    0.67
  -4 -21  -3   17.73    0.66
   4  21   3   16.75    0.70
  -4  21  -3   16.94    0.69
   4  21   3   18.33    0.63
  -4  21  -3   17.97    0.67
   4  21   3   16.97    0.71
  -5 -21  -3    1.12    0.19
  -5 -21  -3    1.10    0.20
  -5 -21  -3    0.85    0.18
   5 -21   3    1.15    0.19
  -5 -21  -3    0.96    0.18
  -5  21  -3    0.84    0.17
   5  21   3    1.35    0.21
   5  21   3    1.29    0.20
   5  21   3    0.85    0.14
  -5  21  -3    0.71    0.17
  -6 -21  -3    1.05    0.15
   6 -21   3    1.04    0.15
  -6 -21  -3    1.17    0.16
  -6 -21  -3    1.19    0.14
  -6  21  -3    1.22    0.17
   6  21   3    1.29    0.17
  -7 -22   3    0.71    0.12
   7  22  -3    0.52    0.11
  -6 -22   3    3.44    0.24
  -6 -22   3    3.90    0.27
  -6 -22   3    3.51    0.27
   6  22  -3    3.86    0.29
  -5 -22   3    2.49    0.25
  -5 -22   3    2.48    0.21
  -5 -22   3    2.74    0.26
  -5 -22   3    2.22    0.23
  -5 -22   3    2.94    0.29
   5  22  -3    2.52    0.27
  -4 -22   3    6.41    0.41
  -4 -22   3    6.24    0.39
  -4 -22   3    6.31    0.37
  -4 -22   3    5.97    0.38
  -4 -22   3    5.72    0.36
   4  22  -3    6.37    0.43
   3 -22  -3   42.65    1.43
  -3 -22   3   44.76    1.33
  -3 -22   3   45.32    1.37
  -3 -22   3   43.83    1.31
   3 -22  -3   43.77    1.42
  -3 -22   3   45.36    1.34
  -3 -22   3   42.56    1.43
  -3 -22   3   46.34    1.35
  -3 -22   3   43.30    1.43
  -3  22   3   43.82    1.30
   2 -22  -3    2.35    0.26
  -2 -22   3    2.26    0.30
   2 -22  -3    2.43    0.33
  -2 -22   3    2.82    0.34
  -2 -22   3    2.36    0.27
  -2 -22   3    1.87    0.24
  -2 -22   3    2.48    0.27
  -2 -22   3    2.40    0.28
   2 -22  -3    3.18    0.36
  -1 -22   3    2.60    0.28
   1 -22  -3    2.09    0.30
   1 -22  -3    1.74    0.29
  -1 -22   3    2.82    0.29
  -1 -22   3    2.78    0.32
   1 -22  -3    2.40    0.26
  -1 -22   3    3.08    0.29
  -1 -22   3    2.59    0.27
  -1  22   3    2.99    0.24
   0 -22  -3    3.01    0.35
   0 -22  -3    3.11    0.30
   0 -22   3    3.82    0.31
   0 -22  -3    2.30    0.32
   0 -22   3    2.66    0.28
   0 -22   3    3.01    0.31
   0  22   3    3.59    0.29
   0  22   3    2.96    0.33
   0  22   3    3.46    0.40
  -1 -22  -3    5.45    0.44
   1 -22   3    5.14    0.41
  -1 -22  -3    5.13    0.39
  -1 -22  -3    5.64    0.44
   1 -22   3    5.81    0.38
   1  22   3    4.97    0.34
  -1  22  -3    5.72    0.42
   1  22   3    6.07    0.44
   1  22   3    5.57    0.40
  -2 -22  -3    8.34    0.51
   2 -22   3    8.21    0.49
   2 -22   3    8.38    0.43
  -2 -22  -3    7.73    0.52
  -2 -22  -3    8.62    0.46
   2 -22   3    8.25    0.47
  -2 -22  -3    8.67    0.44
   2  22   3    8.53    0.49
   2  22   3    8.95    0.42
  -2  22  -3    8.79    0.50
   2  22   3    7.84    0.49
   3 -22   3    0.97    0.20
  -3 -22  -3    0.90    0.20
  -3 -22  -3    0.35    0.16
   3  22   3    0.82    0.21
  -3  22  -3    0.50    0.20
   3  22   3    0.73    0.17
   3  22   3    0.51    0.19
  -4 -22  -3    9.94    0.50
  -4 -22  -3    9.49    0.46
  -4 -22  -3   10.11    0.48
   4 -22   3    9.91    0.48
   4  22   3   10.59    0.42
   4  22   3    9.34    0.49
   4  22   3    9.97    0.51
  -4  22  -3    9.62    0.47
  -4  22  -3    9.70    0.48
  -5 -22  -3    5.31    0.32
  -5 -22  -3    5.90    0.32
   5 -22   3    5.74    0.33
  -5 -22  -3    5.24    0.31
  -5 -22  -3    5.42    0.33
  -5  22  -3    4.57    0.36
   5  22   3    4.93    0.33
  -5  22  -3    5.81    0.30
  -5  22  -3    5.71    0.34
  -6 -22  -3    0.96    0.13
  -6 -22  -3    0.84    0.13
  -6 -22  -3    0.74    0.12
   6  22   3    0.81    0.19
  -6  22  -3    1.01    0.14
  -6 -23   3    0.50    0.12
  -6 -23   3    0.44    0.13
   6  23  -3    0.08    0.12
  -5 -23   3    5.74    0.32
  -5 -23   3    5.16    0.32
  -5 -23   3    5.03    0.28
  -5 -23   3    5.03    0.29
  -5 -23   3    5.58    0.35
   5  23  -3    4.84    0.34
  -4 -23   3   10.81    0.49
  -4 -23   3   12.66    0.52
  -4 -23   3   11.38    0.53
  -4 -23   3   11.40    0.50
  -4 -23   3   11.72    0.48
   4  23  -3   11.49    0.54
  -3 -23   3    4.06    0.32
  -3 -23   3    3.45    0.32
  -3 -23   3    2.84    0.28
  -3 -23   3    2.65    0.32
  -3 -23   3    3.20    0.34
   3 -23  -3    2.30    0.30
  -3 -23   3    3.19    0.30
   3 -23  -3    2.68    0.33
  -2 -23   3    4.40    0.36
   2 -23  -3    3.92    0.38
   2 -23  -3    4.39    0.42
  -2 -23   3    3.82    0.33
  -2 -23   3    4.84    0.36
  -2 -23   3    3.88    0.38
  -2 -23   3    4.61    0.41
  -2 -23   3    3.71    0.32
  -1 -23   3    7.43    0.41
  -1 -23   3    6.75    0.47
  -1 -23   3    7.53    0.45
   1 -23  -3    7.60    0.51
   1 -23  -3    7.52    0.50
  -1 -23   3    7.38    0.44
  -1  23   3    7.74    0.35
   0 -23  -3   14.95    0.60
   0 -23   3   15.38    0.63
   0 -23   3   13.83    0.58
   0 -23   3   15.13    0.63
   0 -23  -3   15.07    0.71
   0 -23  -3   14.75    0.69
   0  23  -3   14.07    0.65
   0  23   3   15.05    0.53
   0  23   3   15.72    0.67
   1 -23   3   16.84    0.68
   1 -23   3   17.62    0.67
  -1 -23  -3   16.78    0.76
  -1 -23  -3   17.29    0.68
  -1 -23  -3   16.12    0.73
   1  23   3   18.18    0.74
   1  23   3   18.01    0.60
  -1  23  -3   15.84    0.69
   2 -23   3   13.03    0.54
  -2 -23  -3   12.72    0.53
  -2 -23  -3   12.37    0.63
  -2 -23  -3   11.61    0.63
  -2 -23  -3   13.09    0.58
   2 -23   3   13.62    0.58
   2  23   3   12.18    0.59
   2  23   3   12.75    0.50
   2  23   3   13.88    0.62
  -2  23  -3   12.80    0.59
   3 -23   3    1.34    0.22
  -3 -23  -3    1.08    0.19
  -3 -23  -3    1.02    0.21
   3  23   3    0.95    0.17
   3  23   3    0.74    0.21
  -3  23  -3    1.11    0.22
   3  23   3    1.16    0.22
  -4 -23  -3   20.73    0.73
  -4 -23  -3   21.44    0.72
  -4 -23  -3   21.30    0.74
   4 -23   3   21.08    0.72
   4  23   3   19.99    0.76
  -4  23  -3   21.23    0.69
   4  23   3   19.72    0.74
  -4  23  -3   20.02    0.72
  -5 -23  -3    5.69    0.31
  -5 -23  -3    6.16    0.31
  -5 -23  -3    6.16    0.33
   5 -23   3    5.61    0.30
   5  23   3    5.43    0.32
  -5  23  -3    5.45    0.31
  -5  23  -3    5.46    0.26
  -6 -23  -3    0.47    0.11
  -6 -23  -3    0.64    0.11
  -6 -24   3    2.50    0.19
   6 -24  -3    3.15    0.32
  -6 -24   3    2.48    0.19
  -5 -24   3    1.35    0.18
  -5 -24   3    1.55    0.18
  -5 -24   3    1.37    0.19
  -5 -24   3    1.35    0.13
  -5 -24   3    1.35    0.16
   5  24  -3    1.50    0.20
  -4 -24   3    0.27    0.13
  -4 -24   3   -0.08    0.13
  -4 -24   3    0.33    0.15
  -4 -24   3    0.29    0.14
  -4 -24   3    0.30    0.14
   4  24  -3    0.32    0.17
  -3 -24   3    0.35    0.16
  -3 -24   3    0.17    0.14
  -3 -24   3   -0.07    0.13
  -3 -24   3    0.08    0.14
   3  24  -3    0.03    0.17
   2 -24  -3    0.44    0.20
  -2 -24   3    0.51    0.17
  -2 -24   3    0.43    0.18
  -2 -24   3    0.39    0.22
  -2 -24   3    0.51    0.20
  -2 -24   3    0.72    0.18
  -2 -24   3    0.38    0.17
   2 -24  -3    0.56    0.21
   2  24  -3    0.38    0.19
  -1 -24   3    6.11    0.40
   1 -24  -3    6.20    0.48
  -1 -24   3    5.81    0.38
  -1 -24   3    6.61    0.42
   1 -24  -3    6.13    0.46
   1  24  -3    6.01    0.43
   0 -24  -3    3.32    0.35
   0 -24   3    4.26    0.36
   0 -24  -3    3.99    0.32
   0 -24  -3    4.69    0.43
   0 -24   3    3.75    0.33
   0 -24   3    4.55    0.32
   0  24   3    4.25    0.26
   0  24   3    4.46    0.38
   0  24  -3    4.01    0.35
   1 -24   3    1.54    0.22
  -1 -24  -3    1.41    0.22
   1 -24   3    1.55    0.24
  -1 -24  -3    1.13    0.26
   1 -24   3    1.84    0.24
  -1 -24  -3    1.66    0.27
  -1  24  -3    1.46    0.24
   1  24   3    1.72    0.19
   1  24   3    1.35    0.25
  -2 -24  -3   19.76    0.71
  -2 -24  -3   21.33    0.76
   2 -24   3   19.69    0.72
   2 -24   3   21.39    0.76
   2  24   3   22.07    0.82
  -2  24  -3   20.94    0.77
   2  24   3   21.11    0.67
   3 -24   3    2.03    0.25
  -3 -24  -3    2.14    0.24
  -3 -24  -3    2.19    0.23
   3  24   3    1.89    0.18
  -3  24  -3    2.44    0.25
   3  24   3    1.75    0.25
   4 -24   3    3.12    0.26
  -4 -24  -3    2.93    0.26
  -4 -24  -3    2.78    0.25
  -4 -24  -3    3.23    0.26
   4  24   3    2.42    0.26
  -4  24  -3    3.59    0.27
  -5 -24  -3    0.49    0.13
   5 -24   3    0.22    0.11
  -5 -24  -3    0.45    0.12
  -5 -24  -3    0.71    0.14
  -5  24  -3    0.39    0.12
  -6 -25   3    0.68    0.10
   6  25  -3    0.52    0.10
  -5 -25   3    0.47    0.12
  -5 -25   3    0.46    0.12
  -5 -25   3    0.44    0.13
  -4 -25   3    2.72    0.26
  -4 -25   3    2.45    0.24
  -4 -25   3    2.33    0.23
  -4 -25   3    2.47    0.21
   4  25  -3    2.45    0.23
  -3 -25   3    3.87    0.31
  -3 -25   3    4.36    0.32
  -3 -25   3    4.49    0.32
  -3 -25   3    4.03    0.30
   3  25  -3    3.42    0.30
  -2 -25   3    1.45    0.23
  -2 -25   3    1.33    0.21
  -2 -25   3    1.71    0.21
   2  25  -3    1.24    0.23
  -1 -25   3   20.02    0.73
  -1 -25   3   19.86    0.73
  -1 -25   3   18.83    0.70
   1  25  -3   19.63    0.75
   0 -25   3    0.36    0.14
   0 -25   3    0.64    0.18
   0 -25   3    0.16    0.17
   0  25  -3    0.49    0.20
   0  25   3    0.47    0.11
   1 -25   3    0.58    0.17
   1 -25   3    0.53    0.18
   1 -25   3    0.52    0.18
  -1 -25  -3    0.41    0.17
  -1  25  -3    0.64    0.19
   1  25   3    0.47    0.12
   1  25   3    0.90    0.21
   2 -25   3   11.45    0.52
  -2 -25  -3   12.97    0.53
  -2  25  -3   12.62    0.55
   2  25   3   11.12    0.55
   2  25   3   11.92    0.41
  -3 -25  -3   18.64    0.67
   3 -25   3   19.67    0.67
  -3 -25  -3   18.49    0.68
  -3 -25  -3   19.00    0.65
  -3  25  -3   19.32    0.66
   3  25   3   18.92    0.72
  -4 -25  -3    0.67    0.16
   4 -25   3    0.42    0.13
  -4 -25  -3    0.59    0.14
  -4 -25  -3    0.61    0.14
  -4  25  -3    0.67    0.13
  -5 -25  -3    3.48    0.21
  -5 -25  -3    3.35    0.21
  -5 -25  -3    3.67    0.22
   5 -26  -3    1.68    0.17
  -5 -26   3    1.19    0.16
   5  26  -3    0.93    0.14
  -4 -26   3    6.12    0.32
  -4 -26   3    6.12    0.27
  -4 -26   3    5.86    0.33
  -4 -26   3    6.81    0.33
   4  26  -3    6.07    0.34
  -3 -26   3    1.35    0.18
[truncated: 428,254 more chars]
