# Supplementary material for: Crystal structure of a nucleoside model for the inter­strand cross-link formed by the reaction of 2′-de­oxy­guanosine and an abasic site in duplex DNA
Source: Acta Crystallogr E Crystallogr Commun. 2016 Apr 5;72(Pt 5):624–7. doi: 10.1107/S205698901600517X (PMC4908545; doi:10.1107/S205698901600517X)
Supplement: Supplementary file 2 [file e-72-00624-Isup2.hkl]

#
# h,k,l, Fc-squared, Fo-squared, sigma(Fo-squared), status flag
#
data_I
_shelx_title ' MCIII245_a.res in P2(1)'
_shelx_refln_list_code          4
_shelx_F_calc_maximum      174.76
_exptl_crystal_F_000       872.00
_reflns_d_resolution_high  0.8099

loop_
 _space_group_symop_operation_xyz
 'x, y, z'
 '-x, y+1/2, -z'

_cell_length_a     8.1817
_cell_length_b    26.4033
_cell_length_c     8.8800
_cell_angle_alpha  90.000
_cell_angle_beta   98.023
_cell_angle_gamma  90.000

_shelx_F_squared_multiplier     1.000

loop_
 _refln_index_h
 _refln_index_k
 _refln_index_l
 _refln_F_squared_calc
 _refln_F_squared_meas
 _refln_F_squared_sigma
 _refln_observed_status
   1 -31   0         56.75         57.02         5.24 o
   2 -31   0         24.57         20.03         3.70 o
   3 -31   0        113.08        108.48         6.78 o
   0 -30   0         75.83         88.11         4.68 o
   1 -30   0         26.62         30.19         2.44 o
   2 -30   0        236.39        249.45         6.96 o
   3 -30   0        213.06        224.37         6.53 o
   1 -29   0         72.07         68.16         3.98 o
   2 -29   0         99.63        102.64         4.63 o
   3 -29   0         87.19         80.32         3.61 o
   4 -29   0        148.35        164.76         5.55 o
   0 -28   0        801.84        810.08        18.19 o
   1 -28   0        169.06        173.52         5.24 o
   2 -28   0        143.46        141.49         5.46 o
   3 -28   0        505.66        536.96         9.83 o
   4 -28   0          2.31          3.86         1.76 o
   5 -28   0         47.42         51.47         4.31 o
   1 -27   0        276.54        284.55         6.77 o
   2 -27   0        129.12        122.99         4.65 o
   3 -27   0        162.27        169.30         4.91 o
   4 -27   0        112.91        110.95         4.03 o
   5 -27   0         89.14         79.55         3.03 o
   0 -26   0        463.25        483.15        13.33 o
   1 -26   0        326.10        311.09         6.24 o
   2 -26   0         66.01         64.31         3.69 o
   3 -26   0        247.50        261.55         6.26 o
   4 -26   0          0.37          1.20         1.76 o
   5 -26   0          1.51          0.74         1.76 o
   6 -26   0         10.43          8.32         2.77 o
   1 -25   0        591.73        578.19         8.52 o
   2 -25   0        286.73        321.34         8.32 o
   3 -25   0        318.30        338.18         7.50 o
   4 -25   0         86.00         95.28         4.32 o
   5 -25   0        349.78        345.93         7.29 o
   6 -25   0         43.08         44.07         4.62 o
   0 -24   0        107.22        104.55         5.07 o
   1 -24   0        384.62        379.99         5.98 o
   2 -24   0          7.96          5.17         1.94 o
   3 -24   0        721.36        717.72        12.18 o
   4 -24   0          5.66          3.79         1.97 o
   5 -24   0          3.79          0.19         1.44 o
   6 -24   0         46.19         42.54         3.25 o
   1 -23   0        526.53        540.97         6.88 o
   2 -23   0          4.51          3.05         1.80 o
   3 -23   0        356.83        388.42        10.66 o
   4 -23   0        192.43        181.11         5.00 o
   5 -23   0        152.51        157.14         4.05 o
   6 -23   0         37.81         39.34         2.37 o
   0 -22   0       1411.91       1407.23        21.73 o
   1 -22   0        423.30        452.76         6.62 o
   2 -22   0        119.01        114.44         3.69 o
   3 -22   0        122.31        102.32         3.73 o
   4 -22   0         73.98         66.35         3.09 o
   5 -22   0         36.69         30.51         2.33 o
   6 -22   0        132.40        133.82         4.09 o
   7 -22   0         10.30         11.75         2.28 o
   1 -21   0        634.12        617.72         9.00 o
   2 -21   0         43.90         38.43         2.34 o
   3 -21   0        238.92        237.57         5.26 o
   4 -21   0        574.33        542.78         8.23 o
   5 -21   0        185.55        178.16         4.57 o
   6 -21   0         17.21         13.47         2.14 o
   7 -21   0         95.44         93.41         3.66 o
   0 -20   0       1441.50       1368.94        54.14 o
   1 -20   0        330.13        323.72         6.08 o
   2 -20   0        322.39        306.21         4.95 o
   3 -20   0          3.29          1.03         1.80 o
   4 -20   0        109.52         97.10         3.37 o
   5 -20   0         60.37         52.36         2.54 o
   6 -20   0          3.08          4.12         1.81 o
   7 -20   0         25.67         23.59         2.48 o
   1 -19   0        545.22        538.22        12.48 o
   2 -19   0         66.49         60.19         2.93 o
   3 -19   0         37.98         34.28         2.60 o
   4 -19   0        196.32        204.65         4.60 o
   5 -19   0         21.15         20.08         1.98 o
   6 -19   0         85.89         94.46         3.45 o
   7 -19   0         37.95         45.09         2.60 o
   8 -19   0         50.40         44.38         4.31 o
   0 -18   0        299.41        287.62        11.39 o
   1 -18   0        452.06        523.11         8.27 o
   2 -18   0        111.84        118.69         4.07 o
   3 -18   0       1427.24       1424.61        17.67 o
   4 -18   0        133.06        125.74         4.03 o
   5 -18   0        188.76        185.13         4.31 o
   6 -18   0        973.75        973.49        18.00 o
   7 -18   0         12.71         17.95         2.14 o
   8 -18   0         60.01         53.64         2.93 o
   1 -17   0       1294.67       1376.01        15.32 o
   2 -17   0         63.61         63.79         3.06 o
   3 -17   0        386.19        385.17         7.62 o
   4 -17   0        341.48        330.16         6.26 o
   5 -17   0        880.93        875.58        12.62 o
   6 -17   0         71.71         69.22         3.26 o
   7 -17   0        210.71        208.26         6.37 o
   8 -17   0         63.06         72.51         4.12 o
   0 -16   0          6.36          6.24         2.00 o
   1 -16   0        104.42        109.87         3.15 o
   2 -16   0        155.83        156.80         4.40 o
   3 -16   0         30.89         38.30         3.14 o
   4 -16   0         23.29         21.77         2.40 o
   5 -16   0        499.95        457.24         6.80 o
   6 -16   0        707.96        707.91        10.96 o
   7 -16   0        106.36        121.02         4.34 o
   8 -16   0         24.07         24.36         2.61 o
   1 -15   0        571.84        609.87         7.79 o
   2 -15   0        674.57        724.93         8.44 o
   3 -15   0        356.54        356.92         5.78 o
   4 -15   0        797.50        809.03        20.34 o
   5 -15   0        242.37        220.86         5.94 o
   6 -15   0        487.45        464.93        10.28 o
   7 -15   0          6.63          7.92         1.77 o
   8 -15   0         34.92         35.76         2.64 o
   0 -14   0         98.24        129.99         5.34 o
   1 -14   0         56.48         54.59         2.23 o
   2 -14   0         74.70         90.70         2.88 o
   3 -14   0        261.95        297.00         5.00 o
   4 -14   0        570.75        574.39        10.95 o
   5 -14   0        272.00        274.80         5.84 o
   6 -14   0        322.93        293.79         6.50 o
   7 -14   0        270.02        261.56         5.49 o
   8 -14   0         25.54         27.08         2.56 o
   9 -14   0        223.05        212.35         8.63 o
   1 -13   0       1118.32       1144.89        12.46 o
   2 -13   0       1725.90       1900.72        19.53 o
   3 -13   0        263.33        253.75         4.54 o
   4 -13   0         53.90         62.95         3.20 o
   5 -13   0         43.54         40.19         2.71 o
   6 -13   0         79.71         76.33         3.70 o
   7 -13   0        305.48        309.76         6.08 o
   8 -13   0         60.67         54.39         2.89 o
   9 -13   0         70.93         86.60         5.86 o
   0 -12   0       2464.43       2619.68        36.52 o
   1 -12   0        391.72        373.20         5.17 o
   2 -12   0        595.33        616.82         7.49 o
   3 -12   0       1628.12       1690.85        19.16 o
   4 -12   0        324.53        341.35         9.88 o
   5 -12   0        173.84        142.80         5.42 o
   6 -12   0         25.79         26.03         2.40 o
   7 -12   0        205.02        201.12         4.99 o
   8 -12   0         36.25         38.04         3.84 o
   9 -12   0         20.28         13.90         2.59 o
   1 -11   0        758.20        763.36         8.60 o
   2 -11   0        261.32        261.69         4.11 o
   3 -11   0        132.62        107.73         5.24 o
   4 -11   0       1840.55       1848.17        28.87 o
   5 -11   0         38.41         43.44         4.75 o
   6 -11   0        295.35        299.21         6.62 o
   7 -11   0         25.78         26.76         2.66 o
   8 -11   0         19.97         16.06         2.30 o
   9 -11   0         60.02         60.53         4.68 o
   0 -10   0       3064.35       3211.09        41.10 o
   1 -10   0        640.14        637.12         7.31 o
   2 -10   0        580.07        582.77         6.98 o
   3 -10   0        202.74        234.06         4.74 o
   4 -10   0       2682.37       2633.44        35.24 o
   5 -10   0        558.26        588.36        15.58 o
   6 -10   0        276.04        287.33         6.62 o
   7 -10   0        146.47        132.45         6.85 o
   8 -10   0        201.10        201.18         5.30 o
   9 -10   0         43.35         46.35         4.31 o
   1  -9   0        812.60        863.63         9.31 o
   2  -9   0        149.80        175.44         3.08 o
   3  -9   0       1086.87       1144.98        16.32 o
   4  -9   0         21.03         21.20         2.94 o
   5  -9   0        212.80        208.75        11.21 o
   6  -9   0       2209.63       2135.58        34.61 o
   7  -9   0        219.56        204.03         5.17 o
   8  -9   0        120.17        118.67         5.03 o
   9  -9   0         12.86         17.88         2.49 o
   0  -8   0       8493.58       8234.27       143.83 o
   1  -8   0       1545.46       1461.28        17.33 o
   2  -8   0       3005.15       3048.15        33.52 o
   3  -8   0       5093.16       5422.32        68.15 o
   4  -8   0        311.16        330.16         6.64 o
   5  -8   0        621.10        670.55        13.14 o
   6  -8   0        592.91        537.20        20.05 o
   7  -8   0        593.70        580.50         9.08 o
   8  -8   0        152.22        137.01         7.25 o
   9  -8   0        201.84        210.89         5.20 o
   1  -7   0        711.82        731.33        15.11 o
   2  -7   0       1487.21       1406.49        16.70 o
   3  -7   0         62.78         47.57         2.45 o
   4  -7   0        628.57        624.75        12.19 o
   5  -7   0        148.00        147.04         7.56 o
   6  -7   0        836.62        792.53        20.12 o
   7  -7   0        385.96        388.56         7.06 o
   8  -7   0        305.90        294.43         7.44 o
   9  -7   0         54.89         51.41         2.90 o
   0  -6   0      16362.33      15984.16       616.55 o
   1  -6   0       2442.88       2546.61        36.77 o
   2  -6   0        997.64       1050.18        14.23 o
   3  -6   0       1365.41       1383.13        18.80 o
   4  -6   0        841.90        928.94        21.93 o
   5  -6   0        169.09        160.88         5.47 o
   6  -6   0        134.04        125.13         9.25 o
   7  -6   0        909.04        870.46        11.93 o
   8  -6   0         82.74         82.89         4.34 o
   9  -6   0          0.54          2.97         2.05 o
   1  -5   0       2634.78       2513.13        44.13 o
   2  -5   0        692.63        608.42        16.03 o
   3  -5   0        476.05        495.31         8.41 o
   4  -5   0        811.79        864.01        12.78 o
   5  -5   0        539.61        570.62        13.90 o
   6  -5   0       1602.25       1530.50        44.07 o
   7  -5   0        617.73        599.79        11.24 o
   8  -5   0        349.98        315.07         8.11 o
   9  -5   0         34.34         33.19         2.71 o
   0  -4   0       9000.62       8840.29       217.89 o
   1  -4   0       1523.63       1577.96        43.15 o
   2  -4   0       1852.65       1715.07        25.32 o
   3  -4   0        813.78        812.86        10.15 o
   4  -4   0       1198.98       1163.31        16.32 o
   5  -4   0       1020.41        988.47        30.82 o
   6  -4   0        493.75        460.44        17.57 o
   7  -4   0        231.88        220.58         6.58 o
   8  -4   0        154.41        148.59         5.70 o
   9  -4   0         27.12         32.68         4.58 o
   1  -3   0       2087.28       2005.76        36.21 o
   2  -3   0       1687.09       1648.29        24.20 o
   3  -3   0       1807.63       1816.92        23.64 o
   4  -3   0         97.95         87.29         3.61 o
   5  -3   0        377.21        377.83        10.40 o
   6  -3   0        435.97        386.02        11.62 o
   7  -3   0         40.51         37.06         2.90 o
   8  -3   0        233.37        213.33         7.09 o
   9  -3   0         33.18         38.23         3.22 o
   0  -2   0       5483.49       5707.48       140.54 o
   1  -2   0       1594.10       1582.88        35.29 o
   2  -2   0       5978.23       5914.42        83.63 o
   3  -2   0       2833.64       2997.52        92.30 o
   4  -2   0        609.65        626.81        11.26 o
   5  -2   0       1964.05       1890.52        37.60 o
   6  -2   0        143.17        145.97         7.24 o
   7  -2   0       1272.27       1218.61        15.73 o
   8  -2   0        517.97        527.17         8.74 o
   9  -2   0          7.15          9.09         2.49 o
   1  -1   0       1137.77       1066.47        43.46 o
   2  -1   0       8059.30       7437.91       129.56 o
   3  -1   0        433.78        475.49        12.79 o
   4  -1   0        790.18        826.01        14.17 o
   5  -1   0        182.60        192.62         6.88 o
   6  -1   0       1460.94       1427.82        31.81 o
   7  -1   0        476.02        452.45         8.04 o
   8  -1   0         86.03         86.20         4.59 o
   9  -1   0        113.07        117.69         4.52 o
   1   0   0       1616.53       1362.23        33.90 o
   2   0   0        916.28        896.26        16.56 o
   3   0   0       1013.54       1026.51        19.28 o
   4   0   0        649.10        783.84        13.34 o
   5   0   0        776.42        885.60        19.34 o
   6   0   0          4.53          1.15         2.35 o
   7   0   0         78.91         87.61         3.70 o
   8   0   0         58.05         60.50         3.86 o
   9   0   0         16.67         25.58         2.61 o
  10   0   0          3.01          4.93         2.77 o
   2   1   0       8069.05       7423.50       143.77 o
   3   1   0        431.85        454.10        10.32 o
   4   1   0        794.42        856.18        14.29 o
   5   1   0        181.57        194.90         7.03 o
   6   1   0       1464.19       1450.62        24.86 o
   7   1   0        477.65        461.47         7.89 o
   8   1   0         86.15         93.00         4.24 o
   9   1   0        110.91        115.03         4.51 o
   2   2   0       5989.36       5715.49       145.16 o
   3   2   0       2845.37       2912.37        69.96 o
   4   2   0        608.50        631.09        14.48 o
   5   2   0       1972.05       1906.67        46.23 o
   6   2   0        142.22        147.12         6.26 o
   7   2   0       1273.36       1227.98        14.58 o
   8   2   0        520.26        510.16         9.51 o
   9   2   0          7.18          7.61         2.13 o
   2   3   0       1690.30       1658.09        42.22 o
   3   3   0       1820.63       1765.40        58.71 o
   4   3   0         98.30         90.92         5.86 o
   5   3   0        379.60        381.40        10.43 o
   6   3   0        437.99        396.87        11.39 o
   7   3   0         42.96         38.45         2.55 o
   8   3   0        230.76        218.97         5.95 o
   9   3   0         33.51         38.40         2.89 o
   2   4   0       1852.39       1731.75        44.07 o
   3   4   0        812.19        823.19        22.81 o
   4   4   0       1198.12       1143.10        32.05 o
   5   4   0       1020.49        981.09        33.90 o
   6   4   0        498.91        469.16        14.68 o
   7   4   0        233.62        230.44         5.51 o
   8   4   0        157.41        155.77         5.27 o
   9   4   0         27.73         32.88         2.79 o
   1   5   0       2633.36       2437.52        62.26 o
   2   5   0        689.47        599.13        17.26 o
   3   5   0        477.10        477.09        14.79 o
   4   5   0        813.37        863.56        24.96 o
   5   5   0        547.38        579.10        21.88 o
   6   5   0       1597.53       1561.67        19.66 o
   7   5   0        617.53        585.95         8.61 o
   8   5   0        350.01        328.85         7.24 o
   9   5   0         33.94         35.49         3.20 o
   1   6   0       2431.07       2448.00        63.49 o
   2   6   0        999.36       1040.47        28.05 o
   3   6   0       1374.83       1363.77        36.68 o
   4   6   0        842.13        895.00        26.20 o
   5   6   0        173.86        156.82         7.37 o
   6   6   0        132.35        130.87         4.27 o
   7   6   0        902.88        874.57        11.28 o
   8   6   0         80.66         80.21         3.59 o
   9   6   0          0.65          1.96         2.68 o
   1   7   0        698.14        684.82        13.62 o
   2   7   0       1490.73       1380.78        25.71 o
   3   7   0         63.05         49.93         4.62 o
   4   7   0        625.92        611.60        13.90 o
   5   7   0        145.92        139.47         8.94 o
   6   7   0        847.01        823.83        11.98 o
   7   7   0        388.21        393.93         6.71 o
   8   7   0        309.23        295.74         6.23 o
   9   7   0         54.38         54.84         2.98 o
   0   8   0       8489.60       8182.91       202.79 o
   1   8   0       1545.84       1465.70        26.70 o
   2   8   0       2983.62       2963.72        53.93 o
   3   8   0       5103.72       5262.75       134.99 o
   4   8   0        311.07        322.99        13.56 o
   5   8   0        616.78        651.91        16.96 o
   6   8   0        590.37        563.35         9.51 o
   7   8   0        594.11        587.44         9.46 o
   8   8   0        152.00        141.80         4.45 o
   9   8   0        201.07        201.58         4.85 o
   1   9   0        812.27        870.27        16.64 o
   2   9   0        148.83        160.57         7.09 o
   3   9   0       1092.53       1097.79        31.13 o
   4   9   0         20.54         12.02         4.01 o
   5   9   0        216.32        230.82        12.17 o
   6   9   0       2219.04       2117.44        24.62 o
   7   9   0        218.33        203.08         5.05 o
   8   9   0        120.82        116.40         4.55 o
   9   9   0         12.55         16.28         4.16 o
   0  10   0       3082.27       3259.79        81.06 o
   1  10   0        642.59        636.12        17.88 o
   2  10   0        580.86        565.23        17.26 o
   3  10   0        204.50        220.36        10.48 o
   4  10   0       2682.18       2599.94        70.58 o
   5  10   0        554.87        580.64        23.42 o
   6  10   0        281.35        297.55         5.90 o
   7  10   0        146.42        138.33         6.19 o
   8  10   0        203.20        211.34         5.60 o
   9  10   0         44.79         40.58         3.55 o
   1  11   0        757.19        749.84        21.27 o
   2  11   0        263.27        242.86         9.25 o
   3  11   0        131.89        112.21         5.45 o
   4  11   0       1842.98       1839.93        52.09 o
   5  11   0         38.78         43.95         3.40 o
   6  11   0        296.69        288.06         5.71 o
   7  11   0         25.92         25.56         2.86 o
   8  11   0         19.44         19.22         2.42 o
   9  11   0         58.48         62.56         6.16 o
   0  12   0       2481.53       2585.15        66.57 o
   1  12   0        391.98        353.81        11.71 o
   2  12   0        587.52        562.46        17.88 o
   3  12   0       1628.81       1627.58        46.85 o
   4  12   0        323.27        357.20        15.41 o
   5  12   0        171.86        145.75         4.86 o
   6  12   0         27.41         26.63         2.94 o
   7  12   0        206.65        208.41         6.02 o
   8  12   0         36.46         38.58         2.78 o
   9  12   0         19.86         19.11         4.01 o
   2  13   0       1720.00       1850.41        51.78 o
   3  13   0        265.77        249.02        12.33 o
   4  13   0         54.20         57.38         8.94 o
   5  13   0         43.71         36.22         2.88 o
   6  13   0         79.99         74.25         3.40 o
   7  13   0        306.46        322.72         7.25 o
   8  13   0         60.98         52.87         3.59 o
   9  13   0         70.56         77.05         6.16 o
   1  14   0         56.13         65.34         6.16 o
   2  14   0         76.71         93.69         7.70 o
   3  14   0        263.79        273.37        13.56 o
   4  14   0        570.56        601.60        22.19 o
   5  14   0        272.34        260.11         6.20 o
   6  14   0        315.74        289.24         6.05 o
   7  14   0        265.53        269.84         6.60 o
   8  14   0         25.72         22.40         2.39 o
   9  14   0        225.07        221.59         9.25 o
   1  15   0        571.97        579.41        20.34 o
   2  15   0        671.26        733.51        24.04 o
   3  15   0        361.64        348.57        15.41 o
   4  15   0        801.31        802.53        15.17 o
   5  15   0        241.72        231.27         7.13 o
   6  15   0        481.74        456.77         7.65 o
   7  15   0          7.06          3.57         2.14 o
   8  15   0         34.77         41.91         5.86 o
   1  16   0        103.30        101.09         7.70 o
   2  16   0        158.93        161.49        10.17 o
   3  16   0         29.94         32.98         5.86 o
   4  16   0         23.48         23.27         2.88 o
   5  16   0        498.22        482.63         8.50 o
   6  16   0        703.85        685.10        14.79 o
   7  16   0        106.28        114.10         4.72 o
   8  16   0         24.88         27.39         3.25 o
   1  17   0       1302.46       1364.07        40.07 o
   2  17   0         66.21         59.28         6.63 o
   3  17   0        386.03        383.38         9.80 o
   4  17   0        340.17        331.56         7.67 o
   5  17   0        882.26        899.26        13.30 o
   6  17   0         72.13         67.30         3.72 o
   7  17   0        211.46        219.40         5.45 o
   8  17   0         62.06         70.89         6.47 o
   0  18   0        303.00        294.33        12.94 o
   1  18   0        449.42        489.42        19.11 o
   2  18   0        115.90        110.32        16.95 o
   3  18   0       1431.97       1397.36        25.67 o
   4  18   0        131.19        132.21         5.30 o
   5  18   0        190.37        187.01         4.87 o
   6  18   0        967.98        965.10        14.30 o
   7  18   0         12.92         14.27         2.13 o
   8  18   0         60.32         56.09         4.93 o
   1  19   0        542.10        512.84        19.72 o
   2  19   0         66.87         58.67         3.54 o
   3  19   0         36.21         38.44         3.27 o
   4  19   0        196.83        197.16         5.59 o
   5  19   0         21.21         17.47         2.97 o
   6  19   0         83.67         86.23         5.95 o
   7  19   0         35.75         38.48         3.37 o
   0  20   0       1447.83       1354.52        39.76 o
   1  20   0        332.47        328.01         7.62 o
   2  20   0        321.65        298.29         7.44 o
   3  20   0          3.21          5.19         2.45 o
   4  20   0        112.54        104.83         4.52 o
   5  20   0         59.01         52.27         3.81 o
   6  20   0          3.54          1.89         1.97 o
   7  20   0         24.31         27.84         2.82 o
   1  21   0        633.37        608.08        11.11 o
   2  21   0         44.50         43.34         3.65 o
   3  21   0        241.28        247.05         6.70 o
   4  21   0        571.12        566.58        10.26 o
   5  21   0        184.56        186.25         8.30 o
   6  21   0         16.63         12.78         2.51 o
   0  22   0       1415.77       1409.31        38.06 o
   1  22   0        426.08        463.33         8.82 o
   2  22   0        120.00        114.43         4.70 o
   3  22   0        119.89        101.12         4.55 o
   4  22   0         75.72         73.64         4.80 o
   5  22   0         37.36         31.55         3.11 o
   6  22   0        132.55        146.07        10.09 o
   1  23   0        525.19        540.69        10.98 o
   2  23   0          5.09          4.24         2.24 o
   3  23   0        362.78        382.35        10.65 o
   4  23   0        197.16        178.13         6.07 o
   5  23   0        151.61        161.87         6.68 o
   6  23   0         38.00         33.66         9.25 o
   0  24   0        108.30        104.13        12.33 o
   1  24   0        381.50        388.12         8.45 o
   2  24   0          7.66          6.98         2.20 o
   3  24   0        726.40        738.96        12.91 o
   4  24   0          5.30          5.31         2.46 o
   5  24   0          4.31          0.15         2.62 o
   1  25   0        584.03        577.56        10.49 o
   2  25   0        284.86        305.78         7.70 o
   3  25   0        319.73        328.61         8.76 o
   4  25   0         85.61         85.68         5.88 o
   5  25   0        354.75        345.66        15.41 o
   0  26   0        465.26        490.18        18.49 o
   1  26   0        326.31        330.98        12.08 o
   2  26   0         65.05         60.04         3.98 o
   3  26   0        242.50        220.56         7.75 o
   4  26   0          0.38          3.10         2.72 o
   5  26   0          1.58          0.99         2.50 o
   1  27   0        278.61        267.24        18.80 o
   2  27   0        128.31        109.04        14.18 o
   3  27   0        160.91        169.42         9.09 o
   4  27   0        110.79        103.86         6.32 o
   0  28   0        799.70        803.77        27.74 o
   1  28   0        172.03        175.73         8.39 o
   2  28   0        143.65        142.49         7.30 o
   3  28   0        506.15        482.02        19.42 o
   4  28   0          2.14          0.80         2.59 o
   1  29   0         70.29         74.49         5.44 o
   2  29   0         98.78        105.48         5.99 o
   3  29   0         86.78         72.01         9.09 o
   0  30   0         75.12         84.14         7.40 o
   1  30   0         26.08         32.55         3.81 o
   2  30   0        233.60        244.40        11.71 o
   1  31   0         56.47         52.07         3.81 o
  -3 -31   1         28.61         31.13         4.31 o
  -2 -31   1        140.50        139.06         7.09 o
  -1 -31   1         73.05         76.71         4.62 o
   0 -31   1        142.94        143.25        14.49 o
   1 -31   1        116.60        121.81         4.65 o
   2 -31   1        298.22        303.26        11.10 o
  -3 -30   1          6.14          5.53         1.71 o
  -2 -30   1         24.35         25.05         2.30 o
  -1 -30   1         46.00         41.44         3.10 o
   0 -30   1         23.85         21.88         2.74 o
   1 -30   1        175.34        172.50         4.76 o
   2 -30   1         40.12         42.67         3.18 o
   3 -30   1         48.24         50.24         4.93 o
  -4 -29   1         13.59         15.55         1.96 o
  -3 -29   1         21.23         23.22         2.22 o
  -2 -29   1        263.64        258.65         5.92 o
  -1 -29   1          1.97          6.18         2.66 o
   0 -29   1         19.18         16.87         1.82 o
   1 -29   1         15.55         16.62         1.98 o
   2 -29   1        368.01        375.28         6.54 o
   3 -29   1        108.28        115.63         3.37 o
   4 -29   1         22.82         19.11         2.93 o
  -5 -28   1         68.07         83.83         5.55 o
  -4 -28   1         52.96         56.96         3.19 o
  -3 -28   1         17.04         14.18         2.20 o
  -2 -28   1         70.69         74.32         3.76 o
  -1 -28   1         49.63         52.00         3.78 o
   0 -28   1         45.59         43.19         2.51 o
   1 -28   1         12.00         10.76         2.48 o
   2 -28   1          0.93          1.20         2.17 o
   3 -28   1         80.71         86.06         3.94 o
   4 -28   1         85.93         94.25         5.70 o
  -5 -27   1          6.29          9.29         1.89 o
  -4 -27   1        110.00        101.96         5.98 o
  -3 -27   1        222.52        230.39         6.00 o
  -2 -27   1         74.49         64.45         3.15 o
  -1 -27   1        383.09        392.36         6.97 o
   0 -27   1         26.62         26.69         2.70 o
   1 -27   1         42.51         40.94         2.99 o
   2 -27   1         50.51         43.28         2.98 o
   3 -27   1        146.07        150.59         4.54 o
   4 -27   1        156.52        168.37         5.25 o
   5 -27   1        102.55        105.58         4.58 o
  -6 -26   1         13.75          7.70         2.77 o
  -5 -26   1         92.60         90.77         3.73 o
  -4 -26   1         58.26         47.45         2.75 o
  -3 -26   1         15.31         18.31         2.04 o
  -2 -26   1         80.89         98.69         3.55 o
  -1 -26   1        273.15        276.02         6.57 o
   0 -26   1        190.23        188.67         4.53 o
   1 -26   1        122.32        127.30         4.40 o
   2 -26   1        230.21        247.57         6.31 o
   3 -26   1         70.83         68.24         4.89 o
   4 -26   1        109.68        102.07         3.69 o
   5 -26   1        167.75        180.17         9.25 o
  -6 -25   1         39.31         41.63         3.15 o
  -5 -25   1        211.59        217.94         4.93 o
  -4 -25   1        344.15        352.81         6.99 o
  -3 -25   1        603.07        637.44         9.58 o
  -2 -25   1        245.34        225.56         4.16 o
  -1 -25   1        178.05        176.05         3.86 o
   0 -25   1          4.22          4.41         1.79 o
   1 -25   1        352.88        353.28         6.88 o
   2 -25   1        454.97        452.96         8.38 o
   3 -25   1        168.79        172.04         5.38 o
   4 -25   1         24.20         28.69         2.60 o
   5 -25   1         58.88         60.39         3.21 o
   6 -25   1         19.25         26.20         3.70 o
  -6 -24   1         96.17         87.06         4.54 o
  -5 -24   1          4.04          4.42         1.83 o
  -4 -24   1        450.52        454.89         7.13 o
  -3 -24   1        354.54        351.89         6.89 o
  -2 -24   1        109.67        110.01         3.40 o
  -1 -24   1        170.31        164.98         4.39 o
   0 -24   1        279.41        286.40         5.90 o
   1 -24   1         21.33         22.42         2.37 o
   2 -24   1         53.96         51.14         3.09 o
   3 -24   1        111.34        112.92         6.13 o
   4 -24   1        119.38        129.48         4.57 o
   5 -24   1         38.84         47.49         4.44 o
   6 -24   1         40.49         40.64         3.25 o
  -7 -23   1        196.25        220.36         8.01 o
  -6 -23   1         35.06         36.03         2.40 o
  -5 -23   1        255.83        250.40         5.24 o
  -4 -23   1        140.79        138.37         5.45 o
  -3 -23   1        661.89        635.12         8.13 o
  -2 -23   1        141.97        141.71         4.87 o
  -1 -23   1         45.73         39.63         2.68 o
   0 -23   1        544.53        526.74         7.58 o
   1 -23   1        368.25        351.36         6.05 o
   2 -23   1        651.27        672.95        10.20 o
   3 -23   1        198.60        211.49         7.13 o
   4 -23   1        174.22        170.33         4.89 o
   5 -23   1        215.83        204.19         4.78 o
   6 -23   1        130.44        136.41        10.48 o
  -7 -22   1         45.34         45.03         2.66 o
  -6 -22   1         78.43         75.82         3.27 o
  -5 -22   1        219.28        218.23         5.00 o
  -4 -22   1        959.15        954.84        13.21 o
  -3 -22   1         60.64         57.16         2.85 o
  -2 -22   1        730.06        773.63         9.83 o
  -1 -22   1        488.40        515.22         8.06 o
   0 -22   1       1319.75       1328.90        15.79 o
   1 -22   1        384.81        379.01         6.61 o
   2 -22   1        260.88        261.16         5.97 o
   3 -22   1        317.89        301.56         5.87 o
   4 -22   1        600.63        577.83        10.75 o
   5 -22   1         21.19         19.27         2.27 o
   6 -22   1         56.08         58.04         2.20 o
   7 -22   1        178.84        175.67         7.70 o
  -7 -21   1         17.91         18.21         1.95 o
  -6 -21   1         10.71         16.04         2.17 o
  -5 -21   1         72.31         76.25         2.90 o
  -4 -21   1        233.27        216.18         4.66 o
  -3 -21   1        127.22        118.84         3.59 o
  -2 -21   1          0.73          0.81         1.66 o
  -1 -21   1        299.89        314.67         6.03 o
   0 -21   1        163.31        157.94         4.34 o
   1 -21   1        145.68        145.04         4.30 o
   2 -21   1       1302.31       1283.85        24.96 o
   3 -21   1        451.85        442.92         7.21 o
   4 -21   1        441.05        451.36         9.00 o
   5 -21   1        867.39        858.16        11.31 o
   6 -21   1          1.50          0.56         1.47 o
   7 -21   1         24.76         20.38         2.62 o
  -7 -20   1         28.83         22.90         2.03 o
  -6 -20   1         45.86         36.38         2.82 o
  -5 -20   1         28.00         30.33         2.11 o
  -4 -20   1        716.97        705.31         9.08 o
  -3 -20   1        100.10         97.81         3.33 o
  -2 -20   1        327.75        312.40         5.09 o
  -1 -20   1        307.99        318.59         9.06 o
   0 -20   1        255.13        249.95         4.96 o
   1 -20   1        257.12        259.55         5.75 o
   2 -20   1        510.38        514.69        10.29 o
   3 -20   1        156.04        155.80         4.39 o
   4 -20   1        370.48        378.84         6.64 o
   5 -20   1        369.67        359.76         6.53 o
   6 -20   1        116.72        107.71         3.42 o
   7 -20   1         86.47         86.04         6.93 o
  -8 -19   1         22.70         25.37         2.72 o
  -7 -19   1         68.77         76.69         4.29 o
  -6 -19   1        201.19        197.73         9.36 o
  -5 -19   1        345.84        315.19         5.47 o
  -4 -19   1        252.62        264.59         5.64 o
  -3 -19   1        180.60        168.26         3.84 o
  -2 -19   1         45.54         34.00         2.19 o
  -1 -19   1         31.44         25.08         2.10 o
   0 -19   1        227.49        241.81         5.55 o
   1 -19   1        568.74        563.98         8.83 o
   2 -19   1        671.96        650.86        12.00 o
   3 -19   1         72.30         80.20         3.29 o
   4 -19   1         73.64         72.57         3.20 o
   5 -19   1        130.61        132.71         4.26 o
   6 -19   1        173.71        173.69         4.34 o
   7 -19   1          8.96          8.45         1.68 o
  -8 -18   1        110.32        114.90         6.01 o
  -7 -18   1         19.91         21.34         2.37 o
  -6 -18   1         54.82         52.97         3.46 o
  -5 -18   1       1379.58       1357.56        14.67 o
  -4 -18   1         42.08         48.40         2.40 o
  -3 -18   1         60.78         66.31         2.78 o
  -2 -18   1        168.88        189.54         4.43 o
  -1 -18   1         48.15         56.99         2.49 o
   0 -18   1       1201.11       1282.08        14.56 o
   1 -18   1        274.44        296.90         5.89 o
   2 -18   1         92.71         88.53         4.10 o
   3 -18   1        742.91        749.25        13.94 o
   4 -18   1         29.96         32.87         2.27 o
   5 -18   1         45.00         43.36         2.83 o
   6 -18   1         29.04         35.14         2.68 o
   7 -18   1         21.56         23.80         1.90 o
   8 -18   1         99.90         92.15         6.16 o
  -8 -17   1         54.13         70.14         7.66 o
  -7 -17   1         20.79         21.17         2.30 o
  -6 -17   1        770.99        805.86        15.98 o
  -5 -17   1         72.69         64.74         2.89 o
  -4 -17   1         11.50         15.62         1.61 o
  -3 -17   1        344.70        331.77         5.38 o
  -2 -17   1        541.12        555.36         7.84 o
  -1 -17   1         59.76         58.60         2.39 o
   0 -17   1        272.69        306.97         5.29 o
   1 -17   1         73.37         68.78         3.08 o
   2 -17   1         87.48         84.82         3.39 o
   3 -17   1        361.05        340.27         7.22 o
   4 -17   1        909.26        918.81        11.61 o
   5 -17   1        316.61        312.48         6.24 o
   6 -17   1        154.70        153.73         4.84 o
   7 -17   1         52.92         48.68         2.56 o
   8 -17   1         68.61         89.38         6.47 o
  -8 -16   1         60.67         63.75         3.55 o
  -7 -16   1         71.73         63.22         3.51 o
  -6 -16   1         22.37         29.29         2.69 o
  -5 -16   1        377.03        375.94         6.50 o
  -4 -16   1        313.37        283.76         5.73 o
  -3 -16   1        412.33        400.24         6.43 o
  -2 -16   1         25.91         32.45         2.12 o
  -1 -16   1        819.83        918.11        10.85 o
   0 -16   1        172.87        180.37         3.95 o
   1 -16   1        122.85        132.58         3.84 o
   2 -16   1       2653.42       2623.66        36.18 o
   3 -16   1        303.69        312.26         7.53 o
   4 -16   1        282.92        265.70         5.81 o
   5 -16   1        350.38        333.02        10.38 o
   6 -16   1         13.96         17.26         2.34 o
   7 -16   1         91.12         83.85         4.07 o
   8 -16   1         36.56         39.45         4.93 o
  -8 -15   1         27.38         24.25         2.38 o
  -7 -15   1        103.29        110.71         4.81 o
  -6 -15   1         71.80         65.12         3.55 o
  -5 -15   1        290.38        280.08         5.48 o
  -4 -15   1        739.09        742.62         8.57 o
  -3 -15   1        367.54        378.44         7.73 o
  -2 -15   1        885.79        951.51        11.23 o
  -1 -15   1       1866.44       1903.12        19.78 o
   0 -15   1         76.20         79.72         2.73 o
   1 -15   1        684.14        686.84         9.35 o
   2 -15   1        866.53        871.08        11.27 o
   3 -15   1         70.59         66.01         3.82 o
   4 -15   1        803.96        763.04        15.05 o
   5 -15   1        501.00        522.85         9.44 o
   6 -15   1         81.35         78.14         3.76 o
   7 -15   1        441.14        434.93         7.66 o
   8 -15   1         20.66         25.00         6.47 o
  -9 -14   1         27.85         27.35         2.62 o
  -8 -14   1          5.17         10.29         1.92 o
  -7 -14   1        355.44        352.24        11.74 o
  -6 -14   1        219.56        204.32         5.07 o
  -5 -14   1         90.96        100.87         3.35 o
  -4 -14   1         14.67         17.85         1.90 o
  -3 -14   1         38.50         42.03         2.34 o
  -2 -14   1        839.04        861.54        11.12 o
  -1 -14   1        614.20        634.59         7.89 o
   0 -14   1        953.54       1075.28        11.96 o
   1 -14   1        160.51        163.91         3.49 o
   2 -14   1        202.65        203.12         4.75 o
   3 -14   1       1000.54        946.61        17.73 o
   4 -14   1          5.73          4.25         2.70 o
   5 -14   1        734.91        699.47        11.18 o
   6 -14   1        284.03        282.66         7.28 o
   7 -14   1        372.93        351.10         7.01 o
   8 -14   1        324.87        310.84         7.56 o
  -9 -13   1         92.22         95.35         3.76 o
  -8 -13   1         60.02         61.24         3.08 o
  -7 -13   1         55.87         65.35         3.73 o
  -6 -13   1         36.66         34.36         2.27 o
  -5 -13   1          5.35          4.23         1.68 o
  -4 -13   1        306.25        286.68         4.90 o
  -3 -13   1        714.06        772.48         9.54 o
  -2 -13   1       1370.40       1455.01        15.53 o
  -1 -13   1        520.79        620.79         7.72 o
   0 -13   1        443.38        414.71         5.75 o
   1 -13   1         88.02         84.02         2.66 o
   2 -13   1        781.99        862.21        12.16 o
   3 -13   1       1088.36       1155.53        20.28 o
   4 -13   1        372.15        382.57        15.30 o
   5 -13   1        909.28        872.82        16.61 o
   6 -13   1        166.52        164.73         5.16 o
   7 -13   1        267.17        257.38         5.85 o
   8 -13   1         90.18         96.15         5.38 o
  -9 -12   1         31.96         31.03         2.48 o
  -8 -12   1         61.24         63.18         3.15 o
  -7 -12   1        213.44        194.44         6.42 o
  -6 -12   1        874.85        871.08        11.17 o
  -5 -12   1        663.34        644.24        10.13 o
  -4 -12   1         94.38         99.16         3.47 o
  -3 -12   1        449.79        426.77        11.84 o
  -2 -12   1        835.95        869.17         9.97 o
  -1 -12   1        521.31        549.18         6.88 o
   0 -12   1        218.52        228.71         3.88 o
   1 -12   1        261.09        269.51         4.26 o
   2 -12   1        208.78        226.51         4.34 o
   3 -12   1        592.83        564.14        11.62 o
   4 -12   1        344.71        370.27         9.18 o
   5 -12   1        703.20        700.45        18.17 o
   6 -12   1         98.43        103.08         4.62 o
   7 -12   1          3.04          0.20         2.18 o
   8 -12   1        436.90        427.73         8.18 o
   9 -12   1          9.04         12.94         3.08 o
  -9 -11   1         78.59         96.01         3.50 o
  -8 -11   1         16.31         13.89         2.31 o
  -7 -11   1        199.72        183.30         6.19 o
  -6 -11   1        139.07        146.90         4.16 o
  -5 -11   1         65.92         77.29         3.31 o
  -4 -11   1        252.41        227.44         5.23 o
  -3 -11   1         79.03         64.18         4.00 o
  -2 -11   1       1470.18       1630.25        21.29 o
  -1 -11   1        242.09        239.89         3.90 o
   0 -11   1        133.23        157.12         3.61 o
   1 -11   1        297.11        307.52         4.10 o
   2 -11   1        740.78        740.08         8.65 o
   3 -11   1        449.67        487.26        10.26 o
   4 -11   1        495.11        473.72        10.55 o
   5 -11   1        402.14        376.23        11.76 o
   6 -11   1        673.43        644.68        13.52 o
   7 -11   1        825.30        831.75        12.35 o
   8 -11   1          9.65          9.55         1.66 o
   9 -11   1         42.64         41.61         4.62 o
  -9 -10   1          0.73         -0.46         1.54 o
  -8 -10   1        146.77        138.34         5.25 o
  -7 -10   1        892.23        873.80        15.05 o
  -6 -10   1        194.61        199.53         4.37 o
  -5 -10   1        576.53        557.01        13.18 o
  -4 -10   1         74.71         71.42         4.61 o
  -3 -10   1        426.67        446.44         7.95 o
  -2 -10   1       3193.13       3268.81        34.41 o
  -1 -10   1        507.99        522.44         6.33 o
   0 -10   1       1217.48       1178.52        14.74 o
   1 -10   1        112.77        104.97         2.28 o
   2 -10   1       2880.85       2918.53        30.80 o
   3 -10   1        601.04        621.13        10.46 o
   4 -10   1        203.29        213.30         6.50 o
   6 -10   1        112.22        102.51         6.49 o
   7 -10   1        497.51        481.58         8.61 o
   8 -10   1         22.68         22.73         1.98 o
   9 -10   1         84.32         65.36         3.92 o
  -9  -9   1        135.46        142.45         4.20 o
  -8  -9   1         23.66         26.90         2.94 o
  -7  -9   1          2.37          1.42         2.27 o
  -6  -9   1        564.50        537.69         7.31 o
  -5  -9   1        110.42        115.60         4.61 o
  -4  -9   1       3006.85       3157.60        38.94 o
  -3  -9   1       4193.92       4510.94        57.40 o
  -2  -9   1        645.50        663.73         8.93 o
  -1  -9   1       1298.45       1427.89        15.68 o
   0  -9   1        858.78        895.69         9.58 o
   1  -9   1       2005.01       2027.28        21.55 o
   2  -9   1         57.05         47.56         1.93 o
   3  -9   1         28.23         21.67         1.97 o
   4  -9   1        222.90        232.56         6.52 o
   6  -9   1        738.62        689.41        14.40 o
   7  -9   1          8.45          8.77         2.46 o
   8  -9   1        187.53        179.74         6.09 o
   9  -9   1        574.75        583.08        13.39 o
  -9  -8   1         61.72         56.70         2.98 o
  -8  -8   1        170.69        168.69         5.76 o
  -7  -8   1        622.44        590.09         9.47 o
  -6  -8   1        468.90        430.68         6.84 o
  -5  -8   1        179.34        186.41         4.83 o
  -4  -8   1        421.38        478.67         8.46 o
  -3  -8   1        266.41        293.42         6.85 o
  -2  -8   1        567.32        521.39         7.22 o
  -1  -8   1      10495.58      10801.16       109.06 o
   0  -8   1       1742.61       1679.02        19.68 o
   1  -8   1         41.50         48.49         1.77 o
   2  -8   1        297.65        295.47         4.82 o
   3  -8   1       1401.79       1269.34        15.70 o
   4  -8   1        363.59        453.38        13.59 o
   6  -8   1        283.35        257.67         9.95 o
   7  -8   1        247.11        240.84         6.76 o
   8  -8   1        101.79        100.74         3.49 o
   9  -8   1        260.21        263.34        17.57 o
  -9  -7   1          6.69          3.95         2.58 o
  -8  -7   1        121.76        110.72         4.86 o
  -7  -7   1         54.96         55.51         2.98 o
  -6  -7   1        248.76        242.49         6.06 o
  -5  -7   1       1140.46       1226.17        16.69 o
  -4  -7   1        506.00        493.75         9.99 o
  -3  -7   1         10.35         21.56         3.73 o
  -2  -7   1       2050.75       1921.79        22.32 o
  -1  -7   1      26205.60      26229.81       371.77 o
   0  -7   1       3283.09       3480.11        87.40 o
   1  -7   1        100.40        101.68         2.64 o
   2  -7   1         24.14         22.01         1.46 o
   3  -7   1       1848.73       1737.40        20.72 o
   4  -7   1        582.09        611.82        14.27 o
   6  -7   1         71.96         65.44         4.62 o
   7  -7   1         80.18         68.82         8.59 o
   8  -7   1        100.89        106.34         4.08 o
   9  -7   1        203.85        230.14         7.21 o
  -9  -6   1         44.80         49.86         3.04 o
  -8  -6   1         86.68         78.41         4.30 o
  -7  -6   1        753.86        760.20        16.55 o
  -6  -6   1         87.17         80.52         2.99 o
  -5  -6   1         35.35         32.70         2.41 o
  -4  -6   1         81.35         84.64         4.03 o
  -3  -6   1       1059.57       1190.22        16.59 o
  -2  -6   1        403.79        436.09         6.01 o
  -1  -6   1      16622.69      17068.92       240.63 o
   0  -6   1         75.78         77.35         2.58 o
   1  -6   1        907.13        912.91        14.17 o
   2  -6   1       2448.15       2471.96        36.41 o
   3  -6   1       1515.16       1524.88        18.22 o
   4  -6   1         12.87          7.09         3.08 o
   6  -6   1        727.73        666.35        14.09 o
   7  -6   1         26.28         18.28         3.13 o
   8  -6   1        109.30        113.76         4.56 o
   9  -6   1         56.85         57.08         3.63 o
  -9  -5   1         14.65         12.57         2.58 o
  -8  -5   1         17.30         18.63         2.60 o
  -7  -5   1        106.45        102.87         4.57 o
  -6  -5   1        232.30        215.54         4.47 o
  -5  -5   1       1229.10       1219.23        30.96 o
  -4  -5   1        874.11        863.25        15.17 o
  -3  -5   1        964.78        895.68        12.81 o
  -2  -5   1       4030.78       4087.20        51.50 o
  -1  -5   1      13025.38      13038.22       225.34 o
   0  -5   1         79.79         78.73         4.78 o
   1  -5   1       8727.45       8507.75       193.45 o
   2  -5   1        841.81        844.24        13.34 o
   3  -5   1        393.94        367.75         6.26 o
   4  -5   1        709.62        673.72        20.65 o
   6  -5   1        323.31        305.78         8.83 o
   7  -5   1        188.04        194.25         7.10 o
   8  -5   1        357.56        358.74         7.09 o
   9  -5   1          8.07          9.41         2.09 o
 -10  -4   1         15.45         13.87         3.39 o
  -9  -4   1        156.25        159.57         5.26 o
  -8  -4   1         26.95         31.07         3.43 o
  -7  -4   1        298.91        297.50         5.85 o
  -6  -4   1       1507.93       1510.57        18.28 o
  -5  -4   1         34.29         29.66         2.60 o
  -4  -4   1       1954.74       2050.32        52.28 o
  -3  -4   1       4526.62       4686.10        59.02 o
  -2  -4   1       2776.16       2899.17        51.54 o
  -1  -4   1      20529.82      20120.84       349.66 o
   0  -4   1       5749.63       5559.09        97.30 o
   1  -4   1      17052.40      16196.71       303.01 o
   2  -4   1       5480.03       5466.80       129.74 o
   3  -4   1       3721.95       3828.21        91.05 o
   4  -4   1        652.20        613.31        18.80 o
   6  -4   1        377.41        345.66        10.89 o
   7  -4   1         65.58         63.18         4.46 o
   8  -4   1         21.48         17.65         2.31 o
   9  -4   1         15.51         15.69         2.22 o
 -10  -3   1        170.52        188.62         8.63 o
  -9  -3   1        137.86        128.91         4.70 o
  -8  -3   1         50.23         51.80         3.58 o
  -7  -3   1        609.07        607.19         9.05 o
  -6  -3   1          8.75         16.14         2.02 o
  -5  -3   1        617.31        647.59        11.19 o
  -4  -3   1       1457.97       1494.92        23.83 o
  -3  -3   1       2374.14       2362.03        30.65 o
  -2  -3   1       8037.14       7966.06       139.15 o
  -1  -3   1       7707.38       7721.84       134.46 o
   0  -3   1       2552.71       2448.62        61.02 o
   1  -3   1       1595.29       1523.27        42.99 o
   2  -3   1        758.37        738.32        22.62 o
   3  -3   1        840.21        785.49        12.39 o
   4  -3   1        862.70        911.03        25.89 o
   6  -3   1         27.29         17.60         5.55 o
   7  -3   1         90.52         84.87         6.20 o
   8  -3   1         34.30         30.25         2.58 o
   9  -3   1         16.23         16.54         2.90 o
 -10  -2   1         13.94         22.81         3.70 o
  -9  -2   1        209.16        219.13         6.23 o
  -8  -2   1        123.48        119.51         4.87 o
  -7  -2   1         32.72         26.47         2.77 o
  -6  -2   1         16.82         14.21         2.07 o
  -5  -2   1       1924.43       2012.19        27.77 o
  -4  -2   1       4501.96       4929.24        72.83 o
  -3  -2   1       1844.64       1757.86        23.25 o
  -2  -2   1         22.82         29.64         1.74 o
  -1  -2   1        660.05        683.53        12.42 o
   0  -2   1         53.57         55.11         2.06 o
   1  -2   1        102.67        119.58         3.49 o
   2  -2   1       3678.20       3562.03        63.09 o
   3  -2   1       2839.56       2788.74        49.80 o
   4  -2   1        845.85        892.23        25.27 o
   6  -2   1        601.25        568.92        14.71 o
   7  -2   1        615.33        582.10        12.77 o
   8  -2   1         86.81         84.10         3.69 o
   9  -2   1        443.88        463.26        16.79 o
 -10  -1   1         29.55         32.67         4.31 o
  -9  -1   1        265.29        272.97         6.44 o
  -8  -1   1        940.40        983.26        14.73 o
  -7  -1   1        107.08        106.71         4.71 o
  -6  -1   1        965.19        908.43        19.22 o
  -5  -1   1        863.22        900.87        14.08 o
  -4  -1   1        261.80        300.50         6.80 o
  -3  -1   1       1204.56       1150.03        18.32 o
  -2  -1   1       8004.64       7796.34       136.42 o
  -1  -1   1       1132.43       1046.33        27.12 o
   0  -1   1       1580.77       1483.04        37.91 o
   1  -1   1       1880.25       1842.70        46.23 o
   2  -1   1       3010.38       2958.08        52.52 o
   3  -1   1        378.36        373.49         8.48 o
   4  -1   1        657.10        671.87        19.72 o
   5  -1   1        186.86        157.49         9.86 o
   6  -1   1        103.01         90.36         5.00 o
   7  -1   1        168.90        166.37         5.75 o
   8  -1   1          0.01          1.37         2.39 o
   9  -1   1          0.25          3.34         2.48 o
 -10   0   1        430.67        388.02        13.56 o
  -9   0   1        255.12        269.74         9.72 o
  -8   0   1        160.10        170.61         6.68 o
  -7   0   1        142.28        156.24         4.58 o
  -6   0   1        972.39        929.60        30.52 o
  -5   0   1       1147.95       1403.97        26.64 o
  -4   0   1        388.90        328.95         7.43 o
  -3   0   1       1256.56       1280.90        19.98 o
  -2   0   1          0.01          3.70         1.85 o
  -1   0   1       2785.89       2617.20        64.72 o
   0   0   1         29.63         21.57         1.85 o
   1   0   1      30539.60      30819.59       758.16 o
   2   0   1        211.87        194.01         5.01 o
   3   0   1       7764.54       7624.19       133.48 o
   5   0   1        662.58        628.72        22.19 o
   6   0   1         40.25         35.98         3.94 o
   7   0   1          2.39          0.27         1.98 o
   8   0   1        230.62        248.00         5.87 o
   9   0   1         14.49         14.21         2.90 o
 -10   1   1         29.85         28.97         4.01 o
  -9   1   1        269.69        276.20         8.81 o
  -8   1   1        941.01        972.55        13.36 o
  -7   1   1        106.25        113.91         4.01 o
  -6   1   1        964.74        919.11        15.09 o
  -5   1   1        860.34        897.97        21.84 o
  -4   1   1        258.00        291.44         6.69 o
  -3   1   1       1201.17       1175.61        18.38 o
  -2   1   1       8052.59       7937.28       193.24 o
  -1   1   1       1136.62       1087.62        26.50 o
   0   1   1       1577.13       1525.57        37.91 o
   1   1   1       1880.67       1812.81        46.23 o
   3   1   1        374.51        357.95         7.95 o
   5   1   1        185.27        145.47         9.86 o
   6   1   1        102.91         91.72         6.06 o
   7   1   1        170.32        165.99         5.27 o
   8   1   1          0.00         -1.47         1.86 o
   9   1   1          0.37          2.70         2.07 o
 -10   2   1         13.99         20.34         4.01 o
  -9   2   1        208.95        221.62         7.02 o
  -8   2   1        124.92        127.54         4.47 o
  -7   2   1         34.47         22.13         3.09 o
  -6   2   1         17.46         14.58         2.13 o
  -5   2   1       1914.37       2008.57        34.96 o
  -4   2   1       4500.85       5004.83        72.83 o
  -3   2   1       1845.19       1809.75        27.10 o
  -2   2   1         24.44         31.44         2.47 o
   3   2   1       2843.76       2689.46        49.14 o
   5   2   1       1730.01       1767.50        35.39 o
   6   2   1        605.65        558.84        16.65 o
   7   2   1        615.27        585.49        10.14 o
   8   2   1         87.55         92.48         3.77 o
   9   2   1        448.99        450.01         8.78 o
 -10   3   1        169.95        183.99        10.17 o
  -9   3   1        138.03        116.02         4.14 o
  -8   3   1         50.09         54.40         3.38 o
  -7   3   1        607.37        601.88        12.05 o
  -6   3   1          8.78         16.39         2.20 o
  -5   3   1        617.11        649.68        12.60 o
  -4   3   1       1455.16       1491.57        23.78 o
  -3   3   1       2374.21       2399.34        35.64 o
  -2   3   1       8049.99       8014.33       196.94 o
   3   3   1        836.65        736.90        21.27 o
   5   3   1         94.47         96.29         6.09 o
   6   3   1         27.00         19.03         2.94 o
   7   3   1         89.46         87.46         3.98 o
   8   3   1         34.28         33.29         2.40 o
   9   3   1         16.50         13.18         2.54 o
 -10   4   1         14.23         12.33         3.39 o
  -9   4   1        154.97        147.58         4.37 o
  -8   4   1         28.60         27.76         2.52 o
  -7   4   1        298.52        307.69         8.17 o
  -6   4   1       1500.35       1501.27        21.78 o
  -5   4   1         34.22         31.85         5.25 o
  -4   4   1       1954.75       2079.37        38.79 o
  -3   4   1       4517.39       4695.20        68.27 o
  -2   4   1       2769.58       2913.68        73.04 o
   5   4   1        574.04        587.79        14.99 o
   6   4   1        373.94        349.62         7.81 o
   7   4   1         68.55         70.13         3.72 o
   8   4   1         21.81         17.63         2.09 o
   9   4   1         14.66         14.40         2.37 o
  -9   5   1         13.84         14.27         2.02 o
  -8   5   1         17.32         17.63         2.27 o
  -7   5   1        107.82        121.83         5.08 o
  -6   5   1        234.92        225.74         5.81 o
  -5   5   1       1229.36       1206.27        20.84 o
  -4   5   1        883.92        867.77        18.08 o
  -3   5   1        961.85        920.40        18.08 o
  -2   5   1       4020.11       4101.47       102.32 o
  -1   5   1      13031.88      12787.97       318.37 o
   4   5   1        714.26        666.01        21.57 o
   5   5   1        177.50        184.61        10.17 o
   6   5   1        323.85        318.47         6.81 o
   7   5   1        187.56        192.41         5.63 o
   8   5   1        359.92        369.65         6.53 o
   9   5   1          7.70          9.61         2.11 o
  -9   6   1         45.15         47.39         2.76 o
  -8   6   1         87.63         86.45         3.74 o
  -7   6   1        753.78        763.51        11.47 o
  -6   6   1         87.42         93.04         5.78 o
  -5   6   1         34.86         31.39         3.76 o
  -4   6   1         81.66         79.57         4.74 o
  -3   6   1       1079.09       1205.66        32.67 o
  -2   6   1        409.46        430.24        13.25 o
  -1   6   1      16639.44      16557.52       416.68 o
   4   6   1         12.60          9.86         3.70 o
   5   6   1         86.51         74.89         7.40 o
   6   6   1        727.58        692.94         9.35 o
   7   6   1         25.88         21.42         2.70 o
   8   6   1        107.44        104.87         3.65 o
   9   6   1         57.14         59.99         4.64 o
  -9   7   1          5.86          2.49         1.91 o
  -8   7   1        120.63        112.09         4.17 o
  -7   7   1         53.81         63.59         3.21 o
  -6   7   1        247.93        252.00         5.72 o
  -5   7   1       1147.09       1172.43        20.95 o
  -4   7   1        509.62        484.19        12.33 o
  -3   7   1         10.83         12.94         3.08 o
  -2   7   1       2051.07       1910.51        49.62 o
  -1   7   1      26167.63      26112.21       643.20 o
   4   7   1        583.26        621.32        20.65 o
   5   7   1        125.68        104.48         8.94 o
   6   7   1         71.95         65.80         3.22 o
   7   7   1         79.36         78.85         3.54 o
   8   7   1        101.21        109.71         3.41 o
   9   7   1        207.08        229.96         5.75 o
  -9   8   1         59.81         57.24         4.43 o
  -8   8   1        168.53        177.71         5.04 o
  -7   8   1        623.60        589.29         9.76 o
  -6   8   1        471.42        452.08         7.46 o
  -5   8   1        176.77        178.89         8.18 o
  -4   8   1        415.49        469.52        14.02 o
  -3   8   1        265.16        314.05        11.10 o
  -2   8   1        569.26        532.25        16.03 o
  -1   8   1      10495.12      10779.15       266.59 o
   0   8   1       1719.47       1666.72        43.15 o
   4   8   1        368.79        428.08        16.64 o
   5   8   1        900.55        847.54        27.74 o
   6   8   1        284.79        265.42         5.81 o
   7   8   1        249.66        244.15         5.29 o
   8   8   1        100.13         97.51         3.65 o
   9   8   1        255.87        247.24         6.52 o
  -9   9   1        133.66        141.09         6.31 o
  -8   9   1         23.84         35.44         2.87 o
  -7   9   1          2.60          2.14         1.97 o
  -6   9   1        558.15        542.51         9.49 o
  -5   9   1        112.10        114.72         4.45 o
  -4   9   1       3005.57       3192.80        59.36 o
  -3   9   1       4207.55       4407.51       113.72 o
  -2   9   1        641.08        664.16        19.72 o
  -1   9   1       1306.35       1423.87        37.60 o
   0   9   1        860.67        904.25        24.66 o
   3   9   1         28.31         24.96         4.62 o
   4   9   1        223.41        216.05        11.40 o
   5   9   1        116.10         84.14         8.32 o
   6   9   1        735.63        706.76         9.83 o
   7   9   1          8.77         13.86         2.02 o
   8   9   1        190.12        181.34         4.61 o
   9   9   1        576.16        585.63        13.61 o
  -9  10   1          0.73          1.27         2.62 o
  -8  10   1        146.90        131.68         4.69 o
  -7  10   1        891.62        884.77        12.58 o
  -6  10   1        197.32        210.03         9.69 o
  -5  10   1        581.66        548.57        13.26 o
  -4  10   1         75.46         69.55         3.96 o
  -3  10   1        428.53        412.07        26.50 o
  -2  10   1       3193.40       3296.46        83.52 o
  -1  10   1        510.90        510.99        15.72 o
   0  10   1       1221.20       1227.54        32.05 o
   1  10   1        114.60        111.57         5.86 o
   3  10   1        610.19        585.26        20.34 o
   4  10   1        202.49        220.36        11.40 o
   5  10   1         40.85         43.69         4.05 o
   6  10   1        115.02        105.83         4.04 o
   7  10   1        489.46        464.14         7.39 o
   8  10   1         23.47         25.03         3.31 o
   9  10   1         84.24         70.58         6.16 o
  -9  11   1         81.63         95.88         5.03 o
  -8  11   1         16.89         16.97         2.41 o
  -7  11   1        199.56        188.64         6.39 o
  -6  11   1        136.07        146.86         5.24 o
  -5  11   1         66.84         80.73         5.03 o
  -4  11   1        254.49        229.85         6.62 o
  -3  11   1         81.69         73.26         6.16 o
  -2  11   1       1459.56       1588.75        43.46 o
  -1  11   1        241.96        243.47         9.55 o
   0  11   1        134.23        155.64         7.40 o
   1  11   1        298.15        323.30        11.10 o
   2  11   1        748.73        754.16        21.57 o
   3  11   1        449.62        458.90        17.57 o
   4  11   1        491.65        482.94        18.80 o
   5  11   1        407.38        401.29        12.06 o
   6  11   1        671.51        682.70        11.11 o
   7  11   1        825.59        805.91        10.50 o
   8  11   1          9.32          8.31         2.30 o
   9  11   1         42.18         37.91         4.93 o
  -9  12   1         30.92         30.10         2.79 o
  -8  12   1         60.67         59.72         3.23 o
  -7  12   1        213.79        206.93         5.49 o
  -6  12   1        877.27        866.10        12.37 o
  -5  12   1        662.84        648.37        11.28 o
  -4  12   1         93.46         94.32         4.06 o
  -3  12   1        447.76        417.76        10.77 o
  -2  12   1        845.85        864.80        25.27 o
  -1  12   1        517.39        537.80        16.95 o
   0  12   1        219.46        227.45         9.25 o
   1  12   1        256.07        276.14        10.48 o
   2  12   1        210.06        227.22         7.02 o
   3  12   1        593.69        567.08        20.34 o
   4  12   1        343.12        349.19        16.03 o
   5  12   1        701.80        700.00        12.61 o
   6  12   1         96.94         96.48         5.82 o
   7  12   1          3.06          1.16         1.71 o
   8  12   1        433.62        431.20         8.96 o
   9  12   1          8.50         10.17         3.08 o
  -9  13   1         93.11         94.92         7.09 o
  -8  13   1         60.14         58.52         3.59 o
  -7  13   1         56.83         58.75         3.30 o
  -6  13   1         36.62         37.04         2.82 o
  -5  13   1          4.81          6.61         2.37 o
  -4  13   1        305.64        269.08         6.57 o
  -3  13   1        716.50        745.72        17.10 o
  -2  13   1       1384.86       1414.88        28.22 o
  -1  13   1        527.34        637.04        19.42 o
   0  13   1        441.99        427.16        13.87 o
   1  13   1         89.39         83.52         4.51 o
   2  13   1        780.40        846.22        18.15 o
   3  13   1       1087.27       1114.44        34.83 o
   4  13   1        372.80        399.11        17.26 o
   5  13   1        903.25        883.41        11.93 o
   6  13   1        165.99        172.06         4.98 o
   7  13   1        267.60        256.87         5.08 o
   8  13   1         89.00         92.31         5.25 o
   9  13   1        362.31        362.75        13.25 o
  -9  14   1         26.63         22.81         3.70 o
  -8  14   1          4.94          9.28         1.94 o
  -7  14   1        355.75        354.27        10.03 o
  -6  14   1        217.28        204.87         5.41 o
  -5  14   1         92.20         95.82         3.65 o
  -4  14   1         14.31         12.22         2.89 o
  -3  14   1         39.14         35.77         3.47 o
  -2  14   1        835.55        815.73        18.07 o
  -1  14   1        609.51        603.95        14.04 o
   0  14   1        948.24       1044.51        21.66 o
   1  14   1        157.22        149.33         5.86 o
   2  14   1        202.33        203.72        10.79 o
   3  14   1        998.70        974.82        30.51 o
   4  14   1          5.35          5.19         2.43 o
   5  14   1        738.20        708.95        10.54 o
   6  14   1        283.80        279.44         6.10 o
   7  14   1        368.28        347.27         6.04 o
   8  14   1        322.26        314.67        11.25 o
  -8  15   1         27.75         25.33         3.47 o
  -7  15   1        102.05        101.70         4.30 o
  -6  15   1         69.58         67.22         3.92 o
  -5  15   1        291.57        259.18         6.66 o
  -4  15   1        734.12        726.17        12.32 o
  -3  15   1        366.73        365.62        11.11 o
  -2  15   1        889.10        910.27        19.92 o
  -1  15   1       1873.30       1840.20        29.53 o
   0  15   1         75.74         75.08         4.65 o
   1  15   1        681.29        639.20        22.50 o
   2  15   1        862.90        826.89        27.43 o
   3  15   1         70.39         63.60        10.94 o
   4  15   1        809.18        774.33        11.74 o
   5  15   1        502.92        508.61         9.19 o
   6  15   1         82.81         81.35         3.29 o
   7  15   1        439.89        433.64         8.07 o
   8  15   1         20.60         22.16         2.85 o
  -8  16   1         59.60         62.98         4.12 o
  -7  16   1         73.67         66.80         3.50 o
  -6  16   1         21.45         26.77         2.85 o
  -5  16   1        377.54        377.33         9.00 o
  -4  16   1        311.58        284.92         6.19 o
  -3  16   1        413.04        383.68        11.77 o
  -2  16   1         25.48         24.72         4.07 o
  -1  16   1        812.26        841.17        26.66 o
   0  16   1        173.59        179.37         9.86 o
   2  16   1       2654.83       2703.49        72.12 o
   3  16   1        298.50        291.25        14.79 o
   4  16   1        281.32        267.18         6.32 o
   5  16   1        352.86        341.24         7.21 o
   6  16   1         13.71         16.82         2.05 o
   7  16   1         92.19         86.84         4.04 o
   8  16   1         37.07         39.45         5.24 o
  -8  17   1         53.31         59.59         3.63 o
  -7  17   1         21.71         22.60         2.47 o
  -6  17   1        774.71        819.55        12.71 o
  -5  17   1         74.83         69.16         4.35 o
  -4  17   1         11.65         14.86         2.08 o
  -3  17   1        343.19        304.26         9.72 o
  -2  17   1        545.91        536.62        14.38 o
  -1  17   1         60.31         58.08         4.22 o
   0  17   1        269.37        287.55        13.25 o
   1  17   1         73.21         69.51        17.88 o
   2  17   1         87.61        104.79         9.55 o
   3  17   1        355.25        346.77         7.90 o
   4  17   1        906.67        907.87        13.53 o
   5  17   1        315.96        303.42        11.49 o
   6  17   1        157.55        153.62         4.74 o
   7  17   1         52.69         47.40         3.05 o
   8  17   1         67.48         77.05         6.47 o
  -8  18   1        110.91        108.48         6.78 o
  -7  18   1         20.96         23.92         2.29 o
  -6  18   1         54.08         57.18         3.89 o
  -5  18   1       1367.46       1355.00        21.13 o
  -4  18   1         41.56         42.86         4.14 o
  -3  18   1         58.01         62.60         3.41 o
  -2  18   1        167.34        192.82         8.15 o
  -1  18   1         48.20         50.81        10.63 o
   0  18   1       1206.58       1221.07        47.46 o
   1  18   1        274.13        284.16        13.87 o
   2  18   1         91.13         78.44         4.53 o
   3  18   1        743.34        732.22        12.89 o
   4  18   1         30.70         26.83         3.45 o
   5  18   1         43.77         42.79         2.66 o
   6  18   1         28.27         32.13         2.09 o
   7  18   1         22.19         22.83         2.77 o
   8  18   1         98.18         99.55         6.47 o
  -7  19   1         71.18         80.34         5.66 o
  -6  19   1        198.48        182.87         6.03 o
  -5  19   1        348.25        330.83        16.67 o
  -4  19   1        249.16        269.58         8.65 o
  -3  19   1        183.88        175.41         5.24 o
  -2  19   1         46.07         30.29         2.82 o
  -1  19   1         30.40         21.53         2.98 o
   0  19   1        223.99        246.08         9.46 o
   1  19   1        568.71        549.93        11.79 o
   2  19   1        667.52        617.64        13.70 o
   3  19   1         72.76         65.90         3.96 o
   4  19   1         75.67         79.99         7.30 o
   5  19   1        130.56        127.47         3.95 o
   6  19   1        176.57        164.25         5.30 o
   7  19   1          9.51          6.36         2.48 o
  -7  20   1         28.06         22.81         4.01 o
  -6  20   1         46.39         45.59         3.85 o
  -5  20   1         28.65         26.49         4.94 o
  -4  20   1        723.07        699.50        18.30 o
  -3  20   1        101.17         99.41         5.45 o
  -2  20   1        326.90        302.49         7.05 o
  -1  20   1        311.83        331.02         9.12 o
   0  20   1        253.08        253.16         6.48 o
   1  20   1        257.39        253.40         6.71 o
   2  20   1        509.93        507.02         9.94 o
   3  20   1        155.32        158.25         5.68 o
   4  20   1        372.26        385.39         8.40 o
   5  20   1        369.74        363.99         6.08 o
   6  20   1        115.58         98.52         4.11 o
   7  20   1         83.72         68.19         4.99 o
  -7  21   1         18.60         19.11         2.77 o
  -6  21   1         10.69         12.94         2.77 o
  -5  21   1         72.94         74.66         4.62 o
  -4  21   1        234.59        227.28         9.40 o
  -3  21   1        127.46        119.83         7.18 o
  -2  21   1          0.53          2.36         2.09 o
  -1  21   1        298.00        309.37        10.90 o
   0  21   1        162.26        151.95         5.25 o
   1  21   1        145.78        146.55         5.21 o
   2  21   1       1297.32       1282.83        19.43 o
   3  21   1        452.92        443.66         9.20 o
   4  21   1        438.14        443.51         9.00 o
   5  21   1        869.38        858.71        13.60 o
   6  21   1          1.54          1.88         1.92 o
   7  21   1         25.50         16.03         3.39 o
  -6  22   1         77.44         66.53         3.69 o
  -5  22   1        217.99        221.90         7.17 o
  -4  22   1        960.38        955.99        22.33 o
  -3  22   1         58.74         64.34         4.68 o
  -2  22   1        731.79        814.41        19.40 o
  -1  22   1        487.29        513.61        15.44 o
   0  22   1       1316.93       1365.49        23.83 o
   1  22   1        382.53        379.85         8.20 o
   2  22   1        258.18        242.17         6.66 o
   3  22   1        321.50        308.48         7.27 o
   4  22   1        596.33        566.88         9.19 o
   5  22   1         21.27         18.48         2.88 o
   6  22   1         56.86         57.26         4.78 o
  -6  23   1         34.99         38.22         4.01 o
  -5  23   1        258.29        255.92        10.78 o
  -4  23   1        140.82        148.75         8.11 o
  -3  23   1        658.93        649.56        13.76 o
  -2  23   1        141.06        143.86         9.71 o
  -1  23   1         45.89         35.69         8.94 o
   0  23   1        547.13        534.86         9.87 o
   1  23   1        364.74        354.06        11.61 o
   2  23   1        647.44        674.06        11.74 o
   3  23   1        201.07        198.78         5.28 o
   4  23   1        174.37        169.27         5.72 o
   5  23   1        216.00        200.40         7.17 o
   6  23   1        132.07        130.83         6.31 o
  -5  24   1          3.61          5.70         2.37 o
  -4  24   1        446.81        453.02        13.65 o
  -3  24   1        354.94        368.44        10.01 o
  -2  24   1        110.83        123.56         7.15 o
  -1  24   1        170.27        165.41         8.93 o
   0  24   1        285.29        301.37         8.87 o
   1  24   1         22.01         21.97         3.48 o
   2  24   1         54.31         50.97         4.35 o
   3  24   1        111.03        111.97         5.74 o
   4  24   1        118.01        132.26         7.73 o
   5  24   1         38.35         39.57         4.53 o
  -5  25   1        213.18        225.91         8.94 o
  -4  25   1        343.96        366.43        15.26 o
  -3  25   1        606.47        682.43        16.23 o
  -2  25   1        246.87        237.18         9.48 o
  -1  25   1        175.46        182.54        12.48 o
   0  25   1          4.66          3.31         3.55 o
   1  25   1        357.67        364.08         9.74 o
   2  25   1        453.64        448.59        10.68 o
   3  25   1        168.97        167.78         6.35 o
   4  25   1         23.18         26.02         5.77 o
   5  25   1         57.64         62.67         4.56 o
  -4  26   1         58.33         58.90         7.86 o
  -3  26   1         15.51         17.76         3.81 o
  -2  26   1         79.53         99.54         6.06 o
  -1  26   1        274.40        291.70         9.90 o
   0  26   1        190.03        202.56        14.49 o
   1  26   1        123.29        132.33         6.36 o
   2  26   1        229.61        237.81         6.51 o
   3  26   1         69.71         68.50         4.67 o
   4  26   1        109.24        102.54         6.09 o
   5  26   1        166.30        163.58         6.43 o
  -4  27   1        110.27        114.34         6.16 o
  -3  27   1        220.45        221.45        14.95 o
  -2  27   1         75.20         70.02         4.81 o
  -1  27   1        385.10        395.67        13.56 o
   0  27   1         27.43         27.25         5.84 o
   1  27   1         42.90         46.22         3.99 o
   2  27   1         50.88         50.78         2.89 o
   3  27   1        148.74        154.26         6.22 o
   4  27   1        154.79        158.95        14.18 o
  -3  28   1         17.40         12.51         3.41 o
  -2  28   1         69.97         76.40         5.40 o
  -1  28   1         47.89         47.66         3.63 o
   0  28   1         45.05         43.73         3.47 o
   1  28   1         12.06         15.65         3.92 o
   2  28   1          0.95          0.69         3.37 o
   3  28   1         80.47         85.37         7.09 o
   4  28   1         87.48         99.24         8.01 o
  -3  29   1         21.02         19.11         7.40 o
  -2  29   1        263.83        224.06        13.56 o
  -1  29   1          2.25          5.15         3.25 o
   0  29   1         18.92         20.13         3.63 o
   1  29   1         15.08         17.57         3.77 o
   2  29   1        365.90        360.94        15.10 o
   3  29   1        108.54        111.01         5.62 o
  -2  30   1         23.71         14.18         6.47 o
  -1  30   1         46.50         39.45         6.47 o
   0  30   1         23.79         22.44         3.41 o
   1  30   1        175.36        175.67         6.74 o
   2  30   1         40.19         31.10         3.18 o
  -2 -31   2         44.86         37.45         3.05 o
  -1 -31   2         18.40         19.54         2.72 o
   0 -31   2          5.37          2.64         3.08 o
   1 -31   2        138.35        155.95         7.40 o
  -3 -30   2        123.27        128.45         4.03 o
  -2 -30   2        202.09        194.31         4.57 o
  -1 -30   2         26.59         21.32         3.28 o
   0 -30   2        158.91        180.57         4.85 o
   1 -30   2        134.32        127.13         6.72 o
   2 -30   2        102.49        111.43         3.97 o
   3 -30   2         14.93         12.33         3.08 o
  -4 -29   2         55.56         59.28         2.85 o
  -3 -29   2        140.25        123.84         3.96 o
  -2 -29   2        145.39        138.24         6.98 o
  -1 -29   2          2.81          2.38         2.30 o
   0 -29   2        141.48        137.07         4.66 o
   1 -29   2        122.54        119.31         3.95 o
   2 -29   2        202.14        230.11         6.23 o
   3 -29   2          9.68         14.18         2.40 o
  -5 -28   2        237.77        231.15         8.94 o
  -4 -28   2         19.98         23.93         1.99 o
  -3 -28   2         22.00         26.30         2.45 o
  -2 -28   2          4.24          4.08         2.12 o
  -1 -28   2         29.61         33.25         2.60 o
   0 -28   2        124.40        132.97         5.52 o
   1 -28   2        170.18        167.84         4.68 o
   2 -28   2         38.13         38.61         3.44 o
   3 -28   2         59.71         65.17         3.34 o
   4 -28   2        191.27        202.88         5.47 o
  -5 -27   2          1.14         -0.97         1.58 o
  -4 -27   2        234.06        259.59         9.39 o
  -3 -27   2        314.23        306.05         6.89 o
  -2 -27   2         34.30         41.65         3.23 o
  -1 -27   2         73.71         79.40         3.61 o
   0 -27   2         22.09         19.71         2.71 o
   1 -27   2          6.76          8.33         2.41 o
   2 -27   2        341.61        377.37         9.25 o
   3 -27   2        119.54        125.15         4.40 o
   4 -27   2         21.73         20.47         2.18 o
   5 -27   2          6.25          4.31         2.47 o
  -6 -26   2         54.69         53.01         4.62 o
  -5 -26   2         86.87         79.86         3.14 o
  -4 -26   2          2.60          2.05         1.74 o
  -3 -26   2        267.93        258.28        12.06 o
  -2 -26   2         57.94         56.68         4.13 o
  -1 -26   2         58.24         69.35         4.54 o
   0 -26   2        460.59        459.61         8.59 o
   1 -26   2        106.83        101.11         3.54 o
   2 -26   2        104.63         96.79         4.01 o
   3 -26   2        374.18        391.55         8.50 o
   4 -26   2        115.80        119.34         4.23 o
   5 -26   2         20.56         22.48         1.94 o
  -6 -25   2         13.81         12.11         4.31 o
  -5 -25   2          2.35          3.86         1.64 o
  -4 -25   2         55.74         43.79         3.00 o
  -3 -25   2         66.83         64.27         3.70 o
  -2 -25   2        854.94        896.18        12.08 o
  -1 -25   2        139.77        132.41         3.66 o
   0 -25   2         47.28         39.11         2.58 o
   1 -25   2        702.43        750.09        15.39 o
   2 -25   2        157.42        151.10         4.59 o
   3 -25   2        356.73        356.89         8.50 o
   4 -25   2         90.86         96.07         7.03 o
   5 -25   2         15.98         15.51         1.95 o
  -6 -24   2        113.01        113.88         4.27 o
  -5 -24   2          3.24          2.49         1.54 o
  -4 -24   2        145.22        149.11         7.43 o
  -3 -24   2          6.72          5.57         1.89 o
  -2 -24   2        463.42        429.98         6.52 o
  -1 -24   2        173.52        161.29         4.18 o
   0 -24   2         94.56        107.35         3.73 o
   1 -24   2        437.64        426.96         8.84 o
   2 -24   2        101.34        108.20         3.57 o
   3 -24   2        157.49        159.04         4.67 o
   4 -24   2         16.91         24.74         2.73 o
   5 -24   2         93.28         89.23         6.89 o
   6 -24   2         35.35         36.06         4.31 o
  -6 -23   2         21.02         23.86         2.51 o
  -5 -23   2         75.36         65.11         3.13 o
  -4 -23   2        253.79        253.54         6.02 o
  -3 -23   2         15.01         13.15         1.97 o
  -2 -23   2        310.62        289.36         5.33 o
  -1 -23   2        147.02        136.99         3.95 o
   0 -23   2         76.43         66.75         3.26 o
   1 -23   2          9.92          5.49         2.06 o
   2 -23   2         81.05         85.07         4.18 o
   3 -23   2        566.28        551.02         9.50 o
   4 -23   2          5.84          3.83         1.71 o
   5 -23   2        281.65        294.10         7.27 o
   6 -23   2         35.46         28.02         3.35 o
  -7 -22   2         38.17         43.81         2.58 o
  -6 -22   2         89.55         89.69         3.54 o
  -5 -22   2         77.97         76.59         3.56 o
  -4 -22   2        108.17        102.28         4.99 o
  -3 -22   2        233.35        211.93         3.94 o
  -2 -22   2        196.59        184.00         3.58 o
  -1 -22   2        722.73        737.20         9.37 o
   0 -22   2        156.57        147.78         3.79 o
   1 -22   2        286.60        271.90         6.02 o
   2 -22   2         51.20         49.34         3.08 o
   3 -22   2        132.38        124.97         6.28 o
   4 -22   2         34.79         36.42         2.54 o
   5 -22   2          9.51         10.80         2.09 o
   6 -22   2        461.17        472.53        12.63 o
  -7 -21   2         58.24         61.65         3.56 o
  -6 -21   2         56.41         67.38         3.56 o
  -5 -21   2        294.70        281.77         6.26 o
  -4 -21   2        105.58         95.92         3.33 o
  -3 -21   2        120.41        115.21         3.23 o
  -2 -21   2       1103.95       1102.74        11.25 o
  -1 -21   2        490.37        445.54         5.92 o
   0 -21   2        153.54        152.20         3.99 o
   1 -21   2       1010.49        983.87        13.31 o
   2 -21   2        138.56        145.17         5.33 o
   3 -21   2        451.37        459.96         7.17 o
   4 -21   2       1277.17       1328.39        16.32 o
   5 -21   2        125.69        126.98         3.74 o
   6 -21   2        105.02         98.05         3.51 o
   7 -21   2         31.93         36.98         4.01 o
  -7 -20   2          4.19          5.64         2.58 o
  -6 -20   2         21.71         13.47         2.46 o
  -5 -20   2        191.30        175.08         4.54 o
  -4 -20   2        362.92        337.92         5.44 o
  -3 -20   2        270.26        262.00         4.25 o
  -2 -20   2        303.51        300.78         4.76 o
  -1 -20   2        306.14        286.54         4.33 o
   0 -20   2        184.02        189.00         4.00 o
   1 -20   2        160.50        160.92         6.01 o
   2 -20   2        156.68        172.71         4.89 o
   3 -20   2        247.16        253.62         5.04 o
   4 -20   2        456.11        475.26         7.44 o
   5 -20   2        160.14        168.27         4.42 o
   6 -20   2         39.86         48.87         2.52 o
   7 -20   2        164.80        160.23         5.55 o
  -8 -19   2         47.60         42.78         5.86 o
  -7 -19   2        288.36        284.56         5.53 o
  -6 -19   2         13.73         12.88         2.45 o
  -5 -19   2        682.59        643.73        10.16 o
  -4 -19   2       1430.69       1402.26        12.93 o
  -3 -19   2        229.75        223.30         4.13 o
  -2 -19   2          8.99          8.46         1.55 o
  -1 -19   2        648.40        663.16         7.61 o
   0 -19   2        315.71        295.75         4.60 o
   1 -19   2        303.01        276.20         5.44 o
   2 -19   2        137.21        128.33         4.78 o
   3 -19   2        227.73        228.65         5.12 o
   4 -19   2        905.67        914.39        17.67 o
   5 -19   2        234.44        232.76         6.17 o
   6 -19   2        139.46        146.08         4.04 o
   7 -19   2        178.46        185.16         4.80 o
  -8 -18   2         72.26         75.77         4.25 o
  -7 -18   2         16.12         22.15         2.32 o
  -6 -18   2        155.69        155.32         5.69 o
  -5 -18   2        959.92        944.93        15.44 o
  -4 -18   2         68.87         91.88         2.75 o
  -3 -18   2        253.83        261.25         4.17 o
  -2 -18   2        186.43        160.59         3.65 o
  -1 -18   2        938.69        986.30        12.50 o
   0 -18   2         19.70         20.04         2.03 o
   1 -18   2        280.10        281.77         5.99 o
   2 -18   2         98.92         82.51         3.79 o
   3 -18   2        230.98        219.56         5.00 o
   4 -18   2        738.22        762.21        13.28 o
   5 -18   2        414.14        412.18         6.63 o
   6 -18   2        597.61        622.70         8.08 o
   7 -18   2        172.41        174.79         4.18 o
  -8 -17   2         76.52         80.13         4.68 o
  -7 -17   2        234.09        223.33         6.81 o
  -6 -17   2         38.79         33.43         2.68 o
  -5 -17   2        441.45        424.83         6.72 o
  -4 -17   2        111.04        108.21         3.00 o
  -3 -17   2        191.20        180.94         3.69 o
  -2 -17   2         78.61         97.18         3.23 o
  -1 -17   2        505.01        518.67         7.81 o
   0 -17   2        181.64        193.70         4.04 o
   1 -17   2        460.93        452.11         7.81 o
   2 -17   2        219.72        219.47         5.23 o
   3 -17   2        171.66        157.55         4.72 o
   4 -17   2        150.24        136.04         4.94 o
   5 -17   2        661.31        673.09         9.17 o
   6 -17   2        376.67        390.16         6.12 o
   7 -17   2         21.09         19.29         2.04 o
   8 -17   2         67.74         73.97         5.55 o
  -8 -16   2        445.58        466.10        12.81 o
  -7 -16   2         42.36         41.33         3.15 o
  -6 -16   2         79.69         85.00         3.71 o
  -5 -16   2        235.25        234.91         4.69 o
  -4 -16   2       1303.49       1259.28        11.71 o
  -3 -16   2         91.25         70.52         2.88 o
  -2 -16   2        301.29        314.20         7.43 o
  -1 -16   2        211.38        215.52         4.08 o
   0 -16   2        209.46        246.05         4.41 o
   1 -16   2        928.29        925.43        12.04 o
   2 -16   2        272.16        297.62         6.48 o
   3 -16   2         91.41         87.38         4.30 o
   4 -16   2        215.65        204.98         7.63 o
   5 -16   2        512.51        481.31         8.05 o
   6 -16   2        198.30        183.50         4.61 o
   7 -16   2        175.07        170.00         4.54 o
   8 -16   2         66.96         61.02         5.24 o
  -8 -15   2         25.36         25.32         2.11 o
  -7 -15   2         91.45         76.91         5.87 o
  -6 -15   2        146.51        127.37         4.18 o
  -5 -15   2        115.79        110.05         2.90 o
  -4 -15   2        173.11        175.69         4.18 o
  -3 -15   2        100.25         95.34         3.22 o
  -2 -15   2        229.62        259.07         4.97 o
  -1 -15   2        413.95        468.30         6.26 o
   0 -15   2        513.31        519.26         7.16 o
   1 -15   2          7.83         10.51         1.70 o
   2 -15   2        473.79        459.27         9.00 o
   3 -15   2        352.85        356.67         9.49 o
   4 -15   2        628.64        582.68        15.12 o
   5 -15   2        562.53        538.18        10.62 o
   6 -15   2        173.25        160.59         4.56 o
   7 -15   2         47.31         47.35         2.87 o
   8 -15   2        118.71        150.40         8.63 o
  -9 -14   2         21.85         21.27         3.39 o
  -8 -14   2          6.13          8.25         1.81 o
  -7 -14   2        118.73        118.58         8.03 o
  -6 -14   2        125.21        121.02         4.16 o
  -5 -14   2        559.98        508.91         6.11 o
  -4 -14   2         81.20         71.38         3.71 o
  -3 -14   2        567.89        591.54         8.91 o
  -2 -14   2       3186.01       3574.06        35.41 o
  -1 -14   2         31.83         19.38         1.70 o
   0 -14   2       1892.56       2017.06        20.90 o
   1 -14   2        578.51        639.77         9.66 o
   2 -14   2        807.32        856.19        13.78 o
   3 -14   2          2.70          3.30         2.40 o
   4 -14   2        377.00        347.03        14.79 o
   5 -14   2        325.36        310.21        10.31 o
   6 -14   2        584.82        556.10         9.67 o
   7 -14   2        174.30        183.48         5.44 o
   8 -14   2         30.11         30.16         3.87 o
  -9 -13   2         47.71         49.66         2.78 o
  -8 -13   2         98.11        106.76         3.71 o
  -7 -13   2         45.38         45.08         4.66 o
  -6 -13   2         16.29         13.36         2.11 o
  -5 -13   2        693.70        683.63         7.73 o
  -4 -13   2        884.22        842.62        10.96 o
  -3 -13   2        484.19        512.54         8.54 o
  -2 -13   2       3478.71       3619.74        38.50 o
  -1 -13   2       2717.53       2956.64        29.45 o
   0 -13   2       1130.00       1184.87        13.01 o
   1 -13   2        138.36        154.10         4.30 o
   2 -13   2       2011.41       2065.38        28.31 o
   3 -13   2       1068.72       1108.93        19.69 o
   4 -13   2        317.41        298.75        11.40 o
   5 -13   2       1072.67       1036.66        22.64 o
   6 -13   2         39.34         43.10         3.35 o
   7 -13   2        275.72        276.27         7.10 o
   8 -13   2         84.28         95.27         4.80 o
  -9 -12   2         52.55         60.51         3.75 o
  -8 -12   2        124.52        126.39         5.27 o
  -7 -12   2        214.50        203.21         5.26 o
  -6 -12   2       1208.56       1226.27        14.91 o
  -5 -12   2       1147.79       1167.69        13.61 o
  -4 -12   2       1321.96       1415.84        18.61 o
  -3 -12   2        804.61        832.03        15.17 o
  -2 -12   2      12225.95      13437.73       149.76 o
  -1 -12   2       1350.48       1435.45        15.25 o
   0 -12   2        257.46        310.39         4.78 o
   1 -12   2       2340.24       2383.92        25.77 o
   2 -12   2        259.85        245.88         5.69 o
   3 -12   2        279.43        286.38         6.66 o
   4 -12   2        465.20        420.38        17.57 o
   5 -12   2        211.56        205.02         8.51 o
   6 -12   2        102.01         98.82         4.51 o
   7 -12   2         45.80         50.99         2.70 o
   8 -12   2        386.96        370.74        11.39 o
  -9 -11   2          7.28          9.19         2.53 o
  -8 -11   2         46.84         66.90         4.09 o
  -7 -11   2        333.13        328.12         8.92 o
  -6 -11   2        248.68        253.59         5.48 o
  -5 -11   2        813.90        813.68        10.99 o
  -4 -11   2        212.69        204.98         5.79 o
  -3 -11   2         28.81         27.08         2.67 o
  -2 -11   2       5376.92       5676.00        72.34 o
  -1 -11   2        150.45        165.49         3.28 o
   0 -11   2         49.84         50.87         2.39 o
   1 -11   2        755.31        708.81         9.01 o
   2 -11   2         42.56         52.51         2.88 o
   3 -11   2       1050.20       1118.39        16.64 o
   4 -11   2        234.10        241.01        12.33 o
   5 -11   2        453.57        397.85        23.42 o
   6 -11   2         37.38         42.00         3.78 o
   7 -11   2        389.80        397.38         7.79 o
   8 -11   2        278.26        305.37         7.52 o
  -9 -10   2         34.61         37.26         2.94 o
  -8 -10   2         88.70         87.55         4.74 o
  -7 -10   2        112.56        114.48         4.25 o
  -6 -10   2        469.71        464.65         7.44 o
  -5 -10   2        240.38        229.04         5.69 o
  -4 -10   2        248.64        275.08         5.80 o
  -3 -10   2       2190.23       2307.99        31.15 o
  -2 -10   2       4980.37       5226.61        66.57 o
  -1 -10   2        546.79        587.59         8.25 o
   0 -10   2        583.34        545.08         6.63 o
   1 -10   2        889.22        868.73        10.61 o
   2 -10   2        309.37        308.61         6.19 o
   3 -10   2        171.10        171.93         4.64 o
   4 -10   2        199.08        194.16        10.79 o
   5 -10   2         16.37         10.79         4.31 o
   6 -10   2        272.40        239.52         6.77 o
   7 -10   2          9.85         11.25         2.20 o
   8 -10   2        156.02        138.55         5.19 o
   9 -10   2         97.15        117.73         6.47 o
  -9  -9   2         32.11         25.46         2.76 o
  -8  -9   2        116.02        111.87         6.83 o
  -7  -9   2         81.29         79.00         3.69 o
  -6  -9   2         93.69         97.55         3.62 o
  -5  -9   2        627.79        655.62         9.14 o
  -4  -9   2        840.16        890.48        15.86 o
  -3  -9   2       2240.01       2458.56        32.89 o
  -2  -9   2        950.50        937.21        11.92 o
  -1  -9   2        164.88        160.28         4.25 o
   0  -9   2       1660.85       1618.97        16.37 o
   1  -9   2       1054.87       1106.88        13.81 o
   2  -9   2        330.33        300.94         5.93 o
   3  -9   2        970.94        932.18        16.18 o
   4  -9   2        311.51        296.48        13.25 o
   5  -9   2        223.65        187.07        10.79 o
   6  -9   2        689.19        646.24        12.10 o
   7  -9   2        670.16        655.38        11.72 o
   8  -9   2        189.47        186.48         6.47 o
   9  -9   2         84.00         69.96         5.24 o
  -9  -8   2         73.42         84.28         4.16 o
  -8  -8   2        103.57        108.09         5.36 o
  -7  -8   2        394.12        397.25         8.00 o
  -6  -8   2         90.43         94.79         3.30 o
  -5  -8   2        573.74        581.38        10.04 o
  -4  -8   2         36.29         45.05         3.02 o
  -3  -8   2        426.07        443.14         7.72 o
  -2  -8   2        880.41        972.78        12.20 o
  -1  -8   2        187.56        180.60         7.46 o
   0  -8   2       1501.49       1411.10        26.77 o
   1  -8   2         23.97         21.12         1.56 o
   2  -8   2         98.66         82.26         3.04 o
   3  -8   2         41.62         35.49         3.25 o
   4  -8   2       1522.69       1570.87        44.69 o
   5  -8   2         84.31         69.96         6.78 o
   6  -8   2        487.32        473.67         9.82 o
   7  -8   2         45.68         52.97         3.58 o
   8  -8   2          8.91          7.73         2.03 o
   9  -8   2         14.88         23.28         2.72 o
  -9  -7   2         21.57         24.69         3.70 o
  -8  -7   2        359.40        360.80        10.14 o
  -7  -7   2        396.53        373.29         6.26 o
  -6  -7   2        161.67        158.05         3.93 o
  -5  -7   2         48.37         55.50         2.83 o
  -4  -7   2        110.57        118.49         4.67 o
  -3  -7   2       2001.09       2105.20        28.18 o
  -2  -7   2       3152.51       2875.23        32.87 o
  -1  -7   2        961.79        881.94        17.53 o
   0  -7   2        985.85        926.01        15.06 o
   1  -7   2        276.40        322.30         4.97 o
   2  -7   2        432.67        386.81         6.66 o
   3  -7   2       2335.77       2338.61        43.76 o
   4  -7   2        430.48        396.65        15.10 o
   5  -7   2        517.64        544.20        15.95 o
   6  -7   2        695.80        658.77        12.13 o
   7  -7   2         40.87         39.21         3.28 o
   8  -7   2         44.71         46.33         2.84 o
   9  -7   2         58.42         65.34         5.39 o
  -9  -6   2        234.49        260.99        10.84 o
  -8  -6   2        142.16        154.84         5.30 o
  -7  -6   2        528.57        525.57         7.64 o
  -6  -6   2        657.97        665.40        10.88 o
  -5  -6   2       1753.52       1702.32        29.84 o
  -4  -6   2       2111.33       2212.44        34.02 o
  -3  -6   2        417.16        438.83         7.37 o
  -2  -6   2       2238.73       2335.85        26.72 o
  -1  -6   2        449.96        493.47        10.34 o
   0  -6   2        787.66        797.84        15.80 o
   1  -6   2       3166.21       3316.24        48.39 o
   2  -6   2        292.21        267.12         7.40 o
   3  -6   2        262.59        248.28        13.25 o
   4  -6   2       2336.10       2400.54        64.10 o
   5  -6   2        133.33         89.07        10.17 o
   6  -6   2         12.89         16.30         2.69 o
   7  -6   2        852.29        842.75        14.81 o
   8  -6   2        148.79        154.93         8.09 o
   9  -6   2        108.00        121.23         5.31 o
  -9  -5   2        425.88        430.04        10.63 o
  -8  -5   2        184.02        189.91         5.51 o
  -7  -5   2       1980.20       1920.66        21.46 o
  -6  -5   2        152.83        141.94         4.23 o
  -5  -5   2        212.46        252.81         9.95 o
  -4  -5   2        131.14        112.66         4.40 o
  -3  -5   2        674.12        691.03        10.31 o
  -2  -5   2        240.80        227.04         5.29 o
  -1  -5   2        672.23        664.39        13.17 o
   0  -5   2       3817.16       3718.34        66.14 o
   1  -5   2       1446.38       1267.13        19.38 o
   2  -5   2        391.13        470.28        18.65 o
   3  -5   2        641.11        705.86        15.03 o
   4  -5   2        782.72        711.93        21.88 o
   5  -5   2        250.04        215.43        13.25 o
   6  -5   2        166.16        160.83         5.79 o
   7  -5   2         46.64         39.05         3.58 o
   8  -5   2        317.10        316.27         8.72 o
   9  -5   2          4.44         14.73         2.59 o
 -10  -4   2        201.92        207.11         8.94 o
  -9  -4   2         77.83         88.40         4.74 o
  -8  -4   2        570.30        536.82        10.72 o
  -7  -4   2        147.61        136.54         4.20 o
  -6  -4   2       1484.85       1580.35        19.05 o
  -5  -4   2         98.63        100.44         3.72 o
  -4  -4   2        697.45        758.65        13.83 o
  -3  -4   2       2477.90       2428.63        60.10 o
  -2  -4   2       1267.99       1177.36        18.49 o
  -1  -4   2      10570.97      10411.10       181.53 o
   0  -4   2        630.99        674.60        15.87 o
   1  -4   2       4805.62       4702.38        83.25 o
   2  -4   2       2219.36       2282.74        41.84 o
   3  -4   2        413.34        504.46        11.54 o
   4  -4   2       2152.00       2032.55        54.86 o
   5  -4   2         24.87         27.43         5.24 o
   6  -4   2        886.97        810.74        13.95 o
   7  -4   2        480.45        468.14         9.63 o
   8  -4   2        319.10        326.13         8.72 o
   9  -4   2        108.46        119.98         8.81 o
 -10  -3   2        152.87        148.55         7.40 o
  -9  -3   2        362.44        388.92         9.42 o
  -8  -3   2        693.61        716.56        12.98 o
  -7  -3   2        328.18        310.62         6.66 o
  -6  -3   2        145.89        140.20         4.58 o
  -5  -3   2         20.43         16.52         2.41 o
  -4  -3   2        399.91        440.99         9.13 o
  -3  -3   2         67.55         78.17         2.49 o
  -2  -3   2       4070.15       4088.14        59.72 o
  -1  -3   2       6459.20       6265.51       109.62 o
   0  -3   2       3987.67       3820.54        67.56 o
   1  -3   2       1102.02       1108.21        21.14 o
   2  -3   2        903.01        937.54        18.52 o
   3  -3   2        565.06        551.71        12.20 o
   4  -3   2        845.54        813.64        24.66 o
   5  -3   2         92.96         92.77         8.63 o
   6  -3   2        136.68        119.20         5.66 o
   7  -3   2        691.61        645.23        11.84 o
   8  -3   2        145.41        138.86         6.00 o
   9  -3   2          0.15         -1.71         1.71 o
 -10  -2   2         52.05         56.40         5.24 o
  -9  -2   2         49.56         57.77         4.08 o
  -8  -2   2        265.69        270.68         7.24 o
  -7  -2   2        350.03        361.34         7.65 o
  -6  -2   2         26.25         30.63         2.56 o
  -5  -2   2        258.92        266.70         8.57 o
  -4  -2   2         53.71         49.25         3.04 o
  -3  -2   2        824.11        969.74        13.35 o
  -2  -2   2       1836.42       1941.61        29.64 o
  -1  -2   2       1672.00       1555.16        40.37 o
   0  -2   2       7221.68       6820.68       168.89 o
   1  -2   2       2092.84       1992.45        60.10 o
   2  -2   2       1985.30       2097.78        38.46 o
   3  -2   2       2798.80       2926.94        60.10 o
   4  -2   2       1978.00       1992.18        52.09 o
   5  -2   2        193.73        168.27        11.10 o
   6  -2   2         67.22         53.90         3.58 o
   7  -2   2        250.18        239.03         7.16 o
   8  -2   2        262.41        258.19         7.76 o
   9  -2   2         22.92         24.25         3.47 o
 -10  -1   2         21.59         23.11         3.70 o
  -9  -1   2         83.49         75.16         4.03 o
  -8  -1   2        504.29        518.03        10.51 o
  -7  -1   2        369.46        342.02         7.38 o
  -6  -1   2         29.52         29.83         2.57 o
  -5  -1   2        132.63        116.43         5.09 o
  -4  -1   2        574.74        579.18        11.10 o
  -3  -1   2       1327.40       1389.42        21.86 o
  -2  -1   2         91.55         95.54         4.01 o
  -1  -1   2       2398.67       2215.62        55.48 o
   0  -1   2       1014.77        985.61        26.50 o
   1  -1   2       2897.22       2999.67        76.43 o
   2  -1   2        731.58        731.20        14.82 o
   3  -1   2        179.22        140.11         5.01 o
   4  -1   2        121.82        101.09         6.47 o
   5  -1   2        100.55         90.61         8.32 o
   6  -1   2        225.20        208.65         7.15 o
   7  -1   2        145.88        146.49         5.44 o
   8  -1   2        245.76        256.29         7.79 o
   9  -1   2         47.45         54.10         7.70 o
 -10   0   2         19.56         22.82         2.28 o
  -9   0   2         58.92         57.27         3.57 o
  -8   0   2        427.46        423.20         9.58 o
  -7   0   2          3.96          9.39         2.18 o
  -6   0   2         47.21         58.64         3.01 o
  -5   0   2        275.19        342.19        10.77 o
  -4   0   2       3970.91       4173.33        98.37 o
  -3   0   2          2.43          8.86         1.58 o
  -2   0   2        139.41        163.96         5.24 o
  -1   0   2       1931.46       2109.60        53.01 o
   1   0   2       1483.78       1461.16        38.22 o
   2   0   2          2.80          1.23         2.16 o
   3   0   2       2962.67       2941.42        75.82 o
   4   0   2        278.39        224.06         9.25 o
   5   0   2        392.88        354.12        15.41 o
   6   0   2          0.16          1.14         2.38 o
   7   0   2         81.65         76.50         4.04 o
   8   0   2        352.11        348.80        15.20 o
   9   0   2          0.18         -2.37         2.37 o
 -10   1   2         22.26         24.63         2.53 o
  -9   1   2         85.29         85.04         4.14 o
  -8   1   2        507.57        519.94        10.55 o
  -7   1   2        368.48        353.88         7.41 o
  -6   1   2         30.33         30.78         2.23 o
  -5   1   2        135.45        123.08         4.35 o
  -4   1   2        569.58        596.37        15.62 o
  -3   1   2       1331.58       1403.57        21.80 o
  -2   1   2         91.87         89.69         3.39 o
  -1   1   2       2365.14       2200.21        55.48 o
   0   1   2       1013.73       1015.51        26.50 o
   1   1   2       2877.57       3062.54        76.74 o
   2   1   2        739.45        737.82        20.96 o
   3   1   2        180.07        147.93         7.09 o
   4   1   2        125.35        115.88         6.47 o
   5   1   2         98.75         97.34         6.32 o
   6   1   2        223.13        208.15         5.82 o
   7   1   2        147.89        147.85         6.71 o
   8   1   2        243.21        258.12         7.90 o
   9   1   2         47.37         55.65         4.78 o
 -10   2   2         52.25         62.26         5.24 o
  -9   2   2         49.03         60.34         3.62 o
  -8   2   2        261.38        268.21         7.29 o
  -7   2   2        350.05        371.00         7.06 o
  -6   2   2         25.36         27.99         2.38 o
  -5   2   2        257.07        275.37         6.41 o
  -4   2   2         56.18         52.18         4.12 o
  -3   2   2        822.71        961.12        15.80 o
  -2   2   2       1829.60       2046.17        36.83 o
  -1   2   2       1679.09       1593.06        40.07 o
   0   2   2       7197.40       6818.22       168.58 o
   4   2   2       1976.90       1891.40        51.47 o
   5   2   2        191.21        178.17         7.84 o
   6   2   2         66.93         54.57         3.26 o
   7   2   2        250.63        250.93         6.06 o
   8   2   2        264.87        255.91         6.76 o
   9   2   2         21.50         25.02         3.47 o
 -10   3   2        154.37        153.48         7.70 o
  -9   3   2        360.29        391.97         8.26 o
  -8   3   2        690.46        710.90        11.61 o
  -7   3   2        326.48        307.23         7.59 o
  -6   3   2        147.11        147.89         4.41 o
  -5   3   2         20.41         18.21         2.12 o
  -4   3   2        399.79        447.01         9.16 o
  -3   3   2         66.89         74.74         6.14 o
  -2   3   2       4077.58       4137.51        73.55 o
   5   3   2         94.97         95.85         8.63 o
   6   3   2        134.78        121.10         4.61 o
   7   3   2        695.67        641.77         9.72 o
   8   3   2        146.14        131.55         5.07 o
   9   3   2          0.14          0.92         2.40 o
 -10   4   2        204.09        216.35         8.94 o
  -9   4   2         78.11         93.69         4.24 o
  -8   4   2        569.27        542.41         9.63 o
  -7   4   2        143.90        140.84         9.79 o
  -6   4   2       1489.38       1599.97        19.06 o
  -5   4   2         99.28        103.95         4.06 o
  -4   4   2        700.82        769.66        13.80 o
  -3   4   2       2474.78       2537.99        59.57 o
  -2   4   2       1273.57       1172.27        32.67 o
   6   4   2        886.78        829.06        10.66 o
   7   4   2        480.71        469.73         7.93 o
   8   4   2        321.03        323.63        10.81 o
   9   4   2        107.23        120.01         4.61 o
  -9   5   2        426.68        434.14         8.67 o
  -8   5   2        183.38        199.37         5.63 o
  -7   5   2       1988.61       2019.39        25.87 o
  -6   5   2        154.90        143.43         4.51 o
  -5   5   2        215.02        260.19         6.15 o
  -4   5   2        130.69        111.04         4.38 o
  -3   5   2        673.06        686.55        15.41 o
  -2   5   2        244.35        231.83         6.00 o
   4   5   2        774.39        642.28        21.88 o
   6   5   2        167.97        154.44         4.23 o
   7   5   2         46.22         37.03         2.61 o
   8   5   2        317.41        337.24         8.01 o
   9   5   2          4.27          7.53         2.59 o
  -9   6   2        236.47        243.96         9.40 o
  -8   6   2        139.99        147.75         4.98 o
  -7   6   2        525.67        518.84        10.14 o
  -6   6   2        653.63        662.80        10.59 o
  -5   6   2       1761.59       1712.68        32.39 o
  -4   6   2       2112.30       2133.06        67.11 o
  -3   6   2        417.52        440.26        10.43 o
  -2   6   2       2234.39       2298.83        59.17 o
   4   6   2       2337.05       2370.64        64.41 o
   5   6   2        134.18        125.06         6.76 o
   6   6   2         12.37         12.69         1.95 o
   7   6   2        850.88        833.14        11.69 o
   8   6   2        148.59        158.85         5.41 o
   9   6   2        110.70        120.69         5.44 o
  -9   7   2         20.27         20.09         3.37 o
  -8   7   2        365.09        356.60         7.57 o
  -7   7   2        396.32        400.82         8.27 o
  -6   7   2        161.72        160.39         4.76 o
  -5   7   2         47.98         50.12         3.11 o
  -4   7   2        108.78        114.57         5.70 o
  -3   7   2       2012.21       2211.61        55.78 o
  -2   7   2       3150.89       2880.09        73.04 o
   4   7   2        429.78        394.49        15.72 o
   5   7   2        519.10        523.43        11.28 o
   6   7   2        702.76        676.02         8.83 o
   7   7   2         40.91         42.70         2.72 o
   8   7   2         47.21         49.46         2.95 o
   9   7   2         57.02         57.24         3.90 o
  -9   8   2         72.57         71.27         5.00 o
  -8   8   2        102.04        109.55         4.27 o
  -7   8   2        392.61        413.37         8.44 o
  -6   8   2         89.15         89.61         3.60 o
  -5   8   2        571.04        589.49        10.34 o
  -4   8   2         36.52         35.96         4.62 o
  -3   8   2        424.33        437.33        14.79 o
  -2   8   2        877.78        959.11        26.81 o
   3   8   2         43.34         35.75         5.55 o
   4   8   2       1533.06       1575.50        45.30 o
   5   8   2         82.14         68.18         4.13 o
   6   8   2        489.10        482.89         6.55 o
   7   8   2         47.58         48.27         2.75 o
   8   8   2          8.37          4.93         1.89 o
   9   8   2         15.36         17.92         2.59 o
  -9   9   2         32.93         33.80         3.59 o
  -8   9   2        116.27        117.03         4.21 o
  -7   9   2         80.08         85.70         6.35 o
  -6   9   2         94.03         98.36         3.47 o
  -5   9   2        626.66        655.82        11.23 o
  -4   9   2        840.69        884.93        19.77 o
  -3   9   2       2259.45       2549.40        65.03 o
  -2   9   2        957.20        911.03        26.20 o
  -1   9   2        160.30        152.56         7.09 o
   3   9   2        977.25        937.58        20.38 o
   4   9   2        315.24        287.00         9.70 o
   5   9   2        225.32        206.53         5.86 o
   6   9   2        690.98        674.67         8.18 o
   7   9   2        674.98        648.22        10.17 o
   8   9   2        190.08        194.39         8.36 o
   9   9   2         82.91         77.82         4.36 o
  -9  10   2         34.38         35.65         7.24 o
  -8  10   2         87.17         87.81         4.52 o
  -7  10   2        110.97        110.59         4.67 o
  -6  10   2        467.47        461.00         7.28 o
  -5  10   2        244.20        237.94         5.47 o
  -4  10   2        248.77        267.53         7.65 o
  -3  10   2       2186.26       2367.56        61.33 o
  -2  10   2       4976.03       5339.49       132.22 o
  -1  10   2        544.82        597.59        17.88 o
   2  10   2        314.08        306.04        12.94 o
   3  10   2        172.69        177.83        10.48 o
   4  10   2        201.20        178.17        10.48 o
   5  10   2         16.51         14.98         2.44 o
   6  10   2        272.59        251.17         4.85 o
   7  10   2          9.61         11.66         2.39 o
   8  10   2        156.45        127.70         3.63 o
   9  10   2         97.29        108.48         6.47 o
  -9  11   2          7.09          4.03         2.50 o
  -8  11   2         46.82         65.09         3.99 o
  -7  11   2        334.87        332.81         7.43 o
  -6  11   2        247.77        264.32         5.89 o
  -5  11   2        809.64        814.55        12.11 o
  -4  11   2        212.10        206.60         5.54 o
  -3  11   2         27.36         30.25         4.31 o
  -2  11   2       5379.43       5795.01       143.62 o
  -1  11   2        153.25        169.82         8.32 o
   0  11   2         49.60         50.85         4.62 o
   2  11   2         42.50         52.39         5.86 o
   3  11   2       1055.93       1110.41        24.29 o
   4  11   2        230.23        222.25         8.72 o
   5  11   2        450.14        412.68         8.45 o
   6  11   2         38.46         40.74         2.69 o
   7  11   2        388.14        393.71         7.88 o
   8  11   2        276.71        288.26         6.47 o
  -9  12   2         53.67         60.68         3.90 o
  -8  12   2        124.24        120.58         5.90 o
  -7  12   2        212.73        203.32         6.26 o
  -6  12   2       1210.78       1272.13        17.82 o
  -5  12   2       1148.35       1166.44        14.83 o
  -4  12   2       1321.80       1376.94        18.17 o
  -3  12   2        810.62        815.95        40.37 o
  -2  12   2      12211.51      13503.60       333.47 o
  -1  12   2       1353.04       1457.15        39.45 o
   0  12   2        253.09        316.52        11.71 o
   1  12   2       2334.78       2277.26        63.49 o
   2  12   2        256.01        244.05         7.81 o
   3  12   2        281.04        267.51        13.25 o
   4  12   2        466.99        433.20        12.63 o
   5  12   2        211.92        197.74         4.03 o
   6  12   2        103.16        101.20         3.29 o
   7  12   2         46.93         53.55         3.15 o
   8  12   2        386.59        382.07         7.68 o
  -9  13   2         46.58         49.83         3.37 o
  -8  13   2         97.95        109.96         4.72 o
  -7  13   2         46.46         52.25         3.47 o
  -6  13   2         16.46         15.69         2.54 o
  -5  13   2        689.49        684.51         9.93 o
  -4  13   2        884.77        850.79        12.24 o
  -3  13   2        482.42        505.84        15.45 o
  -2  13   2       3481.39       3491.15       150.86 o
  -1  13   2       2707.34       2923.29        54.59 o
   0  13   2       1134.77       1167.53        23.96 o
   1  13   2        139.98        159.96         4.96 o
   2  13   2       2016.04       2029.16        39.43 o
   3  13   2       1072.33       1088.61        19.77 o
   4  13   2        317.29        308.19         8.07 o
   5  13   2       1071.20       1020.30        12.39 o
   6  13   2         39.57         37.50         2.52 o
   7  13   2        273.92        269.18         6.52 o
   8  13   2         85.63         93.18         5.91 o
  -9  14   2         22.45         22.96         3.08 o
  -8  14   2          6.23          6.43         2.16 o
  -7  14   2        118.16        114.70         4.06 o
  -6  14   2        122.97        118.86         4.83 o
  -5  14   2        561.97        535.90         9.20 o
  -4  14   2         84.57         72.30         4.33 o
  -3  14   2        567.28        568.25        11.83 o
  -2  14   2       3181.58       3454.55       169.20 o
  -1  14   2         30.78         21.30         3.15 o
   0  14   2       1902.64       2016.49        38.67 o
   1  14   2        571.95        625.71        14.80 o
   2  14   2        800.62        844.03        15.29 o
   3  14   2          2.71          2.41         2.94 o
   4  14   2        383.04        358.35         6.90 o
   5  14   2        325.74        318.61         6.08 o
   6  14   2        585.16        563.95        10.11 o
   7  14   2        174.89        183.51         5.07 o
   8  14   2         29.40         19.02         3.03 o
  -8  15   2         24.90         22.07         4.01 o
  -7  15   2         90.36         86.27         3.43 o
  -6  15   2        145.00        132.03         5.07 o
  -5  15   2        114.52        114.95         4.48 o
  -4  15   2        173.43        175.98         5.35 o
  -3  15   2        100.14         95.82         4.49 o
  -2  15   2        228.63        245.66         6.70 o
  -1  15   2        410.83        467.78        12.08 o
   0  15   2        515.45        519.19        12.84 o
   1  15   2          8.14         10.31         2.72 o
   2  15   2        475.33        446.57        12.64 o
   3  15   2        355.79        350.24        11.33 o
   4  15   2        628.46        604.42        10.26 o
   5  15   2        559.94        535.85         7.79 o
   6  15   2        171.48        163.27         5.51 o
   7  15   2         47.21         46.49         2.67 o
   8  15   2        120.45        147.93         8.63 o
  -8  16   2        445.36        467.66        11.66 o
  -7  16   2         41.09         39.45         3.02 o
  -6  16   2         78.40         79.14         3.96 o
  -5  16   2        235.28        240.07         6.93 o
  -4  16   2       1308.28       1263.26        38.50 o
  -3  16   2         90.05         66.59         4.21 o
  -2  16   2        299.86        307.51        14.64 o
  -1  16   2        213.59        218.39         6.44 o
   0  16   2        205.92        235.30         6.68 o
   1  16   2        931.50        909.82        18.75 o
   2  16   2        272.95        280.21        10.02 o
   3  16   2         90.79         85.86         6.30 o
   4  16   2        212.91        201.44         4.86 o
   5  16   2        510.48        479.19         9.06 o
   6  16   2        194.30        175.76         5.50 o
   7  16   2        177.33        179.26         4.51 o
   8  16   2         67.19         61.95         5.86 o
  -8  17   2         75.05         73.66         5.86 o
  -7  17   2        237.89        231.54         6.58 o
  -6  17   2         37.92         33.23         2.88 o
  -5  17   2        445.51        428.78        10.62 o
  -4  17   2        109.96        109.16         6.09 o
  -3  17   2        191.24        179.33         7.84 o
  -2  17   2         78.70         93.85         5.44 o
  -1  17   2        500.14        506.97        13.37 o
   0  17   2        182.54        185.26         6.19 o
   1  17   2        461.75        440.48        11.06 o
   2  17   2        220.07        234.56         9.04 o
   3  17   2        167.80        150.04         4.50 o
   4  17   2        150.58        145.18         5.92 o
   5  17   2        666.65        673.60        12.57 o
   6  17   2        376.28        392.79         7.82 o
   7  17   2         21.47         19.80         2.56 o
   8  17   2         66.85         76.74         5.86 o
  -8  18   2         71.80         69.65         5.24 o
  -7  18   2         16.54         19.38         3.81 o
  -6  18   2        153.91        158.77         6.12 o
  -5  18   2        963.22        941.58        17.98 o
  -4  18   2         68.19         87.45         9.61 o
  -3  18   2        249.68        263.10         9.46 o
  -2  18   2        187.26        157.21         7.24 o
  -1  18   2        938.47        971.43        17.71 o
   0  18   2         18.41         21.67         3.01 o
   1  18   2        280.42        295.31        10.24 o
   2  18   2         99.58         91.14         5.19 o
   3  18   2        231.04        217.63         5.36 o
   4  18   2        743.83        763.76        13.62 o
   5  18   2        411.14        406.63         9.22 o
   6  18   2        598.68        622.75        10.14 o
   7  18   2        170.15        164.38         5.73 o
  -8  19   2         47.86         38.83         4.01 o
  -7  19   2        291.27        295.25        12.94 o
  -6  19   2         13.81         11.63         2.72 o
  -5  19   2        678.91        627.13        17.57 o
  -4  19   2       1432.19       1465.83        30.05 o
  -3  19   2        224.95        223.37         8.93 o
  -2  19   2          9.46         12.33         4.62 o
  -1  19   2        652.16        664.49        35.44 o
   0  19   2        321.52        318.47        13.71 o
   1  19   2        305.55        294.11        18.65 o
   2  19   2        137.21        113.48        11.55 o
   3  19   2        225.83        212.62         7.94 o
   4  19   2        906.62        958.21        18.17 o
   5  19   2        236.45        247.86         6.92 o
   6  19   2        139.02        140.95         7.70 o
   7  19   2        178.74        179.66        12.33 o
  -7  20   2          4.62          9.55         4.01 o
  -6  20   2         22.54         18.55         3.92 o
  -5  20   2        192.94        182.82         6.75 o
  -4  20   2        364.82        352.99         9.51 o
  -3  20   2        268.89        277.45        12.64 o
  -2  20   2        305.63        303.88        14.18 o
  -1  20   2        304.30        282.91        10.24 o
   0  20   2        183.86        183.96         8.61 o
   1  20   2        160.94        180.38         8.39 o
   2  20   2        156.33        166.49        12.63 o
   3  20   2        249.70        261.40         8.60 o
   4  20   2        453.20        461.59         9.91 o
   5  20   2        160.33        158.75         5.68 o
   6  20   2         38.97         51.40         2.64 o
   7  20   2        165.00        163.34         8.63 o
  -7  21   2         57.88         49.00         4.93 o
  -6  21   2         57.67         58.52         5.09 o
  -5  21   2        297.25        273.18         7.71 o
  -4  21   2        107.22         97.23         5.24 o
  -3  21   2        122.84        111.69         6.84 o
  -2  21   2       1098.29       1107.35        34.21 o
  -1  21   2        490.55        455.00        11.01 o
   0  21   2        153.59        164.74         6.75 o
   1  21   2       1012.28       1013.06        19.03 o
   2  21   2        139.91        140.76         6.70 o
   3  21   2        447.98        464.05        11.61 o
   4  21   2       1278.28       1321.68        20.32 o
   5  21   2        123.65        128.21         4.55 o
   6  21   2        106.39         98.72         4.33 o
   7  21   2         32.14         30.20         4.01 o
  -7  22   2         38.47         35.75         3.70 o
  -6  22   2         88.30         80.75         7.09 o
  -5  22   2         78.95         84.49         6.38 o
  -4  22   2        110.21        103.76         5.12 o
  -3  22   2        230.71        219.44         9.08 o
  -2  22   2        199.08        186.46        10.17 o
  -1  22   2        721.65        739.57        20.36 o
   0  22   2        159.19        157.90         6.88 o
   1  22   2        289.51        282.22         8.78 o
   2  22   2         51.07         50.21         4.44 o
   3  22   2        132.90        132.17         9.87 o
   4  22   2         36.49         33.07         3.82 o
   5  22   2          9.62          9.25         2.11 o
   6  22   2        460.40        461.55         9.45 o
  -6  23   2         21.88         23.73         4.31 o
  -5  23   2         74.78         63.40        12.17 o
  -4  23   2        256.32        253.75         8.89 o
  -3  23   2         14.78         12.96         3.90 o
  -2  23   2        312.98        303.00        10.62 o
  -1  23   2        146.40        145.17         7.73 o
   0  23   2         75.15         74.08         4.98 o
   1  23   2         10.08         11.16         3.26 o
   2  23   2         81.21         76.04         4.98 o
   3  23   2        562.00        564.30        12.55 o
   4  23   2          5.99          8.45         2.77 o
   5  23   2        278.92        289.42         5.76 o
   6  23   2         34.71         23.73         5.24 o
  -5  24   2          3.46          1.23         4.01 o
  -4  24   2        144.12        137.61        13.56 o
  -3  24   2          6.50          2.78         3.33 o
  -2  24   2        463.45        456.55        12.81 o
  -1  24   2        174.34        162.65         8.20 o
   0  24   2         96.56        109.03         5.69 o
   1  24   2        440.69        443.74        10.83 o
   2  24   2        102.56        108.08         5.61 o
   3  24   2        158.81        170.34         6.81 o
   4  24   2         18.06         20.44         2.89 o
   5  24   2         91.91         84.51         8.63 o
  -5  25   2          2.53          5.86         4.31 o
  -4  25   2         54.85         49.62         6.16 o
  -3  25   2         67.85         68.16         4.96 o
  -2  25   2        850.22        915.03        20.33 o
  -1  25   2        139.70        152.06         7.52 o
   0  25   2         45.65         42.97         4.03 o
   1  25   2        702.46        752.32        18.23 o
   2  25   2        158.63        158.45         6.74 o
   3  25   2        357.12        360.83         8.96 o
   4  25   2         93.17         89.53         3.72 o
   5  25   2         15.96         19.72         3.39 o
  -5  26   2         87.82         82.90         6.16 o
  -4  26   2          2.50          2.47         4.31 o
  -3  26   2        265.79        265.19         9.55 o
  -2  26   2         58.06         50.88         4.59 o
  -1  26   2         57.67         77.82         5.86 o
   0  26   2        458.56        481.84        12.85 o
   1  26   2        105.59         95.61         5.12 o
   2  26   2        104.76        111.10         5.19 o
   3  26   2        374.61        376.65         8.57 o
   4  26   2        112.79        118.77         8.01 o
  -4  27   2        235.52        276.14        11.10 o
  -3  27   2        313.93        315.90        13.25 o
  -2  27   2         35.63         47.46         6.47 o
  -1  27   2         76.26         76.29         4.96 o
   0  27   2         22.72         19.13         4.78 o
   1  27   2          6.77          7.84         2.95 o
   2  27   2        337.39        349.78         8.36 o
   3  27   2        118.46        125.28        11.71 o
  -4  28   2         20.17         17.88         2.77 o
  -3  28   2         22.38         21.88         4.31 o
  -2  28   2          4.20          8.94         4.31 o
  -1  28   2         30.28         33.83         4.16 o
   0  28   2        125.82        121.76         5.84 o
   1  28   2        172.89        177.98         6.40 o
   2  28   2         38.90         35.36         2.94 o
  -1  29   2          3.08         -2.16         3.70 o
   0  29   2        142.24        139.00         8.01 o
   1  29   2        124.23        128.21         6.16 o
   2  29   2        202.38        244.40        15.72 o
  -1 -31   3        100.75        103.25         6.78 o
  -3 -30   3          0.45          0.77         1.96 o
  -2 -30   3         29.21         27.86         2.34 o
  -1 -30   3          6.43          2.17         2.28 o
   0 -30   3         85.73         86.91         4.68 o
   1 -30   3        198.28        233.66         7.19 o
   2 -30   3        117.45        110.20        12.48 o
  -4 -29   3          5.47          9.86         2.77 o
  -3 -29   3         10.83         12.93         2.12 o
  -2 -29   3         47.84         50.79         2.64 o
  -1 -29   3          7.97          6.57         1.57 o
   0 -29   3        142.10        147.10         4.43 o
   1 -29   3         56.72         59.41         2.78 o
   2 -29   3        214.13        237.91         7.40 o
   3 -29   3         86.10         84.89         4.34 o
  -4 -28   3         48.32         49.24         2.67 o
  -3 -28   3        124.88        137.05         3.57 o
  -2 -28   3         79.44         57.65         3.32 o
  -1 -28   3         25.10         25.81         2.72 o
   0 -28   3         68.99         77.27         4.02 o
   1 -28   3         43.38         43.79         2.87 o
   2 -28   3         94.44         90.65         4.15 o
   3 -28   3        174.96        184.31         6.47 o
  -5 -27   3        246.62        251.49         9.55 o
  -4 -27   3         68.20         63.11         5.86 o
  -3 -27   3        355.03        347.82        12.68 o
  -2 -27   3         33.39         33.21         3.08 o
  -1 -27   3         14.84         13.99         2.66 o
   0 -27   3        583.11        616.81        12.21 o
   1 -27   3         30.29         33.45         3.07 o
   2 -27   3          4.87          9.06         2.52 o
   3 -27   3        320.52        305.58         6.15 o
   4 -27   3         17.91         18.55         2.06 o
  -5 -26   3         41.07         45.07         7.55 o
  -4 -26   3        165.72        192.07         5.22 o
  -3 -26   3         42.26         42.47         2.88 o
  -2 -26   3        106.86        107.06         5.84 o
  -1 -26   3        304.60        345.32        11.36 o
   0 -26   3       1180.07       1208.91        26.04 o
   1 -26   3        222.14        230.89         6.12 o
   2 -26   3        287.31        281.32         8.64 o
   3 -26   3        390.08        413.80         7.89 o
   4 -26   3          1.47          3.19         1.67 o
  -6 -25   3         19.87         20.96         3.08 o
  -5 -25   3         16.17         14.11         2.19 o
  -4 -25   3         83.35         76.64         3.59 o
  -3 -25   3        128.31        129.20         4.81 o
  -2 -25   3         44.51         46.76         3.84 o
  -1 -25   3        594.30        602.94        12.80 o
   0 -25   3         16.20         12.14         3.73 o
   1 -25   3         19.11         15.78         2.69 o
   2 -25   3        373.37        377.32        23.42 o
   3 -25   3        559.84        584.49        10.28 o
   4 -25   3         20.78         17.77         2.18 o
   5 -25   3        101.86        107.86         3.79 o
  -6 -24   3         78.34         80.45         5.67 o
  -5 -24   3         50.71         42.83         2.25 o
  -4 -24   3          8.48          6.68         1.91 o
  -3 -24   3          5.83          3.75         2.27 o
  -2 -24   3         15.47         15.50         2.06 o
  -1 -24   3        195.11        190.04         5.83 o
   0 -24   3        128.43        126.78         5.61 o
   1 -24   3         46.82         47.84         3.01 o
   2 -24   3        626.08        632.58        14.55 o
   3 -24   3         69.26         65.54         4.26 o
   4 -24   3         92.97         93.09         3.97 o
   5 -24   3         15.39         14.94         2.36 o
  -6 -23   3         11.62         14.62         2.72 o
  -5 -23   3        150.46        163.00         4.28 o
  -4 -23   3        377.65        357.79         7.39 o
  -3 -23   3        103.53         96.03         4.99 o
  -2 -23   3        140.63        129.37         4.24 o
  -1 -23   3        240.72        227.33         5.78 o
   0 -23   3        475.22        457.24         7.99 o
   1 -23   3        525.09        523.28         9.67 o
   2 -23   3        401.89        394.88         7.27 o
   3 -23   3         30.26         35.50         3.66 o
   4 -23   3        625.41        651.57        11.21 o
   5 -23   3        178.48        181.95         4.81 o
   6 -23   3         19.68         17.51         2.62 o
  -7 -22   3         17.98         21.88         3.70 o
  -6 -22   3        109.61        111.36         4.60 o
  -5 -22   3         86.97         78.76         3.36 o
  -4 -22   3        195.87        188.75         5.25 o
  -3 -22   3       1388.74       1365.25        14.14 o
  -2 -22   3         81.04         75.03         2.95 o
  -1 -22   3         96.72         79.22         3.64 o
   0 -22   3         93.14         94.06         4.72 o
   1 -22   3        172.27        167.92         5.65 o
   2 -22   3        257.10        257.36         5.49 o
   3 -22   3         19.52         23.68         5.46 o
   4 -22   3        301.61        303.83         7.39 o
   5 -22   3        166.16        170.40         4.43 o
   6 -22   3         33.21         26.22         2.25 o
  -7 -21   3          8.53          4.85         2.89 o
  -6 -21   3         12.82         11.20         1.93 o
  -5 -21   3        347.42        344.69         7.60 o
  -4 -21   3        524.64        498.71         6.90 o
  -3 -21   3        464.15        477.38         6.42 o
  -2 -21   3        331.83        342.92         5.64 o
  -1 -21   3        225.51        209.93         4.46 o
   0 -21   3         88.43         84.66         3.44 o
   1 -21   3        327.58        313.83         5.88 o
   2 -21   3       1377.97       1353.77        13.68 o
   3 -21   3        192.81        191.13         6.76 o
   4 -21   3        532.82        555.76        10.43 o
   5 -21   3         38.41         32.11         2.59 o
   6 -21   3         33.66         34.45         2.30 o
  -7 -20   3         38.29         39.45         5.24 o
  -6 -20   3        101.53         91.64         3.87 o
  -5 -20   3        111.91         89.49         4.38 o
  -4 -20   3        249.77        219.54         4.55 o
  -3 -20   3         88.14         83.39         2.89 o
  -2 -20   3         28.76         29.87         2.07 o
  -1 -20   3        212.31        225.90         5.43 o
   0 -20   3        419.01        420.75         7.14 o
   1 -20   3        301.18        283.76         6.18 o
   2 -20   3        592.39        571.65         7.61 o
   3 -20   3         59.96         49.62         2.98 o
   4 -20   3         40.17         39.81         3.35 o
   5 -20   3         11.43         15.36         3.17 o
   6 -20   3        255.65        251.44         5.06 o
   7 -20   3         89.01         79.51         7.09 o
  -8 -19   3          9.30          9.86         2.77 o
  -7 -19   3         36.80         38.13         4.78 o
  -6 -19   3          8.96         11.06         3.11 o
  -5 -19   3         18.20         14.16         1.98 o
  -4 -19   3        213.80        190.67         4.04 o
  -3 -19   3        129.99        138.22         3.64 o
  -2 -19   3        790.97        774.42         8.69 o
  -1 -19   3        171.60        159.66         3.29 o
   0 -19   3         92.25         69.62         2.49 o
   1 -19   3        112.59        109.08         3.90 o
   2 -19   3        100.18         93.97         3.15 o
   3 -19   3         93.62         90.97         3.54 o
   4 -19   3        475.79        472.91        11.39 o
   5 -19   3         25.92         27.11         3.02 o
   6 -19   3          5.05          6.10         1.68 o
   7 -19   3        358.66        376.97         8.59 o
  -8 -18   3         11.83         12.94         3.39 o
  -7 -18   3          0.08         -2.31         3.54 o
  -6 -18   3         73.90         72.87         3.73 o
  -5 -18   3         53.08         56.81         2.88 o
  -4 -18   3         40.38         42.84         2.30 o
  -3 -18   3       1525.28       1549.01        14.75 o
  -2 -18   3         32.32         31.72         2.12 o
  -1 -18   3        321.97        314.97         5.05 o
   0 -18   3        358.26        370.30         7.26 o
   1 -18   3        811.37        792.42        12.23 o
   2 -18   3        374.05        334.78         5.89 o
   3 -18   3        179.55        172.05         4.64 o
   4 -18   3        734.79        728.74        12.17 o
   5 -18   3        112.76        115.80         4.46 o
   6 -18   3        628.18        643.21         8.89 o
   7 -18   3          3.96          8.74         2.66 o
  -8 -17   3        127.51        128.45         6.34 o
  -7 -17   3        203.95        199.63         9.93 o
  -6 -17   3         72.27         71.02         3.89 o
  -5 -17   3        212.57        195.61         4.14 o
  -4 -17   3        227.23        213.45         4.67 o
  -3 -17   3       1251.78       1276.41        12.57 o
  -2 -17   3         66.43         74.55         2.64 o
  -1 -17   3        153.28        149.65         3.46 o
   0 -17   3        365.05        366.62         6.13 o
   1 -17   3        532.95        545.94         7.67 o
   2 -17   3        699.11        680.75         9.79 o
   3 -17   3        513.07        502.42         9.31 o
   4 -17   3        245.68        238.73         9.20 o
   5 -17   3        152.94        154.21         5.77 o
   6 -17   3        177.34        171.81         4.43 o
   7 -17   3        313.83        323.79         6.20 o
  -8 -16   3         72.28         66.27         4.36 o
  -7 -16   3        691.20        733.84        11.60 o
  -6 -16   3         45.48         52.01         2.85 o
  -5 -16   3        741.60        729.70        10.13 o
  -4 -16   3        110.30        118.95         3.28 o
  -3 -16   3       4300.73       4332.99        36.34 o
  -2 -16   3        606.54        637.14         7.72 o
  -1 -16   3        408.86        433.88         5.83 o
   0 -16   3        233.38        231.44         4.42 o
   1 -16   3        562.10        561.30         9.85 o
   2 -16   3        119.23        115.67         3.82 o
   3 -16   3          6.67          9.75         2.52 o
   4 -16   3        429.24        418.84        12.57 o
   5 -16   3        237.16        233.27        10.02 o
   6 -16   3        119.67        111.06         3.80 o
   7 -16   3         27.86         33.07         2.23 o
  -8 -15   3         19.21         17.02         3.15 o
  -7 -15   3          1.65          2.62         2.00 o
  -6 -15   3        462.83        463.27         7.07 o
  -5 -15   3        257.97        245.44         4.54 o
  -4 -15   3        227.19        222.19         4.08 o
  -3 -15   3       2129.35       2154.91        25.57 o
  -2 -15   3        978.15        981.88        10.99 o
  -1 -15   3        649.75        650.56         7.58 o
   0 -15   3        145.17        162.41         3.76 o
   1 -15   3        718.80        688.70         9.01 o
   2 -15   3        278.89        275.69         5.70 o
   3 -15   3        280.93        270.13         8.81 o
   4 -15   3        207.20        194.34         7.40 o
   5 -15   3         96.68         82.79         4.23 o
   6 -15   3        341.61        350.01         7.16 o
   7 -15   3          8.31         14.84         2.04 o
   8 -15   3        102.30        115.27         6.47 o
  -8 -14   3         46.01         51.87         4.46 o
  -7 -14   3        300.24        305.85         7.05 o
  -6 -14   3        221.79        216.81         4.84 o
  -5 -14   3        385.80        393.63         6.17 o
  -4 -14   3        452.48        452.50         6.42 o
  -3 -14   3        125.88        124.07         3.26 o
  -2 -14   3        268.84        262.19         4.38 o
  -1 -14   3        732.03        750.25        10.30 o
   0 -14   3       1023.73       1046.65        12.14 o
   1 -14   3        660.63        588.96         7.96 o
   2 -14   3        219.92        209.36         4.84 o
   3 -14   3        270.75        262.50         7.16 o
   4 -14   3        455.26        440.20        10.02 o
   5 -14   3        237.80        231.18         9.23 o
   6 -14   3        211.23        211.10         7.41 o
   7 -14   3        103.59        106.11         3.80 o
   8 -14   3         62.33         59.79         5.24 o
  -9 -13   3        205.64        211.73         8.94 o
  -8 -13   3          7.91          0.85         4.47 o
  -7 -13   3        175.20        179.30         5.54 o
  -6 -13   3       1456.45       1339.24        14.67 o
  -5 -13   3        486.14        496.11         6.73 o
  -4 -13   3        160.67        166.91         4.17 o
  -3 -13   3        788.30        814.33         9.00 o
  -2 -13   3        254.84        246.25         4.44 o
  -1 -13   3       1891.23       1994.87        23.52 o
   0 -13   3        355.07        376.08         6.64 o
   1 -13   3        337.16        350.16         6.49 o
   2 -13   3         64.49         57.92         3.37 o
   3 -13   3        217.80        209.54         6.93 o
   4 -13   3        555.89        519.33        11.33 o
   5 -13   3       1507.52       1483.76        25.12 o
   6 -13   3        431.03        419.11        15.25 o
   7 -13   3         19.39         24.68         2.39 o
   8 -13   3          4.87          9.99         2.15 o
  -9 -12   3        166.48        166.87         5.62 o
  -8 -12   3         69.29         74.95         5.40 o
  -7 -12   3        474.97        477.20         8.05 o
  -6 -12   3        654.19        641.68         9.16 o
  -5 -12   3        228.63        208.41         4.27 o
  -4 -12   3        667.14        681.74         9.10 o
  -3 -12   3        331.33        355.16         5.67 o
  -2 -12   3        762.48        793.20         9.79 o
  -1 -12   3       2647.35       2762.41        27.68 o
   0 -12   3        385.16        421.68         7.04 o
   1 -12   3       2871.26       3001.08        35.25 o
   2 -12   3        154.35        163.43         4.80 o
   3 -12   3        253.82        250.46         7.28 o
   4 -12   3        598.98        555.47        13.68 o
   5 -12   3         28.08         30.26         3.17 o
   6 -12   3        571.58        591.04        13.15 o
   7 -12   3         59.26         55.49         3.42 o
   8 -12   3        132.69        146.98         4.55 o
  -9 -11   3         30.33         31.47         3.77 o
  -8 -11   3        482.85        508.11        22.96 o
  -7 -11   3         70.72         70.50         3.31 o
  -6 -11   3        368.54        363.38         7.56 o
  -5 -11   3       1206.25       1222.61        13.43 o
  -4 -11   3        129.89        140.03         3.76 o
  -3 -11   3        229.88        223.21         5.27 o
  -2 -11   3       2532.36       2664.19        31.90 o
  -1 -11   3        588.71        646.09         7.95 o
   0 -11   3       1131.03       1114.09        13.19 o
   1 -11   3        886.85        919.84        12.39 o
   2 -11   3        149.38        147.80         4.50 o
   3 -11   3        389.00        411.09        14.54 o
   4 -11   3        700.45        671.67        23.65 o
   5 -11   3         97.52        101.19         6.51 o
   6 -11   3        622.67        614.23        23.11 o
   7 -11   3        117.06        129.15         5.52 o
   8 -11   3         43.51         39.11         3.26 o
  -9 -10   3         30.48         28.51         3.67 o
  -8 -10   3        322.08        334.46        10.75 o
  -7 -10   3          7.38         10.18         1.92 o
  -6 -10   3       1192.56       1184.17        11.94 o
  -5 -10   3        161.33        169.51         4.22 o
  -4 -10   3        153.00        166.87         3.90 o
  -3 -10   3       1168.28       1184.33        14.48 o
  -2 -10   3       1402.98       1584.76        21.96 o
  -1 -10   3          2.10          3.34         1.23 o
   0 -10   3        234.27        224.74         4.37 o
   1 -10   3         97.76         96.53         3.12 o
   2 -10   3        915.85        990.51        15.52 o
   3 -10   3         89.92         99.84         5.02 o
   4 -10   3        368.69        360.50         8.61 o
   5 -10   3        447.38        432.97         9.97 o
   6 -10   3        253.43        255.21         7.99 o
   7 -10   3         17.81         12.14         2.86 o
   8 -10   3         14.46         14.43         2.31 o
  -9  -9   3         47.57         54.24         6.47 o
  -8  -9   3        344.26        353.20         9.21 o
  -7  -9   3        448.44        440.86         7.25 o
  -6  -9   3        575.86        577.76         7.45 o
  -5  -9   3        434.58        432.11         6.69 o
  -4  -9   3        678.54        696.48         9.71 o
  -3  -9   3        409.62        434.81         7.27 o
  -2  -9   3       1611.44       1677.40        22.89 o
  -1  -9   3       2403.27       2542.59        33.40 o
   0  -9   3       4437.56       4734.20        48.98 o
   1  -9   3        731.93        708.41         9.71 o
   2  -9   3        434.60        497.26        16.96 o
   3  -9   3       1116.99       1190.27        24.84 o
   4  -9   3        843.59        753.35        18.30 o
   5  -9   3       1463.64       1359.91        23.20 o
   6  -9   3          1.79          3.99         2.17 o
   7  -9   3        116.15        117.77         7.33 o
   8  -9   3        276.70        330.68        12.86 o
  -9  -8   3        484.74        517.46        18.49 o
  -8  -8   3        141.08        152.66         6.23 o
  -7  -8   3         40.90         34.63         2.54 o
  -6  -8   3        235.82        234.45         4.24 o
  -5  -8   3        414.73        422.00         6.57 o
  -4  -8   3        475.90        498.65         8.94 o
  -3  -8   3       4050.62       4186.44        48.50 o
  -2  -8   3       1608.44       1722.64        27.34 o
  -1  -8   3       1299.52       1358.72        18.72 o
   0  -8   3        742.59        808.41        10.75 o
   1  -8   3        436.43        416.61         6.37 o
   2  -8   3       2138.65       2297.47        43.04 o
   3  -8   3        137.43        155.21         6.31 o
   4  -8   3        662.67        610.82        15.36 o
   5  -8   3        193.79        193.64         6.45 o
   6  -8   3        368.91        353.55         8.75 o
   7  -8   3        935.47        998.20        18.33 o
   8  -8   3         29.01         32.26         2.34 o
  -9  -7   3        173.00        166.45         6.96 o
  -8  -7   3         20.75         17.02         2.67 o
  -7  -7   3        450.84        443.90         8.00 o
  -6  -7   3        654.24        635.45         8.07 o
  -5  -7   3        234.73        218.15         4.45 o
  -4  -7   3        123.98        134.49         4.06 o
  -3  -7   3         40.41         50.75         2.52 o
  -2  -7   3       1371.26       1388.17        22.30 o
  -1  -7   3        598.45        613.98         9.47 o
   0  -7   3       1246.00       1241.85        20.66 o
   1  -7   3        319.39        322.33         5.17 o
   2  -7   3        314.58        275.91         8.17 o
   3  -7   3        284.89        246.09         7.84 o
   4  -7   3        153.83        154.38         7.55 o
   5  -7   3        593.14        573.24        14.53 o
   6  -7   3        903.50        914.63        14.86 o
   7  -7   3        226.02        219.97         7.58 o
   8  -7   3         40.07         44.25         2.95 o
  -9  -6   3        142.98        145.63         9.09 o
  -8  -6   3         91.74         83.21         5.44 o
  -7  -6   3        265.87        265.51         4.88 o
  -6  -6   3         59.91         64.88         2.62 o
  -5  -6   3        340.00        351.73         5.69 o
  -4  -6   3       1534.47       1608.12        24.66 o
  -3  -6   3        353.66        421.64        12.82 o
  -2  -6   3       3743.91       3750.37        47.88 o
  -1  -6   3       1258.30       1347.94        18.26 o
   0  -6   3       2335.11       2409.09        44.35 o
   1  -6   3       3770.06       3654.38        41.74 o
   2  -6   3       1124.99       1284.81        25.72 o
   3  -6   3        960.23        911.74        20.96 o
   4  -6   3        297.21        253.13         6.93 o
   5  -6   3         31.00         33.90         3.53 o
   6  -6   3        145.88        146.49         6.12 o
   7  -6   3        515.51        514.24        11.86 o
   8  -6   3         12.32          9.38         2.06 o
  -9  -5   3         63.30         67.68         5.09 o
  -8  -5   3        246.62        238.89         8.39 o
  -7  -5   3        842.66        811.18        13.99 o
  -6  -5   3        130.58        130.82         3.49 o
  -5  -5   3        439.40        456.83         7.12 o
  -4  -5   3       1117.08       1123.20        16.90 o
  -3  -5   3        970.95       1022.26        19.04 o
  -2  -5   3        810.62        780.34        11.35 o
  -1  -5   3        358.38        317.26         7.12 o
   0  -5   3        569.20        513.12        11.44 o
   1  -5   3       3834.32       3855.70        69.52 o
   2  -5   3        722.64        761.98        16.45 o
   3  -5   3        129.34        124.63         5.44 o
   4  -5   3         95.11         86.97         4.54 o
   5  -5   3         28.26         16.56         2.96 o
   6  -5   3         58.97         60.61         3.53 o
   7  -5   3        103.52        100.20         5.61 o
   8  -5   3        234.73        227.38         6.80 o
  -9  -4   3          5.52          5.55         4.31 o
  -8  -4   3         81.36         85.98         5.57 o
  -7  -4   3        660.50        650.58         8.62 o
  -6  -4   3          1.24          1.79         1.54 o
  -5  -4   3          7.38          2.93         1.41 o
  -4  -4   3        478.66        514.27         9.27 o
  -3  -4   3        761.81        723.18        12.94 o
  -2  -4   3        972.78        931.83        13.14 o
  -1  -4   3       4347.39       4263.52        61.74 o
   0  -4   3       1065.98       1158.40        33.44 o
   1  -4   3        312.20        348.98         8.82 o
   2  -4   3         81.58        107.99         4.90 o
   3  -4   3        332.31        419.19        10.79 o
   4  -4   3        376.20        360.17         7.20 o
   5  -4   3       1076.67       1054.63        22.02 o
   6  -4   3        303.77        282.45         7.48 o
   7  -4   3        618.22        630.69        13.86 o
   8  -4   3         66.94         64.70         4.13 o
   9  -4   3         36.26         32.36         4.31 o
  -9  -3   3         57.86         56.75         5.55 o
  -8  -3   3        205.40        205.95         9.10 o
  -7  -3   3       1450.85       1468.63        16.08 o
  -6  -3   3        448.33        463.39         6.90 o
  -5  -3   3         88.75        101.82         5.56 o
  -4  -3   3         63.65         83.53         3.87 o
  -3  -3   3        444.53        461.79        12.09 o
  -2  -3   3       1759.70       1724.40        22.74 o
  -1  -3   3       4609.24       4528.88        79.65 o
   0  -3   3       1849.41       1933.30        35.63 o
   1  -3   3        301.77        280.68         7.63 o
   2  -3   3        729.94        735.73        15.69 o
   3  -3   3         74.76        106.13         5.00 o
   4  -3   3        673.43        648.91        15.47 o
   5  -3   3        275.64        286.20         8.59 o
   6  -3   3        251.32        238.87         6.94 o
   7  -3   3       1143.09       1123.88        23.15 o
   8  -3   3         38.80         43.01         3.53 o
   9  -3   3         64.78         82.60         6.47 o
  -9  -2   3         61.40         58.89         6.63 o
  -8  -2   3        466.29        464.35        12.03 o
  -7  -2   3         70.76         65.73         2.84 o
  -6  -2   3        135.19        123.66         3.80 o
  -5  -2   3         44.01         44.84         2.48 o
  -4  -2   3         14.29         17.88         2.07 o
  -3  -2   3       1226.26       1192.45        24.52 o
  -2  -2   3        724.30        684.18        11.69 o
  -1  -2   3       6063.17       5913.97       147.32 o
   0  -2   3       1831.41       1853.49        49.00 o
   1  -2   3       7608.15       7868.55       196.01 o
   2  -2   3        528.16        481.86        11.33 o
   3  -2   3       2602.35       2641.39        49.14 o
   4  -2   3       1672.18       1592.20        32.25 o
   5  -2   3        100.78         86.39         4.89 o
   6  -2   3       1046.80       1046.31        18.74 o
   7  -2   3        485.21        463.21        11.42 o
   8  -2   3         66.26         72.71         4.37 o
   9  -2   3        106.98        118.96         7.70 o
  -9  -1   3         86.44         86.32         8.00 o
  -8  -1   3        437.83        467.24        12.08 o
  -7  -1   3         61.31         63.55         2.77 o
  -6  -1   3         45.75         47.93         3.10 o
  -5  -1   3        303.76        329.68         6.91 o
  -4  -1   3        414.41        433.89         8.03 o
  -3  -1   3        129.43        134.92         5.99 o
  -2  -1   3        254.63        266.52         5.75 o
  -1  -1   3       1014.55        988.08        27.12 o
   0  -1   3        559.72        555.99        16.95 o
   1  -1   3        493.01        519.62        16.33 o
   2  -1   3       1220.35       1295.23        25.50 o
   3  -1   3        376.05        506.37        12.09 o
   4  -1   3         26.78         33.39         4.62 o
   5  -1   3        817.05        785.10        17.11 o
   6  -1   3        530.43        555.54        11.51 o
   7  -1   3        144.23        123.34         8.59 o
   8  -1   3        139.38        136.48         7.57 o
   9  -1   3         27.26         23.73         4.31 o
 -10   0   3         38.69         49.93         5.24 o
  -9   0   3        569.53        544.23        11.85 o
  -8   0   3        228.89        231.00        11.15 o
  -7   0   3        440.01        426.27         7.87 o
  -6   0   3         38.56         35.44         2.24 o
  -5   0   3        239.70        280.03         5.75 o
  -4   0   3        332.16        354.56        10.59 o
  -3   0   3       1339.70       1308.01        26.37 o
  -2   0   3        323.07        345.37         6.80 o
  -1   0   3         57.89         71.81         4.62 o
   0   0   3        778.52        854.01        24.04 o
   1   0   3       4141.03       4163.11       105.40 o
   2   0   3       3712.74       3616.68        92.46 o
   3   0   3       1305.67       1410.61        39.45 o
   4   0   3         55.53         69.31         4.93 o
   5   0   3         31.43         33.90         3.25 o
   6   0   3        645.04        581.05        11.86 o
   7   0   3          4.01          5.37         2.76 o
   8   0   3         13.89         14.92         3.15 o
   9   0   3        165.48        163.34         8.94 o
 -10   1   3          2.74          1.23         2.77 o
  -9   1   3         87.50        102.72         7.53 o
  -8   1   3        446.24        474.59        12.13 o
  -7   1   3         62.82         66.78         2.78 o
  -6   1   3         45.60         49.83         2.51 o
  -5   1   3        301.90        330.42         6.33 o
  -4   1   3        415.78        431.49         8.08 o
  -3   1   3        129.44        132.10         5.87 o
  -2   1   3        259.00        266.80         5.67 o
  -1   1   3       1013.72       1010.27        26.81 o
   0   1   3        561.79        568.31        16.95 o
   1   1   3        494.07        515.92        16.33 o
   2   1   3       1220.29       1311.99        36.06 o
   3   1   3        375.09        493.11        16.95 o
   4   1   3         26.75         25.81         3.15 o
   5   1   3        810.82        790.42        26.50 o
   6   1   3        525.83        555.29        10.01 o
   7   1   3        142.57        117.63         6.03 o
   8   1   3        140.16        130.96         6.03 o
   9   1   3         27.63         28.05         4.62 o
  -9   2   3         61.52         57.74         4.06 o
  -8   2   3        464.07        476.22        12.12 o
  -7   2   3         70.39         67.06         2.76 o
  -6   2   3        134.75        126.74         3.90 o
  -5   2   3         45.17         45.08         2.92 o
  -4   2   3         14.61         17.85         2.07 o
  -3   2   3       1227.93       1210.29        35.13 o
  -2   2   3        717.08        672.26        11.56 o
  -1   2   3       6064.24       5898.87       147.01 o
   0   2   3       1842.29       1898.49        49.00 o
   1   2   3       7613.80       7868.55       196.01 o
   4   2   3       1674.55       1653.33        32.36 o
   5   2   3         99.95         92.85         4.85 o
   6   2   3       1042.77       1056.11        18.48 o
   7   2   3        484.99        468.31        11.53 o
   8   2   3         64.16         70.81         4.28 o
   9   2   3        108.31        117.42         8.01 o
  -9   3   3         57.69         49.52         3.76 o
  -8   3   3        203.96        198.91         7.82 o
  -7   3   3       1448.63       1460.72        16.72 o
  -6   3   3        448.58        466.43         7.55 o
  -5   3   3         89.22         96.95         3.15 o
  -4   3   3         64.75         79.82         4.14 o
  -3   3   3        441.75        483.46        10.37 o
  -2   3   3       1741.93       1736.83        34.67 o
  -1   3   3       4608.92       4424.15       113.11 o
   0   3   3       1841.39       1913.59        50.24 o
   4   3   3        681.66        677.36        12.69 o
   5   3   3        272.47        275.53         8.07 o
   6   3   3        254.23        254.38         8.90 o
   7   3   3       1141.45       1124.31        16.02 o
   8   3   3         37.77         40.87         3.53 o
   9   3   3         64.68         73.97         6.47 o
  -9   4   3          5.89          7.52         2.40 o
  -8   4   3         79.66         86.16         8.02 o
  -7   4   3        659.71        665.29        12.03 o
  -6   4   3          1.36          1.21         1.50 o
  -5   4   3          7.29          2.31         1.41 o
  -4   4   3        483.70        520.45        10.70 o
  -3   4   3        759.37        735.21        15.27 o
  -2   4   3        976.14        967.43        27.43 o
  -1   4   3       4335.75       4206.26       107.56 o
   4   4   3        377.05        351.64         8.07 o
   5   4   3       1081.88       1049.21        21.46 o
   6   4   3        303.07        281.40         7.41 o
   7   4   3        622.74        642.65        10.62 o
   8   4   3         66.49         70.10         3.60 o
   9   4   3         35.91         31.13         4.62 o
  -9   5   3         62.22         57.90         4.59 o
  -8   5   3        248.70        238.08         8.82 o
  -7   5   3        842.42        848.12        12.98 o
  -6   5   3        128.83        129.21         3.98 o
  -5   5   3        434.08        443.61         7.47 o
  -4   5   3       1120.96       1130.19        27.74 o
  -3   5   3        972.99       1036.75        20.65 o
  -2   5   3        809.66        773.57        23.42 o
   3   5   3        130.35        126.36         7.09 o
   4   5   3         93.33         94.17         5.34 o
   5   5   3         27.47         18.35         2.56 o
   6   5   3         59.38         59.87         3.25 o
   7   5   3        103.07         93.41         4.11 o
   8   5   3        234.48        232.44         5.93 o
   9   5   3        149.32        168.27         8.63 o
  -9   6   3        141.77        142.58         9.71 o
  -8   6   3         90.45         83.62         8.91 o
  -7   6   3        266.01        281.70         5.63 o
  -6   6   3         59.12         65.33         3.06 o
  -5   6   3        344.24        354.08         6.46 o
  -4   6   3       1539.52       1649.98        36.93 o
  -3   6   3        355.23        420.42        10.35 o
   3   6   3        956.25        892.58        19.24 o
   4   6   3        298.56        248.03         8.15 o
   5   6   3         31.34         26.45         2.89 o
   6   6   3        144.93        148.72         4.38 o
   7   6   3        516.96        501.64         8.36 o
   8   6   3         11.78          8.49         2.11 o
   9   6   3          0.42          1.23         2.77 o
  -9   7   3        171.69        170.46         7.06 o
  -8   7   3         21.37         18.80         3.49 o
  -7   7   3        457.47        453.74        11.92 o
  -6   7   3        648.81        651.51         9.49 o
  -5   7   3        236.61        216.39         5.45 o
  -4   7   3        124.66        137.24         6.22 o
  -3   7   3         39.31         50.54         4.62 o
   2   7   3        316.47        264.43        10.17 o
   3   7   3        285.77        238.96        12.02 o
   4   7   3        154.77        149.31         6.53 o
   5   7   3        592.70        574.56        11.18 o
   6   7   3        903.26        915.59        11.80 o
   7   7   3        225.43        216.10         5.90 o
   8   7   3         39.83         46.46         2.92 o
  -9   8   3        487.80        493.94        18.65 o
  -8   8   3        142.72        142.91         5.80 o
  -7   8   3         40.35         35.32         3.03 o
  -6   8   3        233.89        235.51         5.18 o
  -5   8   3        410.04        422.09         8.10 o
  -4   8   3        476.36        501.41        34.98 o
  -3   8   3       4050.32       4295.94       106.94 o
  -2   8   3       1584.87       1735.14        45.30 o
   2   8   3       2141.29       2214.70        59.17 o
   3   8   3        135.97        150.80         6.06 o
   4   8   3        665.92        626.41        12.32 o
   5   8   3        195.27        192.50         5.80 o
   6   8   3        370.63        371.72         6.60 o
   7   8   3        933.13        938.37        14.22 o
   8   8   3         29.99         34.66         2.62 o
  -9   9   3         49.60         51.92         4.25 o
  -8   9   3        343.01        379.04         8.80 o
  -7   9   3        451.01        462.06         8.94 o
  -6   9   3        575.44        584.77         8.90 o
  -5   9   3        439.52        437.81        12.01 o
  -4   9   3        676.63        713.22        17.71 o
  -3   9   3        409.05        441.03        15.10 o
  -2   9   3       1615.42       1708.95        44.69 o
   2   9   3        436.09        506.30        11.93 o
   3   9   3       1122.37       1179.72        24.50 o
   4   9   3        847.18        794.22        14.82 o
   5   9   3       1458.56       1359.58        20.46 o
   6   9   3          1.81          3.53         1.86 o
   7   9   3        114.92        115.40         4.06 o
   8   9   3        275.70        324.96         6.58 o
  -9  10   3         29.92         26.25         3.27 o
  -8  10   3        322.65        326.38         8.08 o
  -7  10   3          7.32          7.92         2.69 o
  -6  10   3       1196.46       1194.52        14.09 o
  -5  10   3        158.64        172.35         4.66 o
  -4  10   3        155.07        164.66         5.57 o
  -3  10   3       1172.94       1268.84        34.21 o
  -2  10   3       1398.38       1583.82        42.84 o
  -1  10   3          1.92          7.70         3.70 o
   0  10   3        234.21        233.30         9.25 o
   1  10   3         95.57         79.60         7.55 o
   2  10   3        905.87        970.14        20.67 o
   3  10   3         91.32         98.67         4.44 o
   4  10   3        371.20        386.60        12.33 o
   5  10   3        450.53        437.59         8.16 o
   6  10   3        254.45        243.26         5.71 o
   7  10   3         17.15         15.93         2.30 o
   8  10   3         14.80         13.45         1.93 o
  -9  11   3         30.71         30.07         6.16 o
  -8  11   3        482.02        482.81        10.00 o
  -7  11   3         69.66         76.43         5.08 o
  -6  11   3        368.66        368.54         6.17 o
  -5  11   3       1196.64       1214.43        15.21 o
  -4  11   3        128.00        129.58         5.20 o
  -3  11   3        229.04        245.94        10.79 o
  -2  11   3       2525.20       2714.59        69.96 o
  -1  11   3        586.90        633.48        14.46 o
   0  11   3       1130.25       1106.03        22.30 o
   1  11   3        883.87        900.80        23.89 o
   2  11   3        150.31        136.52         5.92 o
   3  11   3        391.05        423.12         9.34 o
   4  11   3        708.10        691.38        14.04 o
   5  11   3         99.67        111.78         4.53 o
   6  11   3        623.14        594.57         9.38 o
   7  11   3        116.05        131.00         4.59 o
   8  11   3         42.79         35.50         2.36 o
  -9  12   3        166.80        162.99         5.99 o
  -8  12   3         69.56         71.37         3.54 o
  -7  12   3        480.83        489.45        10.46 o
  -6  12   3        653.37        626.68         9.86 o
  -5  12   3        228.01        212.37         4.84 o
  -4  12   3        672.62        692.98        17.22 o
  -3  12   3        334.76        351.51         7.78 o
  -2  12   3        772.28        843.53        24.66 o
  -1  12   3       2644.39       2728.86        54.55 o
   0  12   3        383.87        409.28        10.62 o
   1  12   3       2860.38       2929.94        55.23 o
   2  12   3        154.04        150.86         5.37 o
   3  12   3        254.06        256.57        12.17 o
   4  12   3        598.55        555.49         9.70 o
   5  12   3         27.96         31.58         2.67 o
   6  12   3        574.42        588.41        10.07 o
   7  12   3         56.52         54.73         3.13 o
   8  12   3        134.56        146.72         5.97 o
  -9  13   3        203.65        196.03         7.41 o
  -8  13   3          7.59          3.05         2.11 o
  -7  13   3        174.02        183.05         6.31 o
  -6  13   3       1450.58       1296.78        38.40 o
  -5  13   3        486.67        512.04         7.98 o
  -4  13   3        160.64        164.06         5.62 o
  -3  13   3        783.58        795.66        21.48 o
  -2  13   3        256.89        251.18        11.10 o
  -1  13   3       1902.77       2028.00        38.67 o
   0  13   3        354.81        377.03        10.63 o
   1  13   3        336.58        344.20         9.96 o
   2  13   3         63.02         61.83         3.70 o
   3  13   3        219.68        212.53         6.60 o
   4  13   3        554.97        536.02         9.25 o
   5  13   3       1505.77       1506.54        18.37 o
   6  13   3        432.00        440.11         6.75 o
   7  13   3         18.72         22.75         2.36 o
   8  13   3          4.75          4.93         3.39 o
  -8  14   3         46.75         56.89        15.56 o
  -7  14   3        298.45        300.63         7.76 o
  -6  14   3        224.73        224.41         6.76 o
  -5  14   3        387.39        379.15         6.70 o
  -4  14   3        453.56        462.27         8.85 o
  -3  14   3        122.98        116.04         4.73 o
  -2  14   3        267.85        256.52        12.02 o
  -1  14   3        733.45        773.47        22.19 o
   0  14   3       1023.50       1080.25        22.64 o
   1  14   3        665.02        597.65        10.03 o
   2  14   3        217.22        208.10         6.35 o
   3  14   3        270.07        254.61         5.68 o
   4  14   3        454.20        449.13        11.60 o
   5  14   3        239.66        248.09         5.73 o
   6  14   3        208.87        222.06         4.96 o
   7  14   3        105.23        103.89         3.76 o
   8  14   3         60.18         54.24         5.24 o
  -8  15   3         18.75         13.36         2.94 o
  -7  15   3          1.79          5.01         2.76 o
  -6  15   3        463.79        465.51         9.88 o
  -5  15   3        253.02        245.60         5.55 o
  -4  15   3        223.13        215.37         5.84 o
  -3  15   3       2134.72       2185.71        88.61 o
  -2  15   3        973.13        978.18        20.45 o
  -1  15   3        648.75        666.36        12.52 o
   0  15   3        143.33        161.25         5.54 o
   1  15   3        723.84        698.29        11.46 o
   2  15   3        278.33        301.05         6.67 o
   3  15   3        282.78        281.28         5.99 o
   4  15   3        207.26        203.27         6.86 o
   5  15   3         97.66         93.41         4.46 o
   6  15   3        341.32        346.57         7.31 o
   7  15   3          8.19         16.90         2.21 o
   8  15   3        101.43        103.25         6.78 o
  -8  16   3         69.66         69.96         6.16 o
  -7  16   3        690.72        678.10        12.76 o
  -6  16   3         45.38         47.30         4.17 o
  -5  16   3        740.59        746.60        15.21 o
  -4  16   3        110.25        120.03         5.16 o
  -3  16   3       4288.72       4324.63        65.46 o
  -2  16   3        606.77        636.66        15.72 o
  -1  16   3        409.80        422.79         9.94 o
   0  16   3        235.28        233.37         6.70 o
   1  16   3        561.70        583.36        14.81 o
   2  16   3        121.12        111.40         4.11 o
   3  16   3          6.28          4.64         2.23 o
   4  16   3        428.83        421.66         8.27 o
   5  16   3        237.20        232.14         5.57 o
   6  16   3        120.53        111.54         4.38 o
   7  16   3         28.95         29.56         2.44 o
  -8  17   3        127.31        126.36         8.01 o
  -7  17   3        203.70        185.04         6.58 o
  -6  17   3         71.93         69.78         9.71 o
  -5  17   3        208.44        199.51         7.24 o
  -4  17   3        227.46        204.39         5.08 o
  -3  17   3       1258.82       1231.91        42.22 o
  -2  17   3         65.81         75.49         5.55 o
  -1  17   3        152.81        145.06         5.51 o
   0  17   3        363.09        368.94         8.85 o
   1  17   3        533.07        552.76        11.56 o
   2  17   3        703.33        701.74        12.13 o
   3  17   3        511.10        509.11        10.10 o
   4  17   3        247.02        254.16         7.02 o
   5  17   3        153.33        148.34         5.12 o
   6  17   3        176.95        182.61         5.09 o
   7  17   3        313.42        328.54        13.56 o
  -8  18   3         12.07         14.18         3.70 o
  -7  18   3          0.02          2.66         2.94 o
  -6  18   3         71.80         71.66         6.10 o
  -5  18   3         52.67         62.72         4.58 o
  -4  18   3         39.95         36.64         2.90 o
  -3  18   3       1527.48       1512.90        28.99 o
  -2  18   3         32.30         30.69         3.20 o
  -1  18   3        323.31        316.21         8.12 o
   0  18   3        357.87        383.52         9.12 o
   1  18   3        816.20        800.69        12.09 o
   2  18   3        376.64        347.65         9.12 o
   3  18   3        179.87        177.14         6.00 o
   4  18   3        737.12        743.03        15.20 o
   5  18   3        111.91        111.89         4.91 o
   6  18   3        623.83        626.27        13.78 o
   7  18   3          4.17          3.70         3.39 o
  -7  19   3         37.62         43.72         4.03 o
  -6  19   3          8.53         10.89         3.02 o
  -5  19   3         18.01         10.39         2.86 o
  -4  19   3        216.40        189.64         8.51 o
  -3  19   3        129.75        137.22         9.79 o
  -2  19   3        797.28        782.99        30.67 o
  -1  19   3        173.35        164.94         5.44 o
   0  19   3         90.29         74.39         3.94 o
   1  19   3        112.39        118.65         5.22 o
   2  19   3        103.05         98.97         4.79 o
   3  19   3         93.21        100.83         4.82 o
   4  19   3        473.09        483.80         9.99 o
   5  19   3         25.02         26.25         3.00 o
   6  19   3          5.19          4.20         1.89 o
   7  19   3        360.45        370.58        12.33 o
  -7  20   3         40.23         49.62         5.55 o
  -6  20   3        101.38         76.77         4.56 o
  -5  20   3        109.77         97.55         6.75 o
  -4  20   3        252.58        234.89         9.08 o
  -3  20   3         89.04         98.77         6.14 o
  -2  20   3         27.95         26.23         3.82 o
  -1  20   3        209.72        229.42         9.05 o
   0  20   3        423.01        459.87        12.80 o
   1  20   3        297.69        288.88         8.60 o
   2  20   3        589.54        587.40        11.27 o
   3  20   3         60.57         52.00         3.41 o
   4  20   3         39.65         36.47         3.71 o
   5  20   3         10.76         10.20         2.40 o
   6  20   3        257.31        253.09         6.48 o
   7  20   3         89.83         93.69         5.86 o
  -7  21   3          8.08          8.01         3.39 o
  -6  21   3         13.48         13.87         4.93 o
  -5  21   3        344.20        338.09        16.64 o
  -4  21   3        523.98        477.89        26.20 o
  -3  21   3        463.67        462.06        12.19 o
  -2  21   3        334.61        358.17        24.50 o
  -1  21   3        224.18        214.06         7.30 o
   0  21   3         91.15         94.46         5.34 o
   1  21   3        323.59        327.27         9.15 o
   2  21   3       1382.86       1376.81        26.25 o
   3  21   3        192.66        189.51         9.74 o
   4  21   3        528.98        538.33         9.58 o
   5  21   3         38.51         31.16         3.86 o
   6  21   3         34.47         38.71         3.70 o
  -7  22   3         18.23         16.03         3.39 o
  -6  22   3        109.64        118.96         8.94 o
  -5  22   3         87.02         77.67         8.32 o
  -4  22   3        195.88        196.32        13.25 o
  -3  22   3       1387.39       1350.51        40.07 o
  -1  22   3         97.74         92.15         7.40 o
   0  22   3         95.50        103.93         5.90 o
   1  22   3        174.21        170.52         6.08 o
   2  22   3        255.55        264.48         7.26 o
   3  22   3         20.27         20.33         2.94 o
   4  22   3        303.79        305.35         6.49 o
   5  22   3        164.12        165.04         8.99 o
   6  22   3         32.84         29.26         3.47 o
  -6  23   3         11.36          2.47         3.70 o
  -5  23   3        149.94        149.17        10.48 o
  -4  23   3        379.44        354.12        16.64 o
  -1  23   3        242.63        238.54        10.79 o
   0  23   3        470.90        461.52        12.53 o
   1  23   3        525.72        537.45        21.15 o
   2  23   3        400.80        397.35         8.77 o
   3  23   3         31.99         30.93         3.10 o
   4  23   3        625.00        625.45        11.19 o
   5  23   3        178.69        167.93         5.21 o
  -5  24   3         49.97         46.23         6.16 o
  -4  24   3          9.20          9.86         5.24 o
  -3  24   3          6.00          0.92         5.24 o
  -2  24   3         15.00         11.71         5.86 o
  -1  24   3        196.93        185.23        13.25 o
   0  24   3        128.77        130.65         5.64 o
   1  24   3         48.05         48.26         3.94 o
   2  24   3        622.47        657.43        13.26 o
   3  24   3         70.38         62.56         6.03 o
   4  24   3         93.75         95.46        18.03 o
   5  24   3         15.04         12.02         3.70 o
  -6  25   3         19.79         16.03         3.08 o
  -4  25   3         83.63         75.51         7.09 o
  -3  25   3        126.79        105.40         9.25 o
  -2  25   3         46.39         38.22         7.09 o
  -1  25   3        594.12        604.99        23.11 o
   0  25   3         16.50         14.66         2.97 o
   1  25   3         19.04         19.62         3.15 o
   2  25   3        368.67        367.33        10.91 o
   3  25   3        561.54        589.87        14.99 o
   4  25   3         20.70         20.65         4.01 o
  -5  26   3         39.32         28.66         4.31 o
  -4  26   3        163.83        187.07        10.48 o
  -3  26   3         42.63         38.83         6.16 o
  -2  26   3        107.03        105.40         8.94 o
  -1  26   3        304.30        346.72        16.33 o
   0  26   3       1181.53       1238.02        36.98 o
   1  26   3        220.18        218.33         9.26 o
   2  26   3        286.52        283.27        10.02 o
   3  26   3        391.35        432.40        15.10 o
  -4  27   3         68.30         57.63         5.55 o
  -3  27   3        356.19        349.19        14.49 o
  -2  27   3         32.70         25.89         5.86 o
  -1  27   3         15.72          5.55         5.24 o
   0  27   3        585.71        611.46        21.57 o
   1  27   3         31.16         33.59         6.16 o
   2  27   3          5.21          0.31         4.31 o
   3  27   3        318.63        306.35        10.79 o
  -4  28   3         49.58         42.84         4.31 o
  -3  28   3        126.43        151.63         9.25 o
  -2  28   3         79.22         62.56         6.47 o
  -1  28   3         24.52         32.98         5.24 o
   0  28   3         68.03         59.48         6.47 o
   1  28   3         44.86         56.40         6.16 o
   2  28   3         95.54         93.69         6.78 o
  -3  29   3         11.14         15.72         3.08 o
  -2  29   3         48.02         53.93         4.93 o
  -1  29   3          8.03          7.09         4.01 o
   0  29   3        142.25        154.71         8.94 o
   1  29   3         56.03         58.56         4.93 o
  -1  30   3          6.68          8.63         3.08 o
   0  30   3         85.90         86.91         5.55 o
  -1 -30   4         20.56         20.34         3.39 o
  -3 -29   4         38.53         39.11         4.47 o
  -2 -29   4         10.57         12.33         2.28 o
  -1 -29   4         21.82         26.73         2.81 o
   0 -29   4        104.98         97.08         6.47 o
  -4 -28   4          0.99         -2.16         2.16 o
  -3 -28   4         12.62          9.07         1.89 o
  -2 -28   4         38.43         48.97         3.59 o
  -1 -28   4          4.63          4.23         2.37 o
   0 -28   4         90.18         79.51         6.78 o
   1 -28   4         29.42         23.73         4.01 o
   2 -28   4        134.99        127.56         5.62 o
  -4 -27   4        142.24        137.18         6.11 o
  -3 -27   4         50.73         53.00         3.14 o
  -2 -27   4         48.32         50.43         3.37 o
  -1 -27   4         69.58         72.65        12.94 o
   0 -27   4         64.43         63.54         3.52 o
   1 -27   4         49.00         59.11         5.61 o
   2 -27   4         65.50         72.73         6.47 o
   3 -27   4        101.24        105.01         5.09 o
  -5 -26   4         36.91         36.36         4.16 o
  -4 -26   4          0.24         -1.71         1.71 o
  -3 -26   4        149.16        161.42         4.70 o
  -2 -26   4         17.18         23.12         3.27 o
  -1 -26   4        283.16        276.31         7.45 o
   0 -26   4         39.48         40.38         3.08 o
   1 -26   4         28.41         27.99         2.71 o
   2 -26   4        124.61        131.38         4.58 o
   3 -26   4        407.52        409.84        22.04 o
   4 -26   4         80.45         86.29         6.16 o
  -5 -25   4         63.19         66.52         3.81 o
  -4 -25   4        195.01        183.26         4.84 o
  -3 -25   4         77.68         84.01         4.45 o
  -2 -25   4        179.21        156.73         4.27 o
  -1 -25   4        232.68        229.16         5.08 o
   0 -25   4         55.19         51.38         3.94 o
   1 -25   4        354.41        364.95         8.51 o
   2 -25   4         14.11         14.85         2.52 o
   3 -25   4        223.21        224.92         5.80 o
   4 -25   4         40.69         38.50         2.76 o
  -6 -24   4          1.55          3.99         2.31 o
  -5 -24   4         29.92         30.76         2.84 o
  -4 -24   4        457.18        433.25         8.35 o
  -3 -24   4        330.41        348.73         6.36 o
  -2 -24   4         94.02        102.21         4.32 o
  -1 -24   4        613.26        603.18        12.81 o
   0 -24   4         68.34         72.26         3.73 o
   1 -24   4         45.89         52.91         6.22 o
   2 -24   4         45.91         41.63         3.49 o
   3 -24   4        118.13        119.11         4.74 o
   4 -24   4          8.22          9.65         1.70 o
   5 -24   4         56.53         68.58         3.70 o
  -6 -23   4         16.21         11.24         2.28 o
  -5 -23   4        185.61        175.66         5.87 o
  -4 -23   4        288.21        266.48         6.49 o
  -3 -23   4        224.76        207.39         5.18 o
  -2 -23   4        386.15        367.21         6.89 o
  -1 -23   4        626.36        631.71         8.89 o
   0 -23   4        113.76        104.17         3.87 o
   1 -23   4       1077.94       1163.25        20.45 o
   2 -23   4        645.91        659.64        13.21 o
   3 -23   4        169.29        172.89         5.96 o
   4 -23   4         50.33         41.07         3.04 o
   5 -23   4        122.57        118.01         4.20 o
  -6 -22   4         13.03         10.01         2.44 o
  -5 -22   4        260.17        257.82         7.11 o
  -4 -22   4        545.18        516.05         8.30 o
  -3 -22   4         21.37         16.63         2.07 o
  -2 -22   4        274.04        269.30         5.48 o
  -1 -22   4        198.98        200.05         4.77 o
   0 -22   4        312.59        294.05         6.14 o
   1 -22   4         74.95         60.85         3.51 o
   2 -22   4       1026.67       1034.17        14.65 o
   3 -22   4         63.16         59.78         4.02 o
   4 -22   4        117.72        122.22         5.00 o
   5 -22   4        104.73        102.07         3.65 o
  -7 -21   4         89.56         86.60         5.86 o
  -6 -21   4         81.73         70.74         3.89 o
  -5 -21   4         87.39         84.92         4.68 o
  -4 -21   4        869.83        806.97        11.86 o
  -3 -21   4        602.80        568.90         7.51 o
  -2 -21   4        226.64        219.53         4.75 o
  -1 -21   4        747.65        740.41        10.07 o
   0 -21   4        523.25        519.36         7.08 o
   1 -21   4        173.35        174.49         4.93 o
   2 -21   4        171.31        177.07         5.72 o
   3 -21   4         72.35         67.01         5.34 o
   4 -21   4        136.58        146.73         5.60 o
   5 -21   4         53.40         48.89         2.85 o
   6 -21   4         28.73         31.50         3.39 o
  -7 -20   4         41.95         38.83         4.93 o
  -6 -20   4        380.81        408.32         9.10 o
  -5 -20   4         45.83         41.85         3.78 o
  -4 -20   4        639.94        629.26         8.96 o
  -3 -20   4        126.65        121.05         4.27 o
  -2 -20   4        599.88        599.85         7.31 o
  -1 -20   4        519.03        502.92         7.75 o
   0 -20   4        201.37        178.10         3.81 o
   1 -20   4         79.02         68.90         3.14 o
   2 -20   4        277.87        283.73         7.24 o
   3 -20   4        200.18        212.78         8.72 o
   4 -20   4        460.80        475.75        10.54 o
   5 -20   4         97.59         94.94         4.59 o
   6 -20   4         51.26         52.80         3.29 o
  -7 -19   4         29.34         23.42         4.62 o
  -6 -19   4         10.12         12.47         2.25 o
  -5 -19   4         93.62         86.26         4.41 o
  -4 -19   4        932.91        948.93        10.70 o
  -3 -19   4        278.62        255.07         4.55 o
  -2 -19   4        437.17        413.92         5.50 o
  -1 -19   4        129.94        122.52         3.34 o
   0 -19   4         31.49         27.20         2.28 o
   1 -19   4        164.65        171.28         4.52 o
   2 -19   4        173.51        172.76         6.01 o
   3 -19   4        551.60        566.96        16.08 o
   4 -19   4         20.01         18.38         3.37 o
   5 -19   4        106.95         96.42         4.58 o
   6 -19   4        155.86        161.47         4.00 o
  -8 -18   4         89.32         85.68         5.86 o
  -7 -18   4         53.65         57.86         4.01 o
  -6 -18   4         49.17         42.20         3.16 o
  -5 -18   4        258.94        253.54         4.62 o
  -4 -18   4       2195.70       2193.24        18.85 o
  -3 -18   4        133.65        133.57         3.35 o
  -2 -18   4        442.21        436.75         6.04 o
  -1 -18   4        719.45        688.26         8.25 o
   0 -18   4         77.19         78.95         2.68 o
   1 -18   4        138.88        145.15         4.45 o
   2 -18   4         64.67         63.18         3.96 o
   3 -18   4         17.06         22.04         3.50 o
   4 -18   4         95.40        101.88         7.60 o
   5 -18   4        314.80        333.69         8.55 o
   6 -18   4        290.58        303.94         5.10 o
  -8 -17   4         12.96          8.32         3.08 o
  -7 -17   4         10.95          5.79         2.30 o
  -6 -17   4         35.58         32.29         2.94 o
  -5 -17   4        257.02        230.32         4.49 o
  -4 -17   4        596.41        608.51         6.76 o
  -3 -17   4        298.65        264.49         4.64 o
  -2 -17   4         16.87         12.99         1.52 o
  -1 -17   4       1095.03       1104.91        11.62 o
   0 -17   4        708.90        729.88         9.01 o
   1 -17   4         77.61         85.51         3.46 o
   2 -17   4         57.98         62.72         8.90 o
   3 -17   4         26.21         22.95         3.39 o
   4 -17   4        662.80        660.10        16.66 o
   5 -17   4         91.07         93.71         7.92 o
   6 -17   4        197.65        197.26         4.17 o
   7 -17   4         49.35         55.23         6.63 o
  -8 -16   4         90.14         86.25         4.78 o
  -7 -16   4          8.44          3.54         2.79 o
  -6 -16   4         38.88         31.63         3.73 o
  -5 -16   4        320.88        290.20         4.77 o
  -4 -16   4        476.20        461.73         6.40 o
  -3 -16   4        194.30        190.56         3.43 o
  -2 -16   4       1392.26       1403.69        13.63 o
  -1 -16   4        407.45        398.99         6.61 o
   0 -16   4        473.80        506.48         6.58 o
   1 -16   4       1057.15       1054.63        11.63 o
   2 -16   4       1079.39       1042.24        24.20 o
   3 -16   4        468.93        462.51         9.66 o
   4 -16   4        123.59        117.52         8.48 o
   5 -16   4         38.95         37.27         3.84 o
   6 -16   4         99.07         95.33         3.27 o
   7 -16   4        377.09        379.78         7.65 o
  -8 -15   4        239.39        246.89        10.94 o
  -7 -15   4         18.34         20.16         3.01 o
  -6 -15   4        195.93        174.74         4.92 o
  -5 -15   4        260.32        251.85         4.01 o
  -4 -15   4        228.88        213.21         3.67 o
  -3 -15   4        657.17        665.01         7.02 o
  -2 -15   4        305.11        304.93         4.88 o
  -1 -15   4        102.70        110.23         3.24 o
   0 -15   4        135.36        141.63         3.77 o
   1 -15   4        246.41        252.05         4.26 o
   2 -15   4        102.11        108.90         5.15 o
   3 -15   4        261.31        241.77        15.15 o
   4 -15   4         74.48         72.54         7.70 o
   5 -15   4        305.02        309.09         8.86 o
   6 -15   4        218.45        227.31         5.38 o
   7 -15   4        242.73        249.70         6.10 o
  -8 -14   4         40.40         40.12         3.81 o
  -7 -14   4         47.44         42.35         3.85 o
  -6 -14   4         36.53         32.98         2.48 o
  -5 -14   4        228.00        226.03         3.85 o
  -4 -14   4        580.92        571.93         6.37 o
  -3 -14   4         64.52         63.53         3.27 o
  -2 -14   4        250.01        231.45         4.08 o
  -1 -14   4        328.65        348.31         5.29 o
   0 -14   4        216.37        215.23         4.02 o
   1 -14   4        568.92        545.12         6.66 o
   2 -14   4          5.38          2.37         1.67 o
   3 -14   4        408.91        379.38         8.66 o
   4 -14   4         29.78         30.26         4.59 o
   5 -14   4        773.93        793.67        19.24 o
   6 -14   4         76.57         83.10         5.55 o
   7 -14   4         33.93         37.66         2.14 o
  -8 -13   4         33.63         41.41         3.99 o
  -7 -13   4        283.45        254.62         9.04 o
  -6 -13   4         49.99         41.24         2.47 o
  -5 -13   4       1472.86       1425.98        13.83 o
  -4 -13   4          6.37          5.39         1.45 o
  -3 -13   4        836.25        869.36         9.54 o
  -2 -13   4        139.07        123.20         2.89 o
  -1 -13   4        855.86        852.47         9.64 o
   0 -13   4        214.54        204.84         3.80 o
   1 -13   4        767.47        809.78         8.70 o
   2 -13   4        327.69        329.07         6.44 o
   3 -13   4        480.65        468.48         8.45 o
   4 -13   4        146.62        138.04         6.62 o
   5 -13   4        209.46        207.36         9.12 o
   6 -13   4        114.64        113.13         6.43 o
   7 -13   4         18.06         17.02         1.92 o
  -9 -12   4         85.17         98.62         6.47 o
  -8 -12   4          4.55          6.71         2.89 o
  -7 -12   4         79.70         89.33         4.40 o
  -6 -12   4        258.44        247.54         5.44 o
  -5 -12   4         57.08         60.45         2.40 o
  -4 -12   4       1137.83       1160.27        12.76 o
  -3 -12   4        972.67       1011.39        11.15 o
  -2 -12   4        208.44        209.66         3.75 o
  -1 -12   4         93.23        101.07         2.68 o
   0 -12   4        616.96        646.38         9.66 o
   1 -12   4        720.29        758.31         9.30 o
   2 -12   4        143.90        134.72         4.06 o
   3 -12   4        872.12        831.93        15.76 o
   4 -12   4         60.91         49.91         4.57 o
   5 -12   4        184.64        191.35         8.78 o
   6 -12   4        136.74        140.88         7.06 o
   7 -12   4        219.74        231.21         4.97 o
   8 -12   4         48.02         49.93         4.62 o
  -9 -11   4         48.73         59.48         5.55 o
  -8 -11   4        146.03        148.13         5.66 o
  -7 -11   4        115.63        100.98         4.85 o
  -6 -11   4         83.20         85.04         3.72 o
  -5 -11   4        502.40        488.65         6.25 o
  -4 -11   4        431.39        443.26         6.65 o
  -3 -11   4        277.15        272.59         4.44 o
  -2 -11   4        536.20        522.85         8.77 o
  -1 -11   4        929.39        982.78        12.38 o
   0 -11   4       1072.64       1028.43        12.75 o
   1 -11   4        388.85        400.69         5.84 o
   2 -11   4       1068.82       1063.76        14.42 o
   3 -11   4        175.47        163.65         4.56 o
   4 -11   4        141.80        159.92         7.03 o
   5 -11   4         79.46         66.12         5.75 o
   6 -11   4        384.51        363.57        11.58 o
   7 -11   4         99.93        101.57         4.54 o
   8 -11   4         53.38         53.77         3.37 o
  -9 -10   4         80.45         95.54         7.40 o
  -8 -10   4        138.32        134.17         5.58 o
  -7 -10   4         63.75         62.28         3.11 o
  -6 -10   4          7.79          9.10         1.76 o
  -5 -10   4        208.43        191.46         3.96 o
  -4 -10   4        191.26        185.86         4.01 o
  -3 -10   4        536.12        533.89         9.07 o
  -2 -10   4       1109.03       1249.26        16.72 o
  -1 -10   4        997.34       1078.94        13.28 o
   0 -10   4        456.46        440.61         8.24 o
   1 -10   4        165.33        212.07         4.45 o
   2 -10   4       3370.31       3252.53        43.10 o
   3 -10   4        770.09        753.28        11.11 o
   4 -10   4         43.33         39.72         4.08 o
   5 -10   4        129.69        116.57         7.70 o
   6 -10   4        470.37        482.24        13.95 o
   7 -10   4          5.78          3.56         2.24 o
   8 -10   4         67.21         68.24         3.81 o
  -9  -9   4         46.49         43.91         4.47 o
  -8  -9   4         13.04         17.36         2.74 o
  -7  -9   4        384.06        346.48         6.52 o
  -6  -9   4        144.73        145.99         3.86 o
  -5  -9   4        583.14        571.41         7.11 o
  -4  -9   4         81.41         79.52         4.12 o
  -3  -9   4         26.65         21.13         2.27 o
  -2  -9   4         23.22         14.93         1.98 o
  -1  -9   4        212.07        232.25         5.42 o
   0  -9   4       2696.36       2938.77        38.68 o
   1  -9   4       1790.98       1928.49        26.36 o
   2  -9   4        224.44        244.67         6.06 o
   3  -9   4        115.07        111.36         4.14 o
   4  -9   4         37.57         38.74         3.06 o
   5  -9   4         39.22         47.63         5.26 o
   6  -9   4        413.09        385.71        22.19 o
   7  -9   4         24.44         27.46         3.20 o
   8  -9   4        179.88        195.39         6.53 o
  -9  -8   4        103.77         97.41         5.45 o
  -8  -8   4        171.31        172.54         5.79 o
  -7  -8   4        527.68        503.04         8.39 o
  -6  -8   4       1203.88       1205.50        13.72 o
  -5  -8   4        182.50        187.05         4.06 o
  -4  -8   4        204.45        216.48         4.07 o
  -3  -8   4       3034.06       3140.58        37.70 o
  -2  -8   4         57.27         57.50         3.21 o
  -1  -8   4        656.04        662.28        19.00 o
   0  -8   4         57.58         53.74         2.85 o
   1  -8   4        331.70        338.55         7.83 o
   2  -8   4        309.99        295.01         7.59 o
   3  -8   4         46.00         44.60         2.59 o
   4  -8   4         51.94         62.27         3.96 o
   5  -8   4        802.26        786.93        19.52 o
   6  -8   4        514.58        512.78        23.27 o
   7  -8   4        103.06         99.01         4.87 o
   8  -8   4         47.89         48.97         4.16 o
  -9  -7   4        329.86        342.96        13.87 o
  -8  -7   4         26.34         15.98         3.91 o
  -7  -7   4        529.89        531.08         8.38 o
  -6  -7   4          8.02          8.27         1.75 o
  -5  -7   4       1729.33       1785.47        19.19 o
  -4  -7   4         46.26         49.29         2.06 o
  -3  -7   4         84.97         91.46         4.35 o
  -2  -7   4        202.97        201.98         5.18 o
  -1  -7   4        137.84        112.00         5.71 o
   0  -7   4        115.77        142.99         7.12 o
   1  -7   4        556.20        560.48        13.29 o
   2  -7   4        152.50        164.46         5.45 o
   3  -7   4        408.76        429.19         7.25 o
   4  -7   4        729.77        698.79        11.89 o
   5  -7   4         57.36         75.65         6.16 o
   6  -7   4        102.93         89.92         6.40 o
   7  -7   4        149.75        137.82         5.50 o
   8  -7   4        253.69        272.45        11.71 o
  -9  -6   4        198.88        188.20         9.86 o
  -8  -6   4        170.86        153.75         6.93 o
  -7  -6   4       1441.60       1443.61        20.22 o
  -6  -6   4        600.40        598.77         8.27 o
  -5  -6   4       1092.27       1147.78        16.06 o
  -4  -6   4        140.48        141.56         5.47 o
  -3  -6   4        219.39        251.71         7.41 o
  -2  -6   4       1036.24       1004.29        15.21 o
  -1  -6   4       1973.15       1967.42        31.99 o
   0  -6   4        951.54       1026.36        24.17 o
   1  -6   4        465.69        515.00        12.64 o
   2  -6   4        937.32        980.65        21.25 o
   3  -6   4        326.51        311.56         6.68 o
   4  -6   4        931.19        920.70        14.62 o
   5  -6   4        324.85        329.27         8.94 o
   6  -6   4         82.42         77.03         5.06 o
   7  -6   4         56.16         72.39         4.44 o
   8  -6   4        185.50        201.82        14.18 o
  -9  -5   4        448.52        470.13        12.31 o
  -8  -5   4          2.43          2.12         2.84 o
  -7  -5   4        219.42        232.93         5.86 o
  -6  -5   4         33.13         30.76         2.42 o
  -5  -5   4        234.56        241.52         5.63 o
  -4  -5   4        399.07        403.50        10.26 o
  -3  -5   4        528.12        539.26        14.94 o
  -2  -5   4       1299.89       1286.49        21.11 o
  -1  -5   4        486.53        550.44        10.20 o
   0  -5   4         83.26         62.12         3.92 o
   1  -5   4        207.17        268.44         8.28 o
   2  -5   4       5310.75       5416.40        97.85 o
   3  -5   4       1168.75       1159.38        17.28 o
   4  -5   4        185.79        173.60         4.53 o
   5  -5   4        718.95        687.17        12.52 o
   6  -5   4        112.74         94.20         5.52 o
   7  -5   4        262.10        271.56         7.88 o
   8  -5   4         53.97         53.93         4.25 o
  -9  -4   4         77.90         88.03         5.55 o
  -8  -4   4        143.88        143.81         6.85 o
  -7  -4   4        139.19        138.62         4.79 o
  -6  -4   4        181.45        168.00         4.51 o
  -5  -4   4        334.77        341.17         6.81 o
  -4  -4   4        589.39        599.09        12.92 o
  -3  -4   4        273.67        273.83         7.52 o
  -2  -4   4        841.11        815.13        14.22 o
  -1  -4   4         58.57         46.51         3.70 o
   0  -4   4        585.47        527.16        12.31 o
   1  -4   4        435.77        429.63        10.90 o
   2  -4   4        439.49        519.75        12.97 o
   3  -4   4        302.59        314.76         6.59 o
   4  -4   4        282.87        289.60         6.48 o
   5  -4   4        277.68        253.45         6.79 o
   6  -4   4        277.55        274.76         8.49 o
   7  -4   4        281.28        281.17         8.19 o
   8  -4   4         39.92         36.39         2.61 o
  -9  -3   4        177.89        181.14         7.41 o
  -8  -3   4         16.80         18.68         2.80 o
  -7  -3   4        128.15        126.63         4.23 o
  -6  -3   4        506.43        489.42         7.22 o
  -5  -3   4       1682.10       1712.42        23.14 o
  -4  -3   4        794.62        825.36        16.13 o
  -3  -3   4        299.58        317.61         8.16 o
  -2  -3   4        155.38        168.45         4.14 o
  -1  -3   4       1568.10        793.60        23.42 o
   0  -3   4       2418.40       2578.29        47.51 o
   1  -3   4       1506.41       1496.58        29.42 o
   2  -3   4        612.25        676.69        17.26 o
   3  -3   4        143.98        113.97         5.32 o
   4  -3   4        361.36        352.29         7.26 o
   5  -3   4        459.05        432.40         9.16 o
   6  -3   4         25.81         27.06         4.34 o
   7  -3   4          2.98          7.56         2.72 o
   8  -3   4        148.67        151.66         4.78 o
  -9  -2   4         21.06         21.30         3.59 o
  -8  -2   4        226.24        227.50         6.69 o
  -7  -2   4        193.19        205.35         5.00 o
  -6  -2   4        298.91        297.21         5.41 o
  -5  -2   4        604.83        651.83        12.46 o
  -4  -2   4       1192.36       1299.15        22.77 o
  -3  -2   4          0.15          3.68         2.24 o
  -2  -2   4        251.81        249.41         4.97 o
  -1  -2   4       1453.84       1484.27        39.76 o
   0  -2   4         89.64         82.60         6.16 o
   1  -2   4       1232.35       1387.19        27.24 o
   2  -2   4        730.66        687.34        15.69 o
   3  -2   4        597.15        577.72        12.24 o
   4  -2   4       1560.44       1517.68        25.43 o
   5  -2   4        249.82        266.37         8.29 o
   6  -2   4        909.98        854.28        17.21 o
   7  -2   4        109.73        128.36         5.80 o
   8  -2   4         29.83         26.36         2.50 o
  -9  -1   4         84.39        105.70         5.99 o
  -8  -1   4         28.09         34.18         3.15 o
  -7  -1   4        308.58        315.70         6.11 o
  -6  -1   4        366.12        377.32         6.54 o
  -5  -1   4        384.76        373.89         7.02 o
  -4  -1   4        385.41        412.49        13.54 o
  -3  -1   4        354.52        356.89         8.47 o
  -2  -1   4        520.21        535.76        10.23 o
  -1  -1   4        828.52        791.08        32.05 o
   0  -1   4        442.50        498.97        16.33 o
   1  -1   4        109.67        137.46         8.01 o
   2  -1   4       1513.25       1504.79        29.96 o
   3  -1   4         77.14         73.81         4.02 o
   4  -1   4         26.28         35.71         4.35 o
   5  -1   4        582.52        575.42        10.26 o
   6  -1   4          3.18          5.55         2.64 o
   7  -1   4        231.60        229.58         7.43 o
   8  -1   4         20.72         30.43         2.53 o
  -9   0   4         11.79          8.45         3.39 o
  -8   0   4        403.75        422.56         9.25 o
  -7   0   4        123.65        122.80         4.05 o
  -6   0   4        285.11        293.72         5.36 o
  -5   0   4         10.71          9.18         1.76 o
  -4   0   4       1650.06       1797.15        29.95 o
  -3   0   4        307.08        317.29         9.70 o
  -2   0   4       1312.11       1265.98        34.63 o
  -1   0   4       3801.20       4150.66        60.85 o
   0   0   4        195.98        196.94         8.94 o
   1   0   4       2592.71       3047.13        79.21 o
   2   0   4        569.97        616.70        20.34 o
   3   0   4        174.70        167.57         7.86 o
   4   0   4        717.45        704.99        20.37 o
   5   0   4        629.97        622.55        11.00 o
   6   0   4       2520.64       2488.10        39.94 o
   7   0   4        257.03        257.16         7.94 o
   8   0   4        110.16        123.97         6.54 o
  -9   1   4         86.07         93.76         5.65 o
  -8   1   4         28.02         29.94         3.12 o
  -7   1   4        309.29        314.13         6.02 o
  -6   1   4        364.99        381.47         6.56 o
  -5   1   4        379.15        365.73         6.98 o
  -4   1   4        386.64        413.88        10.02 o
  -3   1   4        348.84        342.94        10.24 o
  -2   1   4        520.83        568.48        14.92 o
  -1   1   4        830.62        788.74        16.23 o
   0   1   4        437.47        502.05        16.33 o
   1   1   4        108.84        141.15         8.01 o
   2   1   4       1526.66       1529.88        42.53 o
   3   1   4         76.86         70.86         4.90 o
   4   1   4         25.36         31.66         3.02 o
   5   1   4        584.46        572.10        10.71 o
   6   1   4          3.76          6.27         2.71 o
   7   1   4        229.94        228.82         6.27 o
   8   1   4         20.01         29.39         4.47 o
  -9   2   4         20.74         23.34         3.47 o
  -8   2   4        226.03        222.04         6.59 o
  -7   2   4        193.81        193.92         4.87 o
  -6   2   4        299.81        301.64         5.73 o
  -5   2   4        607.91        643.90        10.18 o
  -4   2   4       1202.91       1283.94        19.08 o
  -3   2   4          0.20         -0.62         2.40 o
  -2   2   4        256.94        246.38         5.76 o
  -1   2   4       1456.45       1446.31        27.89 o
   0   2   4         88.58         81.06         6.16 o
   1   2   4       1222.33       1352.06        38.22 o
   3   2   4        593.54        600.37        20.34 o
   4   2   4       1562.41       1548.82        27.21 o
   5   2   4        252.57        264.76         6.74 o
   6   2   4        911.78        875.73        16.96 o
   7   2   4        112.77        120.43         4.83 o
   8   2   4         29.74         28.33         3.81 o
  -9   3   4        178.54        187.07        10.79 o
  -8   3   4         17.17         12.98         2.57 o
  -7   3   4        128.90        124.17         4.64 o
  -6   3   4        505.30        495.64         8.25 o
  -5   3   4       1673.87       1723.58        24.61 o
  -4   3   4        787.53        824.72        13.36 o
  -3   3   4        296.86        331.00        13.87 o
  -2   3   4        154.66        162.73         8.94 o
   0   3   4       2426.10       2535.53        66.88 o
   3   3   4        142.72        121.74         8.32 o
   4   3   4        358.30        352.28         8.22 o
   5   3   4        458.98        441.69         8.21 o
   6   3   4         25.07         22.31         2.79 o
   7   3   4          3.19          3.06         2.54 o
   8   3   4        148.88        158.08        22.65 o
  -9   4   4         78.54         78.59         7.40 o
  -8   4   4        145.11        143.55         6.38 o
  -7   4   4        140.73        136.62         5.60 o
  -6   4   4        183.01        171.59         4.75 o
  -5   4   4        328.06        329.60         7.22 o
  -4   4   4        589.97        596.56        15.81 o
  -3   4   4        271.81        273.68        12.64 o
  -2   4   4        839.16        824.12        25.27 o
   3   4   4        308.78        304.48         8.64 o
   4   4   4        283.83        277.18         7.17 o
   5   4   4        276.36        251.10         6.48 o
   6   4   4        277.55        266.85         6.27 o
   7   4   4        281.27        300.34         7.05 o
   8   4   4         38.98         33.88         3.92 o
  -9   5   4        449.72        465.68        17.26 o
  -8   5   4          2.75          0.86         2.15 o
  -7   5   4        219.83        236.53         7.07 o
  -6   5   4         32.08         27.13         2.61 o
  -5   5   4        237.44        244.38         6.13 o
  -4   5   4        399.93        434.83         9.52 o
  -3   5   4        528.23        557.83        19.72 o
   3   5   4       1157.62       1186.59        19.36 o
   4   5   4        187.43        178.02         5.63 o
   5   5   4        720.38        698.43        10.90 o
   6   5   4        112.54        104.66         4.29 o
   7   5   4        262.02        268.21         5.97 o
   8   5   4         54.18         53.68         5.24 o
  -9   6   4        197.54        190.77        10.17 o
  -8   6   4        171.46        167.40         5.42 o
  -7   6   4       1442.84       1481.92        22.70 o
  -6   6   4        594.78        604.97        10.36 o
  -5   6   4       1090.65       1143.09        20.17 o
  -4   6   4        139.40        141.84         5.80 o
  -3   6   4        217.61        244.09         9.25 o
   1   6   4        469.29        520.54        15.41 o
   2   6   4        934.43        975.44        27.43 o
   3   6   4        325.66        308.23         8.27 o
   4   6   4        939.29        963.34        20.26 o
   5   6   4        325.27        320.44         7.48 o
   6   6   4         80.46         70.93         5.04 o
   7   6   4         54.85         70.09         3.44 o
   8   6   4        186.71        208.99         7.37 o
  -9   7   4        330.22        337.78        13.87 o
  -8   7   4         26.37         21.96         2.50 o
  -7   7   4        529.65        562.33        11.14 o
  -6   7   4          7.97          8.12         2.04 o
  -5   7   4       1716.20       1777.47        25.74 o
  -4   7   4         47.47         54.26         4.33 o
  -3   7   4         85.19         95.54         5.86 o
   0   7   4        113.39        137.76         5.55 o
   1   7   4        554.15        525.17        16.03 o
   2   7   4        154.86        165.99         5.03 o
   3   7   4        405.62        423.52        10.45 o
   4   7   4        729.35        719.94        13.61 o
   5   7   4         56.99         54.73         3.49 o
   6   7   4        102.80         84.66         3.59 o
   7   7   4        151.27        151.60         4.09 o
   8   7   4        251.14        292.95         6.91 o
  -9   8   4        104.89        100.47         7.40 o
  -8   8   4        170.39        180.04         5.17 o
  -7   8   4        528.33        527.83        10.69 o
  -6   8   4       1206.46       1202.80        17.16 o
  -5   8   4        185.16        189.32         5.61 o
  -4   8   4        205.13        220.75        12.02 o
  -3   8   4       3028.10       3228.04        81.36 o
  -1   8   4        654.22        656.15        13.90 o
   0   8   4         57.18         55.34         6.01 o
   1   8   4        334.58        319.07         8.51 o
   2   8   4        311.51        293.31         8.42 o
   3   8   4         45.63         43.77         3.47 o
   4   8   4         52.20         64.98         4.56 o
   5   8   4        806.66        776.90        13.31 o
   6   8   4        508.70        501.35         8.33 o
   7   8   4        104.23        109.03         3.82 o
   8   8   4         47.61         49.32         3.06 o
  -9   9   4         45.86         33.29         4.62 o
  -8   9   4         12.94         14.55         2.47 o
  -7   9   4        384.58        368.75         7.73 o
  -6   9   4        143.23        163.96         5.13 o
  -5   9   4        579.81        571.14        10.70 o
  -4   9   4         80.57         85.32         5.55 o
  -3   9   4         27.00         26.50         4.01 o
  -1   9   4        213.11        216.55         6.59 o
   0   9   4       2696.98       2902.89        53.58 o
   1   9   4       1778.67       1915.58        36.58 o
   2   9   4        227.21        253.86         6.17 o
   3   9   4        113.99        101.30         4.44 o
   4   9   4         37.55         36.59         2.58 o
   5   9   4         39.03         48.75         3.40 o
   6   9   4        413.47        382.16         7.72 o
   7   9   4         25.54         21.15         2.01 o
   8   9   4        178.76        187.82         5.56 o
  -9  10   4         78.78         82.90         6.47 o
  -8  10   4        134.88        138.92         5.24 o
  -7  10   4         61.98         66.15         4.63 o
  -6  10   4          7.61          8.98         2.15 o
  -5  10   4        207.03        190.33         7.12 o
  -4  10   4        189.53        190.16        10.17 o
  -3  10   4        535.44        564.92        18.18 o
  -2  10   4       1108.82       1255.90        34.83 o
  -1  10   4       1000.77       1078.80        21.93 o
   0  10   4        454.05        413.91        11.40 o
   1  10   4        166.38        220.04         6.96 o
   2  10   4       3371.18       3274.02        48.96 o
   3  10   4        768.64        755.22        13.94 o
   4  10   4         43.41         41.97         2.81 o
   5  10   4        131.82        125.27         5.03 o
   6  10   4        473.46        495.70         7.85 o
   7  10   4          5.83          7.10         2.03 o
   8  10   4         65.07         61.26         2.99 o
  -9  11   4         48.00         58.25         5.24 o
  -8  11   4        144.61        146.96         5.20 o
  -7  11   4        114.44        110.51         4.47 o
  -6  11   4         84.18         80.57         3.95 o
  -5  11   4        503.72        491.52         9.88 o
  -4  11   4        428.56        431.17        16.95 o
  -3  11   4        278.52        278.92        12.02 o
  -2  11   4        536.17        517.15        17.57 o
  -1  11   4        928.03        948.63        30.20 o
   0  11   4       1073.26       1063.89        21.49 o
   1  11   4        387.86        421.84        10.71 o
   2  11   4       1060.54       1060.86        22.00 o
   3  11   4        173.03        162.67         5.17 o
   4  11   4        141.00        156.49         4.35 o
   5  11   4         79.09         70.22         4.03 o
   6  11   4        382.91        370.25         6.22 o
   7  11   4        101.65         96.83         6.47 o
   8  11   4         53.89         47.35         3.54 o
  -8  12   4          4.66          3.65         2.81 o
  -7  12   4         81.04         82.18         3.90 o
  -6  12   4        257.03        265.34         7.27 o
  -5  12   4         56.65         62.06         3.72 o
  -4  12   4       1142.98       1140.29        23.02 o
  -3  12   4        965.80       1050.33        31.13 o
  -2  12   4        206.68        199.71         9.86 o
  -1  12   4         92.25        105.09         8.63 o
   0  12   4        622.00        649.78        14.96 o
   1  12   4        712.31        740.05        21.27 o
   2  12   4        146.04        145.00         4.82 o
   3  12   4        870.15        866.02        13.77 o
   4  12   4         60.67         53.83         2.90 o
   5  12   4        183.73        183.51         5.81 o
   6  12   4        138.35        139.57         5.43 o
   7  12   4        220.36        226.59         7.03 o
   8  12   4         48.44         46.23         4.93 o
  -8  13   4         33.16         34.52         3.90 o
  -7  13   4        280.15        252.85         6.88 o
  -6  13   4         49.07         45.00         3.59 o
  -5  13   4       1470.31       1461.78        21.79 o
  -4  13   4          5.87          4.91         2.41 o
  -3  13   4        842.15        898.70        27.74 o
  -2  13   4        138.96        136.84         8.63 o
  -1  13   4        857.57        867.05        19.36 o
   0  13   4        211.90        215.88        11.71 o
   1  13   4        764.73        814.52        15.48 o
   2  13   4        332.84        332.72         7.81 o
   3  13   4        484.38        474.21         7.51 o
   4  13   4        145.14        141.36         4.34 o
   5  13   4        207.40        213.36         6.27 o
   6  13   4        116.20        117.06         3.61 o
   7  13   4         18.37         23.16         4.30 o
  -8  14   4         40.08         45.30         5.86 o
  -7  14   4         46.32         36.88         3.53 o
  -6  14   4         35.84         28.60         3.53 o
  -5  14   4        224.27        211.76         6.28 o
  -4  14   4        581.50        579.72        21.27 o
  -3  14   4         66.58         67.33         5.70 o
  -2  14   4        253.94        241.01        11.71 o
  -1  14   4        329.30        359.58        22.65 o
   0  14   4        215.63        234.76         8.34 o
   1  14   4        565.80        570.56        12.22 o
   2  14   4          5.41          1.03         2.86 o
   3  14   4        409.07        400.61         7.19 o
   4  14   4         28.81         26.75         2.63 o
   5  14   4        770.70        778.36        13.15 o
   6  14   4         78.02         72.56         2.81 o
   7  14   4         32.09         32.85         2.90 o
  -8  15   4        239.24        246.30        11.25 o
  -7  15   4         18.46         26.48         3.08 o
  -6  15   4        195.48        173.89         6.75 o
  -5  15   4        262.56        248.67         6.77 o
  -4  15   4        231.36        207.16         8.99 o
  -3  15   4        664.97        668.48        23.42 o
  -2  15   4        309.99        334.39        14.18 o
  -1  15   4        104.30        110.90         6.49 o
   0  15   4        137.07        148.70         7.06 o
   1  15   4        248.52        251.01         9.79 o
   2  15   4        102.22        114.36         3.91 o
   3  15   4        262.42        235.75         4.77 o
   4  15   4         76.29         72.31         3.61 o
   5  15   4        303.86        313.12         6.87 o
   6  15   4        218.46        229.35         6.79 o
   7  15   4        243.26        243.53        10.08 o
  -8  16   4         91.35        100.47         7.40 o
  -7  16   4          9.30         -0.46         4.78 o
  -6  16   4         38.16         28.44         3.40 o
  -5  16   4        320.62        305.14         8.61 o
  -4  16   4        472.03        446.24        13.65 o
  -3  16   4        192.21        186.86        10.02 o
  -2  16   4       1384.28       1395.89        30.14 o
  -1  16   4        408.39        408.01        10.39 o
   0  16   4        474.35        518.82        11.81 o
   1  16   4       1049.89       1048.18        14.61 o
   2  16   4       1069.45       1048.10        13.27 o
   3  16   4        469.55        456.14         7.12 o
   4  16   4        122.86        118.74         4.88 o
   5  16   4         38.71         35.85         2.53 o
   6  16   4         99.05         87.60         4.17 o
   7  16   4        378.86        382.42         9.17 o
  -7  17   4         10.59          5.24         4.31 o
  -6  17   4         35.64         32.66         3.40 o
  -5  17   4        257.02        232.49        13.71 o
  -4  17   4        596.40        577.06        16.18 o
  -3  17   4        296.75        252.66        12.33 o
  -2  17   4         16.94         14.62         3.63 o
  -1  17   4       1096.05       1107.89        20.61 o
   0  17   4        709.12        748.20        13.54 o
   1  17   4         74.72         85.84         3.67 o
   2  17   4         56.54         61.54         2.95 o
   3  17   4         26.30         21.78         2.36 o
   4  17   4        665.90        649.69        11.52 o
   5  17   4         93.32         84.88         4.39 o
   6  17   4        194.96        185.51         6.55 o
   7  17   4         48.69         49.40         3.81 o
  -7  18   4         53.40         50.54         5.07 o
  -6  18   4         48.44         44.05         5.59 o
  -5  18   4        259.57        265.23         9.69 o
  -4  18   4       2191.91       2105.84        88.14 o
  -3  18   4        133.08        129.52         7.62 o
  -2  18   4        443.26        431.53        13.21 o
  -1  18   4        720.55        676.12        17.49 o
   0  18   4         76.41         80.76         4.76 o
   1  18   4        138.52        146.24         5.71 o
   2  18   4         64.20         62.08         2.91 o
   3  18   4         17.19         17.67         2.48 o
   4  18   4         93.54         92.09         4.06 o
   5  18   4        312.48        331.50        15.62 o
   6  18   4        292.33        291.57        11.71 o
  -7  19   4         30.28         27.35         3.49 o
  -6  19   4         10.08         10.29         3.11 o
  -5  19   4         93.07         79.08         5.78 o
  -4  19   4        939.91        958.55        22.15 o
  -3  19   4        275.07        255.82        10.05 o
  -2  19   4        435.65        410.27        13.10 o
  -1  19   4        129.59        131.36         8.32 o
   0  19   4         31.04         25.44         3.51 o
   1  19   4        162.37        162.61         7.55 o
   2  19   4        176.00        175.59         4.89 o
   3  19   4        552.26        551.73        11.16 o
   4  19   4         20.53         18.20         3.50 o
   5  19   4        106.06         97.76         4.54 o
   6  19   4        153.16        155.24         5.83 o
  -7  20   4         42.42         38.69         3.47 o
  -6  20   4        379.98        378.46        16.33 o
  -5  20   4         46.06         42.30         4.51 o
  -4  20   4        635.56        629.47        16.49 o
  -3  20   4        125.00        119.58        11.40 o
  -2  20   4        595.30        572.94        35.90 o
  -1  20   4        520.73        491.11        14.39 o
   0  20   4        200.00        176.83        10.48 o
   1  20   4         78.14         65.89         5.06 o
   2  20   4        276.43        267.29         8.89 o
   3  20   4        200.89        205.48         8.19 o
   4  20   4        463.71        459.01        11.32 o
   5  20   4         99.33        102.56         5.07 o
   6  20   4         52.97         55.10         3.98 o
  -6  21   4         83.62         71.67         4.90 o
  -5  21   4         87.38         82.18         5.55 o
  -4  21   4        865.91        826.38        19.46 o
  -3  21   4        596.76        587.73        23.11 o
  -2  21   4        226.63        201.56        13.87 o
  -1  21   4        743.68        740.90        28.05 o
   0  21   4        526.10        535.03        15.91 o
   1  21   4        175.25        179.58        13.10 o
   2  21   4        167.17        168.73         7.28 o
   3  21   4         72.04         60.49         5.65 o
   4  21   4        133.82        134.90         5.31 o
   5  21   4         52.68         52.24         3.71 o
   6  21   4         29.23         29.59         4.01 o
  -6  22   4         13.22         15.13         3.05 o
  -5  22   4        255.27        229.61        12.33 o
  -4  22   4        544.08        509.25        15.72 o
  -3  22   4         21.91         11.40         5.86 o
  -2  22   4        272.44        260.43        15.10 o
  -1  22   4        197.27        197.25        13.56 o
   0  22   4        311.94        289.41        11.44 o
   1  22   4         75.33         60.56         6.10 o
   2  22   4       1027.63       1062.19        20.78 o
   3  22   4         63.89         58.64         4.61 o
   4  22   4        119.16        120.65         4.92 o
   5  22   4        105.07        104.32         4.90 o
  -6  23   4         16.14         12.02         4.01 o
  -5  23   4        187.87        176.28         7.73 o
  -4  23   4        287.28        254.97         8.90 o
  -3  23   4        224.37        210.50        13.56 o
  -2  23   4        383.24        388.33        17.88 o
  -1  23   4        625.35        665.70        24.96 o
   0  23   4        113.24        118.35        11.40 o
   1  23   4       1077.54       1148.29        26.70 o
   2  23   4        643.36        659.97        14.23 o
   3  23   4        168.77        163.40         6.64 o
   4  23   4         51.00         38.79         3.32 o
   5  23   4        121.59        117.56         6.07 o
  -6  24   4          1.61          5.24         4.31 o
  -5  24   4         29.86         24.04         4.93 o
  -3  24   4        330.77        355.75        10.87 o
  -2  24   4         92.97         87.84         9.25 o
  -1  24   4        608.32        620.09        23.42 o
   0  24   4         65.25         77.97         8.94 o
   1  24   4         45.67         60.01         4.63 o
   2  24   4         46.16         50.19         4.32 o
   3  24   4        116.60        122.84         4.76 o
   4  24   4          7.49         11.06         2.37 o
  -5  25   4         62.91         56.71         5.55 o
  -3  25   4         78.86         59.48         7.40 o
  -2  25   4        181.37        170.74        12.02 o
  -1  25   4        233.85        226.54        10.09 o
   0  25   4         55.09         57.33         5.55 o
   1  25   4        358.94        367.04        14.02 o
   2  25   4         14.21         14.78         3.01 o
   3  25   4        223.69        236.52         8.17 o
   4  25   4         40.04         43.46         4.31 o
  -5  26   4         37.12         39.76         4.31 o
  -4  26   4          0.32          1.54         4.01 o
  -3  26   4        148.90        163.04        10.48 o
  -2  26   4         17.27          1.85         5.24 o
  -1  26   4        285.47        265.97        14.18 o
   0  26   4         38.92         36.68         6.47 o
   1  26   4         27.79         33.90         6.16 o
   2  26   4        124.28        132.22         9.86 o
   3  26   4        408.78        424.39        14.49 o
  -4  27   4        143.40        122.35         7.70 o
  -3  27   4         50.06         53.32         5.86 o
  -2  27   4         48.33         41.61         6.16 o
  -1  27   4         68.04         75.20         7.40 o
   1  27   4         47.89         62.56         6.78 o
   2  27   4         65.87         78.28         6.47 o
   3  27   4        100.49        102.32         6.16 o
  -3  28   4         12.32         12.64         4.01 o
  -2  28   4         38.72         34.52         5.24 o
  -1  28   4          5.10          5.86         4.31 o
   1  28   4         30.61         40.37         5.24 o
   2  28   4        137.11        142.39         7.40 o
  -3  29   4         39.24         28.66         5.24 o
  -2  29   4         10.43          7.40         3.39 o
  -1  29   4         22.25         15.10         4.01 o
   0  29   4        104.26        113.72         7.70 o
   1  29   4          0.53          3.70         3.08 o
  -1  30   4         21.53         21.27         4.01 o
  -2 -28   5        240.02        238.58         6.76 o
  -1 -28   5         30.23         24.58         2.62 o
   0 -28   5        178.48        193.86         8.63 o
  -3 -27   5         51.57         47.95         2.66 o
  -2 -27   5         99.76        106.39         6.04 o
  -1 -27   5        250.47        275.63         7.95 o
   0 -27   5        108.74        102.30         4.78 o
   1 -27   5        108.54        100.16         6.78 o
  -4 -26   5         27.10         26.37         6.32 o
  -3 -26   5        159.45        164.59         7.41 o
  -2 -26   5         13.23         16.89         2.37 o
  -1 -26   5          5.28          3.35         3.93 o
   0 -26   5         51.86         52.73         5.09 o
   1 -26   5         53.00         52.70         5.55 o
   2 -26   5         63.98         68.54         7.24 o
   3 -26   5         40.78         34.52         4.01 o
  -5 -25   5         22.73         12.30         2.93 o
  -4 -25   5         99.22         93.39         3.34 o
  -3 -25   5          2.68          2.25         1.65 o
  -2 -25   5        110.35        115.66         4.24 o
  -1 -25   5         89.79         89.36         4.44 o
   0 -25   5          3.38          4.62         2.62 o
   1 -25   5        280.12        277.69         8.49 o
   2 -25   5        162.16        177.62         6.43 o
   3 -25   5        265.60        296.79        11.40 o
  -5 -24   5         86.62         78.26         3.44 o
  -4 -24   5         55.38         57.30         2.64 o
  -3 -24   5         93.42         96.11         3.55 o
  -2 -24   5         41.37         40.16         3.50 o
  -1 -24   5        147.62        143.13         5.69 o
   0 -24   5         88.78         86.20         5.65 o
   1 -24   5        214.93        228.64         5.73 o
   2 -24   5         32.36         33.71         3.81 o
   3 -24   5         93.20         92.84         6.93 o
   4 -24   5         27.17         31.22         2.81 o
  -6 -23   5        154.63        149.24         5.01 o
  -5 -23   5          8.85          7.99         2.01 o
  -4 -23   5        100.45         98.53         3.54 o
  -3 -23   5         24.64         28.56         2.47 o
  -2 -23   5        135.90        132.00         5.91 o
  -1 -23   5         34.46         26.72         2.77 o
   0 -23   5         45.32         52.23         3.38 o
   1 -23   5         40.10         40.20         3.11 o
   2 -23   5         68.78         69.06         5.09 o
   3 -23   5         26.83         33.32         3.69 o
   4 -23   5         35.87         33.59         3.15 o
  -6 -22   5         16.05         19.10         2.62 o
  -5 -22   5         24.20         27.39         2.78 o
  -4 -22   5         14.61         15.25         2.32 o
  -3 -22   5        107.97         90.03         5.69 o
  -2 -22   5        173.73        167.88         5.04 o
  -1 -22   5        117.24        109.61         4.11 o
   0 -22   5        276.48        271.31         6.24 o
   1 -22   5        147.07        142.95         5.17 o
   2 -22   5        467.55        482.94        11.02 o
   3 -22   5         42.78         46.96         9.86 o
   4 -22   5        122.35        132.68         5.99 o
   5 -22   5         26.13         26.84         2.62 o
  -6 -21   5        104.75        112.64         6.78 o
  -5 -21   5         60.11         60.32         3.78 o
  -4 -21   5        690.69        698.48        14.64 o
  -3 -21   5        522.89        485.35         9.67 o
  -2 -21   5        619.87        612.27         8.31 o
  -1 -21   5        242.17        227.38         4.82 o
   0 -21   5        119.22        125.31         3.46 o
   1 -21   5         81.52         86.95         3.82 o
   2 -21   5        157.08        169.92         5.53 o
   3 -21   5         76.60         72.02         5.01 o
   4 -21   5         64.39         62.77         4.56 o
   5 -21   5         41.76         39.05         3.37 o
  -7 -20   5         59.89         66.88         5.24 o
  -6 -20   5         63.39         68.44         3.92 o
  -5 -20   5        218.35        219.47         9.21 o
  -4 -20   5         22.99         21.59         2.47 o
  -3 -20   5        116.33        108.18         3.35 o
  -2 -20   5        737.98        745.93         9.49 o
  -1 -20   5          3.52          4.84         1.65 o
   0 -20   5        140.82        135.47         3.45 o
   1 -20   5        454.55        453.87         8.30 o
   2 -20   5       1051.30       1122.78        16.96 o
   3 -20   5          8.07         11.22         2.20 o
   4 -20   5          0.65         -2.16         3.70 o
   5 -20   5        489.06        512.97        12.20 o
  -7 -19   5         51.29         44.56         2.95 o
  -6 -19   5         62.99         60.39         3.45 o
  -5 -19   5        170.16        182.09         5.68 o
  -4 -19   5        230.61        236.74         5.92 o
  -3 -19   5        237.22        213.73         4.26 o
  -2 -19   5        453.10        422.59         6.12 o
  -1 -19   5       1217.75       1226.02        10.92 o
   0 -19   5        432.48        416.27         5.14 o
   1 -19   5        416.34        420.84         6.39 o
   2 -19   5        162.94        173.37         4.63 o
   3 -19   5        335.91        360.16         7.52 o
   4 -19   5         79.60         78.90         7.70 o
   5 -19   5         30.68         35.81         5.39 o
   6 -19   5         66.61         74.28         5.24 o
  -7 -18   5         87.05         96.96         4.17 o
  -6 -18   5         83.53         88.43         6.11 o
  -5 -18   5        265.99        270.47         9.30 o
  -4 -18   5          0.92         -0.81         1.53 o
  -3 -18   5       1234.08       1279.43        12.31 o
  -2 -18   5        391.59        372.93         5.54 o
  -1 -18   5        231.00        209.63         3.59 o
   0 -18   5        452.22        469.54         5.53 o
   1 -18   5        887.95        876.89        10.20 o
   2 -18   5         98.12         95.54         3.60 o
   3 -18   5         82.00         85.29         3.74 o
   4 -18   5         17.32         16.98         2.16 o
   5 -18   5        205.45        214.21        10.02 o
   6 -18   5         14.34         16.35         2.50 o
  -7 -17   5         53.25         55.00         4.93 o
  -6 -17   5        141.17        141.92         5.98 o
  -5 -17   5        114.97        102.65         3.91 o
  -4 -17   5        332.95        322.14         5.30 o
  -3 -17   5        411.79        392.01         5.27 o
  -2 -17   5        181.54        177.16         3.87 o
  -1 -17   5        445.63        420.41         5.12 o
   0 -17   5        279.90        276.67         4.09 o
   1 -17   5         63.37         61.90         2.49 o
   2 -17   5        196.16        182.82         4.70 o
   3 -17   5        480.02        483.36        14.06 o
   4 -17   5         40.16         39.36         3.40 o
   5 -17   5        306.76        307.48         8.00 o
   6 -17   5         72.44         79.29         5.76 o
  -7 -16   5        211.53        238.57         8.27 o
  -6 -16   5        151.03        156.78         5.65 o
  -5 -16   5        310.90        319.46         5.19 o
  -4 -16   5        186.64        172.83         4.09 o
  -3 -16   5        215.06        202.90         4.78 o
  -2 -16   5        387.33        395.61         6.03 o
  -1 -16   5        117.57        127.23         2.86 o
   0 -16   5        322.57        323.14         4.39 o
   1 -16   5        340.00        326.94         4.78 o
   2 -16   5        406.80        410.85         6.13 o
   3 -16   5        287.23        286.05         7.38 o
   4 -16   5         45.52         44.36         4.28 o
   5 -16   5        160.71        160.82        10.32 o
   6 -16   5         60.71         62.68         3.02 o
  -8 -15   5         31.84         31.89         2.89 o
  -7 -15   5        162.60        178.12         7.38 o
  -6 -15   5         65.88         53.36         2.94 o
  -5 -15   5        168.70        171.07         3.80 o
  -4 -15   5        278.47        260.91         4.35 o
  -3 -15   5        692.95        731.24         7.72 o
  -2 -15   5        780.03        807.14        10.66 o
  -1 -15   5        165.12        173.06         3.15 o
   0 -15   5        568.95        578.45         6.19 o
   1 -15   5        541.49        530.89         6.74 o
   2 -15   5       1013.94        973.69        10.54 o
   3 -15   5        354.53        344.34         9.87 o
   4 -15   5        494.40        503.67        13.33 o
   5 -15   5        150.84        144.28         7.33 o
   6 -15   5        114.27        125.56         4.85 o
  -8 -14   5        270.83        286.46        11.71 o
  -7 -14   5         27.78         24.01         4.13 o
  -6 -14   5        226.48        229.77         5.46 o
  -5 -14   5        603.39        609.31         7.64 o
  -4 -14   5        856.87        851.01         9.04 o
  -3 -14   5       1405.53       1472.63        16.44 o
  -2 -14   5        791.34        813.54         8.87 o
  -1 -14   5        399.55        422.83         6.93 o
   0 -14   5        486.54        429.17         6.01 o
   1 -14   5        516.51        500.32         6.12 o
   2 -14   5         50.51         55.63         2.50 o
   3 -14   5        106.10        106.62         5.24 o
   4 -14   5         21.05         17.15         3.76 o
   5 -14   5        130.68        123.09        10.32 o
   6 -14   5         82.98         79.21         7.40 o
   7 -14   5         82.33         85.18         8.32 o
  -8 -13   5          0.82          3.51         2.29 o
  -7 -13   5        120.40        113.24         5.50 o
  -6 -13   5         57.78         55.08         2.68 o
  -5 -13   5         66.57         58.30         2.65 o
  -4 -13   5        131.47        128.18         3.60 o
  -3 -13   5       1206.11       1197.07        11.44 o
  -2 -13   5          1.46          0.41         1.57 o
  -1 -13   5        479.88        456.77         8.34 o
   0 -13   5        100.53        115.32         2.91 o
   1 -13   5         72.24         66.62         2.97 o
   2 -13   5        695.11        678.36         7.96 o
   3 -13   5        119.27        124.32         3.54 o
   4 -13   5        220.45        208.73         8.49 o
   5 -13   5       1105.64       1125.61        23.95 o
   6 -13   5         57.26         62.56         7.09 o
   7 -13   5        143.46        156.15         4.54 o
  -8 -12   5         16.06         16.74         2.59 o
  -7 -12   5         61.28         63.79         3.55 o
  -6 -12   5          1.28          1.87         1.74 o
  -5 -12   5        335.67        320.61         5.47 o
  -4 -12   5         47.60         46.55         2.26 o
  -3 -12   5       2419.06       2584.23        29.30 o
  -2 -12   5        185.93        178.56         4.44 o
  -1 -12   5        799.16        818.40        12.25 o
   0 -12   5        327.60        327.73         6.05 o
   1 -12   5        461.85        460.63         6.71 o
   2 -12   5        227.75        203.06         4.18 o
   3 -12   5         65.95         62.02         2.50 o
   4 -12   5       1192.86       1157.22        21.03 o
   5 -12   5        428.35        436.77        11.99 o
   6 -12   5        137.54        134.37         9.55 o
   7 -12   5          3.65          5.73         2.37 o
  -8 -11   5          0.20          2.25         2.13 o
  -7 -11   5         25.50         22.20         2.51 o
  -6 -11   5        369.00        363.45         6.21 o
  -5 -11   5        776.74        785.87         9.35 o
  -4 -11   5        195.49        194.65         4.57 o
  -3 -11   5        218.99        215.87         5.74 o
  -2 -11   5        706.99        708.65         9.34 o
  -1 -11   5         82.62         80.15         3.49 o
   0 -11   5         16.41         14.33         1.80 o
   1 -11   5        237.91        242.94         4.57 o
   2 -11   5        114.11        121.30         4.36 o
   3 -11   5         66.27         61.33         2.64 o
   4 -11   5        519.93        498.38         8.82 o
   5 -11   5        206.35        215.93         8.10 o
   7 -11   5         53.84         50.97         3.85 o
  -9 -10   5         55.31         56.40         5.24 o
  -8 -10   5        339.33        356.13         8.31 o
  -7 -10   5         71.90         69.64         3.82 o
  -6 -10   5        484.30        495.75         7.52 o
  -5 -10   5        179.04        173.22         4.10 o
  -4 -10   5       1222.78       1199.39        14.64 o
  -3 -10   5        262.45        257.05         6.07 o
  -2 -10   5         13.76         11.29         1.81 o
  -1 -10   5       1639.07       1689.36        21.52 o
   0 -10   5       1038.61       1054.77        14.57 o
   1 -10   5        948.65        979.19        12.11 o
   2 -10   5         48.09         54.11         2.78 o
   3 -10   5        312.52        307.66         4.85 o
   4 -10   5       1767.71       1794.22        21.13 o
   5 -10   5        770.91        804.84        18.58 o
   6 -10   5        114.43        113.72        10.17 o
   7 -10   5         55.46         60.16         4.93 o
  -9  -9   5         77.34         80.44         6.16 o
  -8  -9   5         38.08         40.20         8.94 o
  -7  -9   5        365.27        386.60         9.45 o
  -6  -9   5        649.35        621.31         9.34 o
  -5  -9   5        239.98        235.25         6.28 o
  -4  -9   5         80.77        100.16         3.81 o
  -3  -9   5          1.19          0.41         1.68 o
  -2  -9   5        259.29        240.60         5.06 o
  -1  -9   5        149.69        142.62         6.12 o
   0  -9   5        720.33        692.19        11.78 o
   1  -9   5        672.30        691.24        11.55 o
   2  -9   5         82.90         78.94         3.19 o
   3  -9   5        158.32        155.44         3.54 o
   4  -9   5        666.80        691.79         9.23 o
   5  -9   5        211.59        199.30         8.10 o
   6  -9   5         30.65         28.05         3.21 o
   7  -9   5          4.88          4.35         6.01 o
  -9  -8   5         95.74        102.73         4.90 o
  -8  -8   5        263.95        263.73         8.00 o
  -7  -8   5        737.95        734.63        13.09 o
  -6  -8   5        274.84        276.78         5.40 o
  -5  -8   5        596.25        610.58         8.91 o
  -4  -8   5        408.93        414.72         8.25 o
  -3  -8   5        823.11        810.24        12.03 o
  -2  -8   5        848.69        900.75        13.45 o
  -1  -8   5        247.18        246.90         6.01 o
   0  -8   5        248.10        255.25         7.93 o
   1  -8   5       1022.27        974.18        20.54 o
   2  -8   5         99.88         93.74         3.40 o
   3  -8   5        156.09        160.88         4.15 o
   4  -8   5        456.75        478.46         6.72 o
   5  -8   5        240.90        246.86         7.73 o
   6  -8   5        113.76        117.80         8.17 o
   7  -8   5         47.48         38.89         3.85 o
  -9  -7   5         29.45         32.06         3.27 o
  -8  -7   5        223.38        216.95        11.21 o
  -7  -7   5        298.24        301.40         6.98 o
  -6  -7   5         32.36         34.76         2.37 o
  -5  -7   5        165.67        163.83         4.08 o
  -4  -7   5        678.69        670.60        10.73 o
  -3  -7   5       1338.37       1378.68        18.33 o
  -2  -7   5          3.04          3.75         1.65 o
  -1  -7   5        819.12        806.40        12.95 o
   0  -7   5        672.71        704.60        13.29 o
   1  -7   5        389.05        409.93        10.11 o
   2  -7   5        258.55        249.83         4.93 o
   3  -7   5        546.50        508.64        11.05 o
   4  -7   5         88.99        102.56         3.57 o
   5  -7   5        729.02        721.99        18.77 o
   6  -7   5        142.98        129.73         6.93 o
   7  -7   5         42.46         39.20         3.85 o
  -9  -6   5         82.09         81.35         5.70 o
  -8  -6   5        234.86        237.59        11.25 o
  -7  -6   5        112.87        110.64         4.34 o
  -6  -6   5        656.51        629.71         8.78 o
  -5  -6   5        379.55        366.91         6.00 o
  -4  -6   5        713.84        744.59        13.87 o
  -3  -6   5        184.19        196.35         5.83 o
  -2  -6   5       2522.08       2468.72        30.01 o
  -1  -6   5        600.02        620.04        13.48 o
   0  -6   5        285.04        317.25         7.71 o
   1  -6   5        146.84        158.20         5.51 o
   2  -6   5         89.66         81.97         3.70 o
   3  -6   5        637.60        606.39        13.05 o
   4  -6   5        455.39        458.68         8.02 o
   5  -6   5        286.86        291.50         7.09 o
   6  -6   5         94.57        104.23         6.01 o
   7  -6   5        131.17        129.13         9.86 o
   8  -6   5         20.16         28.97         3.70 o
  -9  -5   5         37.43         33.52         3.49 o
  -8  -5   5        313.52        355.83         9.60 o
  -7  -5   5        240.10        244.25         6.02 o
  -6  -5   5        466.79        442.91         8.32 o
  -5  -5   5        381.21        390.83         6.55 o
  -4  -5   5        187.81        189.21         5.55 o
  -3  -5   5         64.50         53.45         3.53 o
  -2  -5   5        160.26        127.13         3.87 o
  -1  -5   5       1814.78       1873.97        26.35 o
   0  -5   5        277.06        273.74         7.00 o
   1  -5   5        123.29        110.14         4.68 o
   2  -5   5        208.97        190.18         5.05 o
   3  -5   5         19.95         21.07         1.97 o
   4  -5   5       1949.06       1926.55        25.04 o
   5  -5   5        853.40        829.22        13.96 o
   6  -5   5        294.58        305.36         8.03 o
   7  -5   5        135.85        141.46         9.55 o
  -9  -4   5        154.17        165.89         6.43 o
  -8  -4   5        244.82        256.55        10.63 o
  -7  -4   5        490.93        487.94        12.66 o
  -6  -4   5         21.89         21.08         2.39 o
  -5  -4   5        271.85        247.93         5.21 o
  -4  -4   5        632.94        622.47        14.13 o
  -3  -4   5         81.62         78.43         4.14 o
  -2  -4   5        339.15        300.88         6.61 o
  -1  -4   5       1896.12       1884.05        29.93 o
   0  -4   5       2040.17       2157.59        34.58 o
   1  -4   5        758.36        806.83        14.94 o
   2  -4   5        174.06        165.67         5.81 o
   3  -4   5        563.81        545.91         8.56 o
   4  -4   5        156.97        158.20         3.92 o
   5  -4   5        237.30        227.40         5.64 o
   6  -4   5         59.05         43.80         3.40 o
   7  -4   5          1.51         -3.70         3.70 o
   8  -4   5         98.51        113.11         6.78 o
  -9  -3   5         19.20         19.57         3.15 o
  -8  -3   5        717.42        754.86        19.53 o
  -7  -3   5         18.25         18.63         2.60 o
  -6  -3   5        110.44        116.91         3.96 o
  -5  -3   5        118.78        109.12         4.16 o
  -4  -3   5         39.94         41.20         2.85 o
  -3  -3   5         15.54         14.86         2.84 o
  -2  -3   5        185.63        185.93         5.00 o
  -1  -3   5        138.39         95.73         4.13 o
   0  -3   5         63.61         46.38         3.81 o
   1  -3   5        237.95        254.35         9.17 o
   2  -3   5         40.05         40.82         3.35 o
   3  -3   5       1009.14       1022.72        13.77 o
   4  -3   5        749.31        724.95        11.00 o
   5  -3   5        366.20        359.30         7.76 o
   6  -3   5         65.85         64.48         3.88 o
   7  -3   5          7.23         13.87         4.62 o
   8  -3   5         42.93         40.99         4.62 o
  -9  -2   5        176.40        181.19         6.75 o
  -8  -2   5        187.27        199.15         7.03 o
  -7  -2   5       1090.92       1063.14        22.66 o
  -6  -2   5          6.10         10.46         1.91 o
  -5  -2   5        218.14        207.96         6.09 o
  -4  -2   5        464.14        505.72        16.38 o
  -3  -2   5         58.55         54.68         4.00 o
  -2  -2   5         46.66         60.19         3.60 o
  -1  -2   5        831.52        956.80        17.27 o
   0  -2   5       2143.76       2209.47        52.39 o
   1  -2   5        420.94        446.43         9.67 o
   2  -2   5         94.35        119.43         5.04 o
   3  -2   5       1240.63       1259.43        17.88 o
   4  -2   5        296.23        279.99         5.52 o
   5  -2   5         20.18         19.02         2.04 o
   6  -2   5          1.70          4.41         2.26 o
   7  -2   5         62.77         67.19         7.70 o
   8  -2   5        284.64        319.70         8.61 o
  -9  -1   5         57.95         61.06         4.25 o
  -8  -1   5        980.41       1009.61        16.31 o
  -7  -1   5         73.66         72.98         3.61 o
  -6  -1   5         78.74         73.35         3.22 o
  -5  -1   5        405.41        421.66         7.91 o
  -4  -1   5        181.43        160.35         5.83 o
  -3  -1   5        591.44        676.14        13.75 o
  -2  -1   5        385.12        371.09         7.29 o
  -1  -1   5        719.81        750.15        23.11 o
   0  -1   5         79.08         64.72         6.47 o
   1  -1   5        476.34        464.55        12.91 o
   2  -1   5        258.03        270.99         7.41 o
   3  -1   5         45.50         49.85         3.35 o
   4  -1   5        217.58        214.04         4.82 o
   5  -1   5         40.64         41.74         2.58 o
   6  -1   5        248.95        230.08         6.68 o
   7  -1   5         37.47         43.15         6.47 o
   8  -1   5         58.24         63.00         4.03 o
  -9   0   5         78.21         87.37         4.87 o
  -8   0   5          7.35         10.63         2.38 o
  -7   0   5        189.25        180.41         5.11 o
  -6   0   5        117.44        116.71         4.32 o
  -5   0   5          5.46          7.82         1.74 o
  -4   0   5         45.38         38.18         3.85 o
  -3   0   5          1.10          2.21         2.19 o
  -2   0   5       1060.78       1054.38        18.55 o
  -1   0   5       3002.21       2964.54        77.36 o
   0   0   5       3858.53       3717.15        96.47 o
   1   0   5       1466.77       1506.14        31.90 o
   2   0   5        946.26       1039.32        18.50 o
   3   0   5        149.08        156.14         5.49 o
   4   0   5          0.39          0.27         1.55 o
   5   0   5          5.79          5.20         1.63 o
   6   0   5        650.41        777.87        12.70 o
   7   0   5        103.93        104.52         9.58 o
   8   0   5         18.86         24.72         3.05 o
  -9   1   5         57.06         71.19         6.78 o
  -8   1   5        978.55       1019.34        16.24 o
  -7   1   5         75.78         78.88         3.67 o
  -6   1   5         80.05         72.65         4.29 o
  -5   1   5        404.77        436.33        10.62 o
  -4   1   5        183.95        178.61         6.85 o
  -3   1   5        588.81        655.37        13.58 o
  -2   1   5        382.67        363.51        10.65 o
  -1   1   5        709.90        750.26        16.44 o
   0   1   5         81.72         75.20         6.47 o
   1   1   5        477.26        441.62        20.65 o
   2   1   5        255.90        279.23        12.94 o
   3   1   5         44.52         50.21         3.49 o
   4   1   5        220.89        220.10         4.82 o
   5   1   5         41.17         45.72         2.66 o
   6   1   5        250.35        235.24         7.62 o
   7   1   5         38.20         37.23         3.66 o
   8   1   5         59.25         57.92         4.78 o
  -9   2   5        174.48        163.34         9.55 o
  -8   2   5        190.32        219.22         7.61 o
  -7   2   5       1091.21       1085.33        17.64 o
  -6   2   5          5.78          7.94         1.85 o
  -5   2   5        217.81        208.94         5.36 o
  -4   2   5        464.15        497.53        11.35 o
  -3   2   5         57.80         51.09         4.78 o
  -2   2   5         46.30         62.26         6.47 o
  -1   2   5        833.81        940.61        28.05 o
   0   2   5       2133.07       2188.50        59.17 o
   1   2   5        419.13        416.99        16.33 o
   2   2   5         91.89        111.26         8.32 o
   3   2   5       1236.08       1223.58        21.24 o
   4   2   5        297.11        278.92         5.18 o
   5   2   5         20.02         21.01         2.41 o
   6   2   5          1.65         -0.39         2.59 o
   7   2   5         61.93         67.68         4.32 o
   8   2   5        285.00        331.29         8.81 o
  -9   3   5         18.26         23.73         4.62 o
  -8   3   5        719.42        764.69        15.14 o
  -7   3   5         18.83         22.71         2.87 o
  -6   3   5        110.89        113.23         4.06 o
  -5   3   5        119.33        112.40         3.96 o
  -4   3   5         37.96         39.77         4.68 o
  -3   3   5         14.80         20.08         3.59 o
  -2   3   5        183.91        162.11         9.86 o
   1   3   5        236.46        249.02        11.40 o
   2   3   5         39.74         44.07         5.86 o
   3   3   5       1009.78       1022.51        22.99 o
   4   3   5        752.05        739.74        10.06 o
   5   3   5        365.79        367.88         9.32 o
   6   3   5         64.24         70.45         4.72 o
   7   3   5          6.97         12.26         2.86 o
   8   3   5         42.43         37.37         3.27 o
  -9   4   5        156.33        172.28         9.25 o
  -8   4   5        245.86        249.83         8.18 o
  -7   4   5        494.42        524.49        10.49 o
  -6   4   5         20.86         19.84         2.33 o
  -5   4   5        273.21        256.59         5.81 o
  -4   4   5        642.80        636.70        16.78 o
  -3   4   5         83.26         95.24         6.32 o
   1   4   5        755.06        793.60        24.96 o
   2   4   5        173.68        167.97         9.86 o
   3   4   5        564.56        564.10        13.99 o
   4   4   5        157.46        153.27         4.22 o
   5   4   5        235.78        230.56         5.30 o
   6   4   5         59.94         47.16         6.90 o
   7   4   5          1.47         -0.64         2.45 o
   8   4   5         97.72         90.77         4.78 o
  -9   5   5         37.43         38.52         5.24 o
  -8   5   5        316.08        349.42         7.87 o
  -7   5   5        237.70        254.54         7.12 o
  -6   5   5        466.19        446.56         8.47 o
  -5   5   5        380.36        385.00         8.15 o
  -4   5   5        190.12        193.33         8.71 o
  -3   5   5         65.07         54.86         7.70 o
   1   5   5        121.08        110.03         7.70 o
   2   5   5        209.97        183.99        10.48 o
   3   5   5         19.49         21.33         3.11 o
   4   5   5       1942.66       1914.25        27.39 o
   5   5   5        856.77        855.27        11.28 o
   6   5   5        296.88        327.93         9.00 o
   7   5   5        137.00        132.11         5.01 o
   8   5   5         74.03         88.69         4.56 o
  -9   6   5         78.84         73.04         6.16 o
  -8   6   5        233.10        243.05         5.77 o
  -7   6   5        115.16        110.36         4.94 o
  -6   6   5        656.40        637.85        10.69 o
  -5   6   5        376.63        381.87         7.41 o
  -4   6   5        717.93        760.24        17.59 o
  -1   6   5        597.52        582.80        16.33 o
   0   6   5        288.92        299.87         9.55 o
   1   6   5        145.89        151.57         5.40 o
   2   6   5         89.94         89.50         7.24 o
   3   6   5        637.74        610.35        14.99 o
   4   6   5        455.36        484.82         9.47 o
   5   6   5        289.02        298.92         6.65 o
   6   6   5         97.06        110.21         4.42 o
   7   6   5        129.48        112.92         5.03 o
   8   6   5         20.29         24.35         4.01 o
  -9   7   5         28.92         36.98         4.62 o
  -8   7   5        224.05        218.34         6.02 o
  -7   7   5        301.15        318.41         7.82 o
  -6   7   5         31.38         31.66         2.75 o
  -5   7   5        166.14        167.50         5.30 o
  -4   7   5        672.89        654.47        20.50 o
  -1   7   5        812.75        793.30        21.57 o
   0   7   5        664.67        664.70        17.26 o
   1   7   5        392.59        416.66        10.18 o
   2   7   5        255.37        257.52         8.17 o
   3   7   5        539.72        507.98        25.12 o
   4   7   5         88.48         90.83         4.44 o
   5   7   5        732.43        718.56        12.66 o
   6   7   5        145.55        134.26         5.84 o
   7   7   5         42.00         38.86         2.77 o
  -9   8   5         95.82         96.77         6.47 o
  -8   8   5        264.15        275.04         5.98 o
  -7   8   5        736.93        737.43        13.21 o
  -6   8   5        276.19        266.56         7.28 o
  -5   8   5        597.97        618.52        11.30 o
  -4   8   5        411.01        402.40        11.84 o
  -3   8   5        816.98        824.12        24.35 o
  -1   8   5        247.64        239.47         8.32 o
   0   8   5        250.97        251.09         7.17 o
   1   8   5       1021.68        945.85        26.95 o
   2   8   5         98.87         95.54         6.47 o
   3   8   5        152.75        144.74         5.73 o
   4   8   5        458.39        489.11         9.65 o
   5   8   5        240.26        235.40         9.79 o
   6   8   5        113.59        104.18         4.12 o
   7   8   5         47.14         42.06         2.87 o
  -8   9   5         39.06         47.05         3.44 o
  -7   9   5        364.97        376.21         7.68 o
  -6   9   5        650.58        658.39        14.00 o
  -5   9   5        243.16        231.82         8.19 o
  -4   9   5         81.32         83.88         5.85 o
  -3   9   5          1.04          0.00         2.77 o
  -1   9   5        148.42        141.46         6.16 o
   0   9   5        722.60        689.94        15.14 o
   1   9   5        669.66        689.56        15.62 o
   2   9   5         84.14         67.19         6.16 o
   3   9   5        156.95        157.10         5.21 o
   4   9   5        671.02        697.51        12.36 o
   5   9   5        213.44        202.05         7.78 o
   6   9   5         31.11         22.76         2.32 o
   7   9   5          4.63          5.58         2.32 o
  -8  10   5        339.67        356.10        20.08 o
  -7  10   5         72.84         77.61         3.70 o
  -6  10   5        483.87        513.11        12.01 o
  -5  10   5        179.44        195.73         7.77 o
  -4  10   5       1230.21       1200.48        26.40 o
  -3  10   5        263.87        251.49        11.40 o
  -1  10   5       1637.53       1697.85        44.69 o
   0  10   5       1047.71       1094.30        25.27 o
   1  10   5        945.29       1020.56        21.18 o
   2  10   5         48.54         57.13         5.84 o
   3  10   5        315.20        305.54         7.21 o
   4  10   5       1767.52       1802.63        26.00 o
   5  10   5        763.80        793.77        15.83 o
   6  10   5        111.94        110.75         7.11 o
   7  10   5         56.19         57.03         4.51 o
  -8  11   5          0.17          2.47         2.37 o
  -7  11   5         24.81         17.42         2.69 o
  -6  11   5        369.82        370.77        11.12 o
  -5  11   5        778.10        771.60        13.37 o
  -4  11   5        191.98        192.05         8.37 o
  -3  11   5        217.95        216.60         8.51 o
  -2  11   5        704.57        694.37        22.19 o
   0  11   5         16.15         16.33         2.73 o
   1  11   5        243.12        244.37         8.14 o
   2  11   5        114.78        115.41         6.72 o
   3  11   5         66.63         63.68         3.87 o
   4  11   5        517.16        512.37        10.11 o
   5  11   5        207.37        215.44         8.72 o
   6  11   5        555.45        553.47         7.90 o
   7  11   5         55.49         51.16         3.41 o
  -8  12   5         16.28         11.36         2.67 o
  -7  12   5         59.72         68.58         4.21 o
  -6  12   5          1.36          2.06         2.54 o
  -5  12   5        335.73        328.44         7.64 o
  -4  12   5         49.00         47.52         4.96 o
  -3  12   5       2421.18       2518.81        50.19 o
  -2  12   5        184.04        171.67         9.55 o
   0  12   5        327.29        332.43         9.63 o
   1  12   5        465.78        482.97        18.66 o
   2  12   5        228.18        209.22         5.87 o
   3  12   5         65.52         55.10         3.67 o
   4  12   5       1191.14       1149.32        18.10 o
   5  12   5        425.12        442.42        10.67 o
   6  12   5        136.34        146.58         4.21 o
   7  12   5          3.37          4.01         1.96 o
  -8  13   5          0.76          1.23         3.70 o
  -7  13   5        120.74        117.05         5.26 o
  -6  13   5         57.17         54.39         4.12 o
  -5  13   5         65.82         56.13         4.87 o
  -4  13   5        131.17        135.50        13.41 o
  -3  13   5       1208.55       1221.05        26.83 o
  -2  13   5          1.42          0.92         2.79 o
  -1  13   5        481.29        457.67        16.95 o
   0  13   5        100.37        115.98         8.38 o
   1  13   5         74.15         70.59         5.96 o
   2  13   5        691.83        680.45        12.72 o
   3  13   5        121.82        128.87         5.64 o
   4  13   5        221.76        226.77         6.47 o
   5  13   5       1104.59       1136.64        20.40 o
   6  13   5         58.45         51.10         2.74 o
   7  13   5        145.51        147.10         4.62 o
  -8  14   5        269.68        277.68        12.02 o
  -7  14   5         27.55         22.70         3.41 o
  -6  14   5        224.35        237.97        10.01 o
  -5  14   5        601.70        606.91        15.91 o
  -4  14   5        856.51        878.43        21.18 o
  -3  14   5       1411.10       1492.96        31.76 o
  -2  14   5        794.39        795.47        19.65 o
  -1  14   5        397.17        407.74        16.33 o
   0  14   5        488.57        433.64        13.71 o
   1  14   5        513.67        518.85        10.09 o
   2  14   5         49.70         48.24         3.40 o
   3  14   5        104.48        111.42         4.39 o
   4  14   5         21.82         15.80         2.64 o
   5  14   5        127.04        116.41         4.91 o
   6  14   5         80.77         76.01         3.27 o
   7  14   5         81.47         80.20         3.50 o
  -8  15   5         32.04         30.51         4.31 o
  -7  15   5        162.10        173.78         6.96 o
  -6  15   5         66.76         53.59         4.89 o
  -5  15   5        166.55        166.53         7.84 o
  -4  15   5        281.60        268.97        16.18 o
  -3  15   5        691.28        750.54        18.87 o
  -2  15   5        783.25        795.02        19.74 o
  -1  15   5        165.48        172.26        10.32 o
   0  15   5        566.06        575.99        12.94 o
   1  15   5        545.35        542.79        10.54 o
   2  15   5       1017.96       1016.88        14.60 o
   3  15   5        358.14        343.32         9.26 o
   4  15   5        502.33        497.29         9.81 o
   5  15   5        151.68        144.25         6.54 o
   6  15   5        115.29        123.26         4.38 o
  -7  16   5        212.48        220.01         8.48 o
  -6  16   5        149.10        149.87         7.11 o
  -5  16   5        310.27        326.31        10.73 o
  -4  16   5        185.26        184.76        21.73 o
  -3  16   5        216.56        213.22         9.25 o
  -2  16   5        389.98        387.40        16.64 o
  -1  16   5        115.61        123.16         7.46 o
   0  16   5        321.40        317.52         9.26 o
   1  16   5        339.62        335.81         8.19 o
   2  16   5        405.49        398.48         7.22 o
   3  16   5        288.86        287.76         6.06 o
   4  16   5         44.31         47.17         5.59 o
   5  16   5        160.09        163.11         4.91 o
   6  16   5         60.31         59.52         3.38 o
  -7  17   5         53.77         53.38         3.85 o
  -6  17   5        140.99        155.73         7.10 o
  -5  17   5        114.38         93.34         6.14 o
  -4  17   5        334.13        353.81        17.88 o
  -3  17   5        410.35        378.77        12.68 o
  -2  17   5        178.67        159.84        10.02 o
  -1  17   5        452.19        410.20        12.99 o
   0  17   5        282.73        268.77         8.67 o
   1  17   5         65.16         59.60         5.65 o
   2  17   5        197.14        190.88         7.59 o
   3  17   5        480.94        487.36        15.17 o
   4  17   5         40.11         33.05         3.20 o
   5  17   5        304.86        292.66         6.29 o
   6  17   5         71.02         80.43         4.02 o
  -7  18   5         89.92        103.25         7.40 o
  -6  18   5         84.59        100.95         8.63 o
  -5  18   5        267.89        293.34         9.91 o
  -4  18   5          0.97          3.70         4.93 o
  -3  18   5       1233.58       1388.42        42.84 o
  -2  18   5        391.89        388.25        12.55 o
  -1  18   5        231.42        209.11         9.33 o
   0  18   5        452.18        464.46        12.71 o
   1  18   5        884.50        864.17        15.06 o
   2  18   5         99.31         91.16         4.79 o
   3  18   5         80.56         74.91         4.37 o
   4  18   5         17.56         15.24         2.69 o
   5  18   5        207.51        208.39         5.88 o
   6  18   5         15.10         13.85         2.22 o
  -7  19   5         51.70         52.70         5.24 o
  -6  19   5         64.82         54.72         5.09 o
  -5  19   5        172.37        164.04        10.02 o
  -4  19   5        228.17        255.97         9.40 o
  -3  19   5        239.47        244.40        15.10 o
  -2  19   5        450.18        424.39        20.34 o
  -1  19   5       1215.50       1195.41        37.45 o
   0  19   5        434.52        417.46        20.30 o
   1  19   5        415.12        424.78        11.23 o
   2  19   5        163.10        159.95         5.97 o
   3  19   5        338.77        342.34         8.31 o
   4  19   5         79.49         77.87         4.15 o
   5  19   5         30.55         23.60         3.24 o
   6  19   5         65.47         56.78         5.70 o
  -6  20   5         63.57         63.47         4.37 o
  -5  20   5        216.95        210.20         8.07 o
  -4  20   5         22.46         22.51         3.92 o
  -3  20   5        117.31        106.64        10.79 o
  -2  20   5        738.10        768.02        28.66 o
  -1  20   5          3.56          4.31         5.86 o
   0  20   5        138.83        135.61        12.64 o
   1  20   5        449.39        463.27        14.61 o
   2  20   5       1051.62       1108.61        20.98 o
   3  20   5          7.63          8.10         3.06 o
   4  20   5          0.61         -3.15         3.15 o
   5  20   5        489.94        507.42        10.42 o
  -6  21   5        103.35        111.57         7.70 o
  -5  21   5         62.10         56.83         4.51 o
  -4  21   5        698.14        705.76        17.15 o
  -3  21   5        530.63        489.42        20.65 o
  -2  21   5        619.98        676.49        25.58 o
  -1  21   5        241.42        247.17        14.79 o
   0  21   5        116.06        115.57        11.10 o
   1  21   5         82.88         81.59         6.76 o
   2  21   5        157.27        163.31         6.87 o
   3  21   5         77.24         71.78         5.87 o
   4  21   5         62.38         62.40         4.13 o
   5  21   5         41.80         39.66         2.89 o
  -6  22   5         15.66         21.57         4.01 o
  -5  22   5         24.30         27.76         3.85 o
  -4  22   5         14.57         16.48         3.25 o
  -3  22   5        109.29         90.30         9.86 o
  -2  22   5        174.45        180.91        12.64 o
  -1  22   5        117.43        106.33        10.79 o
   0  22   5        280.04        309.74        16.33 o
   1  22   5        148.21        150.25         8.61 o
   2  22   5        466.43        485.01        14.27 o
   3  22   5         43.39         37.64         3.78 o
   4  22   5        121.42        138.05         5.33 o
   5  22   5         26.00         18.20         3.08 o
  -5  23   5          9.91         13.56         4.01 o
  -4  23   5        101.97         85.10         5.31 o
  -3  23   5         23.69         38.52         6.78 o
  -2  23   5        133.06        122.66        11.10 o
  -1  23   5         33.39         30.51         6.78 o
   0  23   5         45.47         53.93         8.01 o
   1  23   5         40.79         53.93         7.70 o
   2  23   5         69.94         63.95         4.94 o
   3  23   5         28.40         28.49         4.03 o
   4  23   5         34.76         30.83         2.78 o
  -4  24   5         53.95         53.11         3.99 o
  -3  24   5         93.59        100.29        13.56 o
  -2  24   5         40.87         36.06         6.47 o
  -1  24   5        145.76        144.54        11.10 o
   0  24   5         88.70         83.83         8.94 o
   1  24   5        212.70        220.67        12.94 o
   2  24   5         32.22         28.40         4.25 o
   3  24   5         93.98         84.75         4.15 o
   4  24   5         28.10         30.54         3.05 o
  -4  25   5         99.47         81.46        12.02 o
  -3  25   5          2.58          0.35         2.22 o
  -2  25   5        109.71        106.33         8.94 o
  -1  25   5         87.10         94.00         8.63 o
   0  25   5          3.75          5.86         4.62 o
   1  25   5        280.39        279.81         9.70 o
   2  25   5        163.83        165.79         7.30 o
   3  25   5        265.83        281.25         7.00 o
  -3  26   5        160.40        169.20         9.86 o
  -2  26   5         13.02         20.96         3.47 o
  -1  26   5          5.43          5.10         3.03 o
   0  26   5         51.00         51.44         4.46 o
   1  26   5         52.98         52.46         5.86 o
   2  26   5         63.06         74.25         8.63 o
   3  26   5         42.03         38.52         4.31 o
  -3  27   5         50.25         33.29         4.93 o
  -2  27   5         98.04        104.17         8.01 o
   0  27   5        107.06        103.25         7.70 o
   1  27   5        106.82        106.94         8.32 o
   2  27   5         73.47         69.04         5.55 o
   0  28   5        178.84        183.99         9.55 o
   1  28   5         94.76        104.79         7.09 o
  -1 -27   6          1.88         -0.86         1.93 o
   0 -27   6        241.02        256.42        11.71 o
  -3 -26   6         72.54         73.65         3.70 o
  -2 -26   6         70.85         70.82         3.13 o
  -1 -26   6         21.26         29.18         2.30 o
   0 -26   6         90.21         95.59         4.46 o
   1 -26   6        106.42         96.16         5.86 o
  -4 -25   6         84.31         93.47         4.03 o
  -3 -25   6         14.78         16.17         1.96 o
  -2 -25   6         91.08         97.98         4.09 o
  -1 -25   6        121.85        132.79         4.56 o
   0 -25   6         11.10         12.20         2.32 o
   1 -25   6        132.88        131.60         7.70 o
  -4 -24   6        106.49        107.59         5.02 o
  -3 -24   6        237.00        249.14         5.39 o
  -2 -24   6         41.19         39.54         3.07 o
  -1 -24   6        100.34        101.29         3.84 o
   0 -24   6        143.41        145.80         4.76 o
   1 -24   6         14.92         18.03         2.46 o
   2 -24   6         34.00         34.32         5.86 o
  -5 -23   6        287.25        297.28         6.29 o
  -4 -23   6         31.85         39.21         4.30 o
  -3 -23   6         41.94         41.49         2.44 o
  -2 -23   6        171.08        168.45         4.04 o
  -1 -23   6        133.67        126.61         3.70 o
   0 -23   6         61.78         73.44         3.57 o
   1 -23   6        225.89        224.37         5.56 o
   2 -23   6         65.39         59.26         4.12 o
   3 -23   6         27.11         28.66         4.31 o
  -5 -22   6          8.28          6.49         1.81 o
  -4 -22   6          2.07          4.32         2.13 o
  -3 -22   6         10.69          7.63         1.72 o
  -2 -22   6        105.04         99.83         3.93 o
  -1 -22   6         50.95         51.94         2.80 o
   0 -22   6         71.41         60.65         3.51 o
   1 -22   6         29.52         24.51         3.12 o
   2 -22   6         17.85         13.60         2.56 o
   3 -22   6        112.37        119.89         6.37 o
   4 -22   6        110.71        112.80         6.78 o
  -6 -21   6        116.46        119.85         4.56 o
  -5 -21   6         46.85         50.48         5.69 o
  -4 -21   6         49.54         51.40         2.83 o
  -3 -21   6          3.56          4.19         1.46 o
  -2 -21   6        105.66        136.20         3.59 o
  -1 -21   6         59.14         65.62         2.66 o
   0 -21   6        105.39        101.98         3.38 o
   1 -21   6        241.71        265.34         5.89 o
   2 -21   6         81.53         76.65         4.16 o
   3 -21   6        166.35        185.42         5.50 o
   4 -21   6         57.81         64.54         3.81 o
  -6 -20   6         32.63         29.61         2.37 o
  -5 -20   6         37.54         33.75         2.25 o
  -4 -20   6        179.40        196.42         4.58 o
  -3 -20   6         17.64         14.87         1.77 o
  -2 -20   6        122.77        116.84         3.44 o
  -1 -20   6        286.42        294.81         5.18 o
   0 -20   6        312.70        299.66         5.16 o
   1 -20   6         22.07         23.95         2.29 o
   2 -20   6         33.20         32.89         2.97 o
   3 -20   6        455.65        454.66         9.71 o
   4 -20   6        175.78        178.90         8.63 o
  -6 -19   6         29.12         25.40         3.88 o
  -5 -19   6          8.01         12.85         1.75 o
  -4 -19   6         31.15         27.53         2.32 o
  -3 -19   6         45.56         35.50         2.25 o
  -2 -19   6         34.74         27.88         2.10 o
  -1 -19   6         79.89         90.14         2.91 o
   0 -19   6        546.08        543.09         7.47 o
   1 -19   6         29.76         29.61         2.10 o
   2 -19   6        384.95        394.27         8.60 o
   3 -19   6        119.01        121.13         5.21 o
   4 -19   6        389.49        400.36        10.79 o
   5 -19   6         16.40         19.31         2.50 o
  -7 -18   6         16.94         15.72         3.08 o
  -6 -18   6        230.28        230.23         6.26 o
  -5 -18   6         11.41         11.33         1.70 o
  -4 -18   6        347.75        340.07         5.92 o
  -3 -18   6         25.84         28.28         1.98 o
  -2 -18   6         35.75         33.41         2.11 o
  -1 -18   6        332.46        337.06         5.22 o
   0 -18   6         89.65         72.18         2.97 o
   1 -18   6          2.73          4.89         1.65 o
   2 -18   6        232.76        229.48         7.45 o
   3 -18   6         54.68         52.11         3.50 o
   4 -18   6         11.77         19.80         3.37 o
   5 -18   6         43.12         49.11         3.59 o
  -7 -17   6         45.11         50.65         3.47 o
  -6 -17   6        243.08        254.74         4.87 o
  -5 -17   6        447.16        478.24         7.02 o
  -4 -17   6         60.94         60.73         2.90 o
  -3 -17   6         48.37         43.02         2.28 o
  -2 -17   6         92.34         82.09         2.87 o
  -1 -17   6         38.73         38.10         2.22 o
   0 -17   6       1424.62       1448.28        15.55 o
   1 -17   6        165.07        159.30         4.06 o
   2 -17   6        156.09        151.85         3.86 o
   3 -17   6        132.81        142.77         6.24 o
   4 -17   6        260.59        271.46         9.36 o
   5 -17   6          1.97          1.23         3.39 o
  -7 -16   6        100.01         96.87         4.30 o
  -6 -16   6         29.51         36.43         2.28 o
  -5 -16   6        124.61        127.78         4.12 o
  -4 -16   6        186.47        172.71         4.20 o
  -3 -16   6        610.05        611.80         7.47 o
  -2 -16   6        382.67        396.36         7.27 o
  -1 -16   6        667.23        678.42         7.55 o
   0 -16   6        971.70        983.18        10.75 o
   1 -16   6        123.09        114.27         3.57 o
   2 -16   6         59.89         52.71         2.60 o
   3 -16   6        174.82        194.70         7.27 o
   4 -16   6         73.95         77.67         8.63 o
   5 -16   6        184.60        180.80         9.55 o
   6 -16   6         41.59         43.15         4.01 o
  -7 -15   6         62.69         60.66         3.49 o
  -6 -15   6        312.09        316.76         5.73 o
  -5 -15   6        129.57        138.38         5.70 o
  -4 -15   6          0.54          2.04         1.55 o
  -3 -15   6        606.60        565.14         7.17 o
  -2 -15   6         50.98         52.66         2.46 o
  -1 -15   6         82.06         82.70         2.89 o
   0 -15   6        671.38        694.15         8.92 o
   1 -15   6        691.26        681.66         8.82 o
   2 -15   6        121.38        111.51         3.94 o
   3 -15   6       1346.89       1347.63        15.58 o
   4 -15   6        159.54        164.02         7.70 o
   5 -15   6         83.66         81.74         5.34 o
   6 -15   6        105.28        114.34         6.47 o
  -7 -14   6         13.78         11.99         2.06 o
  -6 -14   6        285.85        283.45         5.66 o
  -5 -14   6        188.71        208.56         6.34 o
  -4 -14   6        197.74        206.48         5.22 o
  -3 -14   6       1225.27       1196.72        12.09 o
  -2 -14   6        797.66        792.95         8.87 o
  -1 -14   6        152.64        142.62         3.99 o
   0 -14   6        301.67        280.24         4.84 o
   1 -14   6        999.63        994.83        11.65 o
   2 -14   6         17.57         20.71         2.02 o
   3 -14   6        373.87        361.27         5.80 o
   4 -14   6        558.61        573.75        15.27 o
   5 -14   6         17.85         18.49         5.55 o
   6 -14   6         61.48         63.70         3.92 o
  -8 -13   6         17.13         15.10         3.70 o
  -7 -13   6         21.59         24.11         2.43 o
  -6 -13   6         72.91         79.81         3.24 o
  -5 -13   6         25.91         27.78         2.20 o
  -4 -13   6         18.69         18.42         1.92 o
  -3 -13   6        695.32        726.53         9.39 o
  -2 -13   6        366.59        354.65         5.33 o
  -1 -13   6         85.55         79.36         2.75 o
   0 -13   6         72.93         73.66         2.96 o
   1 -13   6        312.01        300.08         5.02 o
   2 -13   6        563.23        573.00         7.88 o
   3 -13   6        287.13        290.67         5.22 o
   4 -13   6        100.74         97.78        13.87 o
   5 -13   6        165.38        172.90        12.02 o
   6 -13   6        101.88         98.72         4.90 o
  -8 -12   6         56.84         53.66         5.86 o
  -7 -12   6         40.39         39.50         2.87 o
  -6 -12   6        273.84        289.18         6.27 o
  -5 -12   6        158.48        134.14         4.10 o
  -4 -12   6         13.23         11.28         1.74 o
  -3 -12   6        264.86        242.03         5.68 o
  -2 -12   6        738.63        733.90         8.31 o
  -1 -12   6        805.26        769.19         8.57 o
   0 -12   6        855.10        878.84        11.16 o
   1 -12   6         95.62         96.41         3.07 o
   2 -12   6        369.71        366.35         6.44 o
   3 -12   6        159.44        160.69         4.02 o
   4 -12   6       1047.05        999.03        18.54 o
   5 -12   6        107.51         94.62         9.55 o
   6 -12   6         26.00         21.27         4.31 o
  -8 -11   6        101.62         95.95         5.23 o
  -7 -11   6         82.46         69.69         3.98 o
  -6 -11   6        146.37        144.55         4.99 o
  -5 -11   6        107.77        106.92         3.69 o
  -4 -11   6        149.96        165.91         4.37 o
  -3 -11   6       1136.70       1095.02        13.40 o
  -2 -11   6        215.93        193.29         3.87 o
  -1 -11   6        223.19        209.03         3.95 o
   0 -11   6        164.43        153.34         3.91 o
   1 -11   6        398.49        396.48         6.18 o
   2 -11   6         88.19         88.69         3.26 o
   3 -11   6        328.63        317.35         5.55 o
   4 -11   6         26.65         23.53         2.32 o
   5 -11   6         91.32         74.58         8.94 o
   6 -11   6         30.58         28.66         4.93 o
  -8 -10   6         47.63         48.51         4.03 o
  -7 -10   6         68.36         62.65         3.17 o
  -6 -10   6         56.41         54.56         3.38 o
  -5 -10   6        421.22        427.57         6.83 o
  -4 -10   6         13.62         17.55         2.07 o
  -3 -10   6        919.77        896.43         9.63 o
  -2 -10   6         86.68         78.86         2.85 o
  -1 -10   6       1087.79       1104.19        15.34 o
   0 -10   6       1698.06       1637.15        18.33 o
   1 -10   6        142.96        138.05         3.81 o
   2 -10   6        246.14        238.43         4.79 o
   3 -10   6        695.76        711.64         9.65 o
   4 -10   6        197.87        197.55         4.93 o
   5 -10   6        102.57         79.82         8.94 o
  -8  -9   6         98.76         97.10         8.01 o
  -7  -9   6        675.12        664.85        10.45 o
  -6  -9   6        524.11        539.16         8.32 o
  -5  -9   6        657.50        636.92         8.69 o
  -4  -9   6        475.45        470.39         7.12 o
  -3  -9   6        208.75        197.02         4.31 o
  -2  -9   6         97.45        102.10         4.15 o
  -1  -9   6         57.11         55.41         3.30 o
   0  -9   6        312.24        322.87         6.62 o
   1  -9   6         92.82         77.50         3.08 o
   2  -9   6        154.93        158.53         3.96 o
   3  -9   6         69.47         66.82         2.89 o
   4  -9   6       1059.65       1094.02        14.23 o
   5  -9   6         25.16         28.05         6.78 o
  -8  -8   6          2.02          3.79         2.17 o
  -7  -8   6         74.65         69.57         7.58 o
  -6  -8   6        264.65        277.68         5.79 o
  -5  -8   6        123.50        120.45         4.22 o
  -4  -8   6        835.33        837.98         9.73 o
  -3  -8   6        410.03        399.93         6.23 o
  -2  -8   6         24.87         19.52         2.39 o
  -1  -8   6        573.99        557.94        11.42 o
   0  -8   6        441.79        448.96         8.68 o
   1  -8   6        246.75        244.13         6.32 o
   2  -8   6        690.63        666.96         8.56 o
   3  -8   6         55.96         56.28         2.71 o
   4  -8   6        103.27         94.71         3.72 o
   5  -8   6        120.90        148.79         7.70 o
   7  -8   6         30.60         27.43         4.93 o
  -8  -7   6          6.98          7.05         2.27 o
  -7  -7   6          4.19          3.32         2.37 o
  -6  -7   6        269.86        263.53         7.89 o
  -5  -7   6         48.37         48.61         2.87 o
  -4  -7   6        259.39        266.28         5.06 o
  -3  -7   6         31.21         31.72         2.45 o
  -2  -7   6        565.31        577.54        11.85 o
  -1  -7   6        461.78        470.82        12.83 o
   0  -7   6        553.73        553.44         9.87 o
   1  -7   6        763.80        758.71        11.50 o
   2  -7   6        500.73        485.76         7.30 o
   3  -7   6        997.16        960.60        11.26 o
   4  -7   6        493.65        467.98         7.90 o
   5  -7   6         99.82         96.89         5.40 o
   7  -7   6         16.66         15.41         3.08 o
  -8  -6   6         90.79         97.15         4.54 o
  -7  -6   6        207.56        200.10         6.32 o
  -6  -6   6        878.49        880.42        14.50 o
  -5  -6   6          5.79          1.05         1.73 o
  -4  -6   6        396.14        404.94         9.28 o
  -3  -6   6        953.77        915.36        13.27 o
  -2  -6   6         18.24         24.32         4.15 o
  -1  -6   6        314.55        335.73        10.57 o
   0  -6   6       1116.96       1092.52        16.50 o
   1  -6   6        239.29        202.79         5.52 o
   2  -6   6        612.46        573.01         8.10 o
   3  -6   6         29.11         23.36         2.04 o
   4  -6   6         43.99         41.31         2.74 o
   5  -6   6        174.72        198.63         6.14 o
   7  -6   6         45.50         49.93         4.31 o
  -9  -5   6        349.70        340.86        12.02 o
  -8  -5   6        113.14        103.62         4.62 o
  -7  -5   6          5.74          4.52         2.40 o
  -6  -5   6        571.99        592.55         9.92 o
  -5  -5   6        523.33        510.81         9.56 o
  -4  -5   6        360.85        357.60         6.23 o
  -3  -5   6        542.98        548.13        10.75 o
  -2  -5   6        630.49        698.77        17.71 o
  -1  -5   6        141.09        116.00        15.10 o
   0  -5   6        157.15        146.52         5.38 o
   1  -5   6        152.65        162.32         4.81 o
   2  -5   6        648.08        677.53         9.74 o
   3  -5   6        310.67        296.82         5.60 o
   4  -5   6        149.23        139.62         4.93 o
   5  -5   6         46.90         38.94         3.22 o
   6  -5   6        694.75        754.77        24.35 o
  -9  -4   6         87.93         98.01         6.47 o
  -8  -4   6        145.33        141.71         6.06 o
  -7  -4   6         52.58         50.78         3.69 o
  -6  -4   6        227.12        224.53         5.69 o
  -5  -4   6        382.92        383.04         7.27 o
  -4  -4   6        357.96        334.69         7.65 o
  -3  -4   6        855.39        834.10        17.44 o
  -2  -4   6        253.13        268.01        10.02 o
  -1  -4   6        214.31        207.27         7.70 o
   0  -4   6       1231.31       1253.03        21.71 o
   1  -4   6        350.37        333.01         7.05 o
   2  -4   6        215.81        201.15         5.61 o
   3  -4   6        759.53        727.40        10.42 o
   4  -4   6        417.14        425.18         8.36 o
   5  -4   6        120.80        121.92         4.48 o
   6  -4   6         18.12         17.26         4.62 o
  -9  -3   6         87.68         88.14         6.47 o
  -8  -3   6        159.82        162.07         6.26 o
  -7  -3   6        220.40        225.33         6.69 o
  -6  -3   6        245.08        238.88         7.73 o
  -5  -3   6          6.93          4.47         1.90 o
  -4  -3   6        106.51        100.06         4.66 o
  -3  -3   6        162.12        144.39         6.31 o
  -2  -3   6        294.31        279.68        12.94 o
  -1  -3   6        624.47        626.52        10.95 o
   0  -3   6        437.66        439.43        10.18 o
   1  -3   6        280.95        268.41         6.94 o
   2  -3   6         17.57         13.99         2.50 o
   3  -3   6        495.60        485.29         7.90 o
   4  -3   6       1333.19       1306.07        18.34 o
   5  -3   6         80.26         71.07         3.27 o
   6  -3   6         22.53         16.43         3.47 o
  -9  -2   6         62.88         56.71         5.24 o
  -8  -2   6         83.38         87.52         4.00 o
  -7  -2   6         65.61         66.57         4.08 o
  -6  -2   6         53.28         53.26         3.44 o
  -5  -2   6         91.92         90.46         3.76 o
  -4  -2   6          8.82         12.71         1.94 o
  -3  -2   6        636.79        671.45        14.28 o
  -2  -2   6         77.86        101.09         6.27 o
  -1  -2   6        104.16        109.59         4.18 o
   0  -2   6       1019.59        999.79        17.85 o
   1  -2   6        351.97        344.24         6.98 o
   2  -2   6        760.75        761.44        12.21 o
   3  -2   6       2011.50       1998.17        23.28 o
   4  -2   6        387.58        394.01         7.99 o
   5  -2   6        224.35        216.55         5.15 o
   6  -2   6        206.09        194.83         6.63 o
   7  -2   6         82.67         89.07         7.40 o
  -9  -1   6         75.59         70.58         5.86 o
  -8  -1   6         35.34         38.84         2.87 o
  -7  -1   6        208.93        230.00         6.74 o
  -6  -1   6        101.86         96.82         4.25 o
  -5  -1   6        239.98        225.87         6.63 o
  -4  -1   6         91.48        107.56         4.55 o
  -3  -1   6         68.88         61.11         5.65 o
  -2  -1   6        180.83        150.67        10.63 o
  -1  -1   6        586.89        590.63        10.31 o
   0  -1   6        173.45        176.24         6.02 o
   1  -1   6        428.13        399.22         7.62 o
   2  -1   6         63.53         71.09         3.60 o
   3  -1   6         79.88         82.70         3.46 o
   4  -1   6         94.58         91.90         4.28 o
   5  -1   6        256.68        253.72         5.65 o
   6  -1   6        387.74        420.66         9.76 o
   7  -1   6         13.59          5.86         3.70 o
  -9   0   6         17.81         21.27         3.70 o
  -8   0   6         38.26         47.17         3.66 o
  -7   0   6        241.87        241.34         6.79 o
  -6   0   6         90.45        100.10         4.43 o
  -5   0   6         20.67         21.71         2.69 o
  -4   0   6          0.25         -0.14         3.18 o
  -3   0   6        353.28        340.03        11.43 o
  -2   0   6        139.84        137.13         6.80 o
  -1   0   6        879.03        824.32        18.41 o
   0   0   6        493.88        498.39        12.97 o
   1   0   6          5.37          6.28         2.19 o
   2   0   6        802.04        773.31        14.77 o
   3   0   6         27.33         37.01         2.61 o
   4   0   6         24.06         23.30         2.68 o
   5   0   6         83.87         91.68         3.74 o
   6   0   6          2.86          2.14         2.77 o
   7   0   6          1.12         -2.47         3.24 o
  -9   1   6         76.35         78.28         5.86 o
  -8   1   6         35.43         38.78         4.42 o
  -7   1   6        209.14        231.92        10.50 o
  -6   1   6        104.11         95.87         4.74 o
  -5   1   6        240.00        222.59         6.37 o
  -4   1   6         93.84        113.18        13.71 o
  -3   1   6         67.87         55.69         6.93 o
  -2   1   6        182.08        145.48         7.18 o
  -1   1   6        591.33        562.96        13.95 o
   0   1   6        174.01        182.59         7.08 o
   1   1   6        431.46        410.83        16.64 o
   2   1   6         62.01         67.20         3.45 o
   3   1   6         79.69         81.31         3.40 o
   4   1   6         94.40         89.45         3.69 o
   5   1   6        255.91        238.93         5.49 o
   6   1   6        387.21        416.88         9.94 o
   7   1   6         13.47         12.40         2.93 o
  -9   2   6         63.47         62.87         5.24 o
  -8   2   6         82.99         91.85         6.40 o
  -7   2   6         66.86         66.09         3.88 o
  -6   2   6         53.27         58.70         3.78 o
  -5   2   6         90.75         90.48         7.96 o
  -4   2   6          8.82          9.71         3.70 o
  -3   2   6        634.31        656.57        17.21 o
   0   2   6       1023.79        943.39        30.20 o
   1   2   6        350.92        330.08        14.49 o
   2   2   6        763.44        748.89        13.97 o
   3   2   6       2008.28       2012.38        28.62 o
   4   2   6        390.42        403.57        11.24 o
   5   2   6        225.55        213.64         5.59 o
   6   2   6        206.49        204.66         6.72 o
   7   2   6         82.73         99.79         4.44 o
  -9   3   6         89.22         97.08         6.47 o
  -8   3   6        157.02        161.52         5.73 o
  -7   3   6        221.78        226.19         6.42 o
  -6   3   6        242.53        236.80         7.21 o
  -5   3   6          6.81          8.30         2.03 o
  -4   3   6        107.65        106.83         7.86 o
  -3   3   6        160.85        152.87        11.40 o
   0   3   6        434.46        440.10        16.64 o
   1   3   6        282.24        262.27        12.64 o
   2   3   6         16.63         16.49         4.69 o
   3   3   6        491.92        470.02         8.47 o
   4   3   6       1326.04       1352.88        20.29 o
   5   3   6         78.97         77.59         4.18 o
   6   3   6         22.61         15.83         2.88 o
   7   3   6         11.74         11.18         2.40 o
  -9   4   6         85.02         92.46         6.16 o
  -8   4   6        144.97        151.14         6.44 o
  -7   4   6         50.23         52.08         3.58 o
  -6   4   6        225.52        228.57        10.14 o
  -5   4   6        381.50        372.88         8.32 o
  -4   4   6        357.43        327.10        11.76 o
   0   4   6       1242.65       1214.60        36.37 o
   1   4   6        346.63        333.16        14.49 o
   2   4   6        217.26        196.66         7.27 o
   3   4   6        756.88        725.07        11.33 o
   4   4   6        413.78        443.33         9.12 o
   5   4   6        122.51        127.26         5.11 o
   6   4   6         18.18         13.87         2.58 o
   7   4   6        164.97        162.59         5.34 o
  -8   5   6        113.47        112.84        11.71 o
  -7   5   6          6.00          6.21         2.67 o
  -6   5   6        571.69        597.62        11.33 o
  -5   5   6        526.73        511.44         9.83 o
  -4   5   6        359.48        344.48        12.20 o
   1   5   6        152.68        155.78        11.56 o
   2   5   6        644.17        675.80        15.13 o
   3   5   6        315.48        307.95         6.52 o
   4   5   6        148.97        147.95         5.39 o
   5   5   6         47.29         39.02         3.26 o
   6   5   6        697.19        779.76        13.48 o
   7   5   6        110.27        117.30         5.11 o
  -8   6   6         92.21         93.10         5.03 o
  -7   6   6        207.92        192.56         5.90 o
  -6   6   6        879.40        902.00        15.12 o
  -5   6   6          6.05          6.57         2.39 o
  -4   6   6        399.68        423.77        18.80 o
  -1   6   6        311.06        347.95        10.17 o
   0   6   6       1119.63       1100.26        29.28 o
   1   6   6        239.29        216.12         6.81 o
   2   6   6        608.23        574.97         9.33 o
   3   6   6         29.23         23.35         2.72 o
   4   6   6         44.97         40.40         4.81 o
   5   6   6        171.91        192.14         6.28 o
   6   6   6          1.63          0.52         2.01 o
   7   6   6         44.36         40.82         3.45 o
  -8   7   6          7.40         10.58         2.12 o
  -7   7   6          4.28          4.59         2.18 o
  -6   7   6        266.65        257.63         8.00 o
  -5   7   6         49.62         49.66         3.94 o
  -4   7   6        258.12        290.94        15.72 o
  -3   7   6         32.21         34.52         6.78 o
  -1   7   6        460.20        481.40        13.87 o
   0   7   6        552.37        547.05        16.33 o
   1   7   6        768.54        735.02        20.65 o
   2   7   6        496.00        481.65         8.32 o
   3   7   6        991.82        974.93        15.76 o
   4   7   6        490.43        480.77         9.60 o
   5   7   6         99.34         91.38         3.92 o
   6   7   6         27.82         26.54         2.67 o
   7   7   6         16.34         12.35         2.16 o
  -8   8   6          1.98          0.66         1.97 o
  -7   8   6         73.61         79.52         3.62 o
  -6   8   6        260.89        285.12        10.52 o
  -5   8   6        123.70        123.14         6.28 o
  -4   8   6        832.91        805.77        19.70 o
  -3   8   6        412.97        396.03        18.49 o
  -1   8   6        584.62        573.86        16.33 o
   0   8   6        439.32        460.44        14.18 o
   1   8   6        244.17        244.62        10.36 o
   2   8   6        693.99        660.14        14.81 o
   3   8   6         57.08         51.98         3.54 o
   4   8   6        104.03         96.43         4.56 o
   5   8   6        123.00        147.45         4.72 o
   6   8   6         10.50         10.57         1.96 o
   7   8   6         30.96         27.43         4.62 o
  -8   9   6         97.34         92.74         4.87 o
  -7   9   6        674.69        666.45        13.17 o
  -6   9   6        523.45        525.26        14.21 o
  -5   9   6        652.98        638.65        28.31 o
  -4   9   6        473.73        490.32        23.27 o
  -3   9   6        204.50        201.56        13.56 o
  -2   9   6         95.93         99.86        10.17 o
  -1   9   6         54.75         54.55         4.31 o
   0   9   6        307.05        327.27        10.33 o
   1   9   6         92.74         83.71         4.43 o
   2   9   6        152.62        153.25         7.93 o
   3   9   6         68.62         62.45         3.75 o
   4   9   6       1063.92       1109.59        17.40 o
   5   9   6         24.84         22.51         2.42 o
   6   9   6         24.97         21.61         2.41 o
   7   9   6        125.55        129.44         7.70 o
  -8  10   6         48.54         42.52         3.55 o
  -7  10   6         68.36         65.52         3.94 o
  -6  10   6         57.25         54.93         4.28 o
  -5  10   6        419.82        428.78        12.21 o
  -4  10   6         13.61         16.52         3.59 o
  -3  10   6        928.20        897.17        20.89 o
  -2  10   6         88.41         68.11         8.63 o
  -1  10   6       1085.15       1094.71        36.06 o
   0  10   6       1699.30       1625.22        42.88 o
   1  10   6        143.04        146.65         4.87 o
   2  10   6        243.88        240.58         5.79 o
   3  10   6        701.38        733.62        12.58 o
   4  10   6        197.66        195.47         6.90 o
   5  10   6        101.57         88.95         3.76 o
   6  10   6         41.90         41.73         2.58 o
   7  10   6         86.47         98.01         6.47 o
  -8  11   6        104.11         94.92         7.09 o
  -7  11   6         79.99         73.62         4.81 o
  -6  11   6        148.24        152.10         7.11 o
  -5  11   6        108.30        101.63         8.78 o
  -4  11   6        149.76        162.20        12.94 o
  -3  11   6       1130.42       1085.69        24.65 o
  -2  11   6        214.76        196.60         8.14 o
  -1  11   6        219.24        214.20        13.56 o
   0  11   6        161.16        156.17         5.63 o
   1  11   6        401.96        378.68         7.34 o
   2  11   6         87.69         84.92         3.82 o
   3  11   6        329.06        314.66         7.48 o
   4  11   6         26.57         25.57         2.85 o
   5  11   6         88.82         77.27         3.50 o
   6  11   6         29.46         34.50         3.82 o
  -8  12   6         58.06         51.78         5.24 o
  -7  12   6         40.29         44.68         4.01 o
  -6  12   6        271.38        281.84         9.40 o
  -5  12   6        159.79        135.18        17.10 o
  -4  12   6         13.00          9.87         4.31 o
  -3  12   6        269.04        246.77         9.55 o
  -2  12   6        739.33        731.33        18.30 o
  -1  12   6        814.43        785.28        28.66 o
   0  12   6        846.41        886.50        26.81 o
   1  12   6         95.39         92.93         4.80 o
   2  12   6        366.60        366.82         7.41 o
   3  12   6        158.01        156.59         5.52 o
   4  12   6       1046.48       1025.60        17.17 o
   5  12   6        109.84         99.53         4.38 o
   6  12   6         25.78         21.53         1.86 o
  -8  13   6         16.87         22.19         4.01 o
  -7  13   6         20.56         26.17         4.47 o
  -6  13   6         74.05         76.53         5.24 o
  -5  13   6         26.20         25.97         6.32 o
  -4  13   6         18.62         14.84         3.99 o
  -3  13   6        694.45        700.96        18.34 o
  -2  13   6        367.70        348.08        11.67 o
  -1  13   6         86.00         79.25         7.09 o
   0  13   6         71.20         71.99         5.30 o
   1  13   6        308.63        304.56         9.98 o
   2  13   6        560.76        589.80        11.01 o
   3  13   6        285.69        300.85         8.90 o
   4  13   6        103.32        108.91         4.24 o
   5  13   6        165.85        168.06         5.08 o
   6  13   6        100.81         94.38         3.52 o
  -7  14   6         13.71         17.94         2.89 o
  -6  14   6        281.31        293.06         9.40 o
  -5  14   6        188.61        198.33         8.20 o
  -4  14   6        199.00        206.49        14.18 o
  -3  14   6       1228.81       1194.25        38.83 o
  -2  14   6        797.41        761.69        19.48 o
  -1  14   6        148.27        124.72         7.40 o
   0  14   6        306.25        294.02        16.33 o
   1  14   6       1007.16       1026.81        16.48 o
   2  14   6         17.37         19.31         2.51 o
   3  14   6        376.68        376.20         7.47 o
   4  14   6        559.57        572.16        11.30 o
   5  14   6         17.56         22.76         2.32 o
   6  14   6         60.37         57.48         2.50 o
  -7  15   6         61.40         62.10         8.01 o
  -6  15   6        314.70        325.91         9.77 o
  -5  15   6        129.72        130.41         8.32 o
  -4  15   6          0.54          5.24         5.55 o
  -3  15   6        603.60        552.77        22.04 o
  -2  15   6         51.66         49.69         5.55 o
  -1  15   6         82.81         76.16        10.63 o
   0  15   6        676.54        673.38        17.90 o
   1  15   6        690.46        675.96        20.07 o
   2  15   6        120.91        112.58         4.39 o
   3  15   6       1354.78       1365.24        18.35 o
   4  15   6        160.75        162.41         7.18 o
   5  15   6         84.69         87.39         3.42 o
   6  15   6        106.55        107.31         4.02 o
  -7  16   6         99.59         85.99         7.09 o
  -6  16   6         29.04         35.13         3.85 o
  -5  16   6        125.82        133.14         6.78 o
  -4  16   6        188.76        156.56        12.94 o
  -3  16   6        606.16        599.44        25.27 o
  -2  16   6        386.18        401.26        22.96 o
  -1  16   6        666.98        648.13        17.77 o
   0  16   6        975.37        951.50        27.74 o
   1  16   6        124.68        120.90        11.10 o
   2  16   6         59.07         53.44         3.81 o
   3  16   6        174.06        171.46         4.98 o
   4  16   6         74.40         79.52         4.80 o
   5  16   6        181.62        180.17         7.53 o
   6  16   6         43.59         43.76         4.31 o
  -7  17   6         47.15         48.39         5.24 o
  -6  17   6        242.04        236.44        14.18 o
  -5  17   6        448.11        495.54        14.02 o
  -4  17   6         61.66         64.10         8.63 o
  -3  17   6         48.42         30.51         7.40 o
  -2  17   6         93.93         95.23        10.48 o
  -1  17   6         39.06         44.38         8.32 o
   0  17   6       1422.17       1459.31        46.54 o
   1  17   6        165.95        170.70         9.09 o
   2  17   6        157.55        156.76         5.70 o
   3  17   6        131.73        135.00         6.03 o
   4  17   6        256.93        281.78        10.70 o
   5  17   6          1.70          1.33         1.64 o
  -6  18   6        234.92        225.46         8.32 o
  -5  18   6         11.89         15.93         3.85 o
  -4  18   6        348.27        345.80        16.95 o
  -3  18   6         26.50         35.75         7.70 o
  -2  18   6         36.88         42.22         8.32 o
  -1  18   6        334.24        371.99        18.80 o
   0  18   6         90.95         74.58        10.17 o
   1  18   6          2.52          2.59         3.25 o
   2  18   6        235.94        232.52         6.58 o
   3  18   6         54.05         58.86         4.21 o
   4  18   6         11.83         10.80         3.41 o
   5  18   6         43.92         44.99         2.57 o
  -6  19   6         28.56         25.87         4.47 o
  -5  19   6          9.01         12.91         2.96 o
  -4  19   6         32.32         35.64         4.62 o
  -3  19   6         45.54         42.84         7.70 o
  -2  19   6         34.03         37.29         7.70 o
  -1  19   6         80.39         70.58         9.55 o
   0  19   6        544.73        579.72        23.42 o
   1  19   6         28.76         29.33         4.37 o
   2  19   6        384.07        404.21        12.59 o
   3  19   6        120.03        119.42         7.02 o
   4  19   6        393.81        413.47        11.53 o
   5  19   6         16.57         13.95         2.59 o
  -6  20   6         32.41         28.97         4.62 o
  -5  20   6         36.30         38.91         3.70 o
  -4  20   6        176.31        205.25         7.92 o
  -3  20   6         17.18         19.11         5.86 o
  -2  20   6        122.24        129.44        12.02 o
  -1  20   6        284.90        285.08        16.33 o
   0  20   6        310.63        281.38        16.33 o
   1  20   6         22.26         27.08         4.78 o
   2  20   6         34.46         32.47         4.78 o
   3  20   6        455.48        475.03        12.93 o
   4  20   6        174.13        178.85         5.93 o
  -5  21   6         46.00         42.46         3.63 o
  -4  21   6         47.86         49.86         4.15 o
  -3  21   6          3.17         -2.16         4.62 o
  -2  21   6        104.06        147.93        12.02 o
  -1  21   6         59.75         70.89         8.94 o
   0  21   6        106.94         96.77        10.17 o
   1  21   6        244.07        286.31        15.10 o
   2  21   6         80.70         79.82         8.94 o
   3  21   6        170.73        190.16        11.10 o
   4  21   6         57.48         54.09         7.70 o
  -5  22   6          8.65          2.77         3.39 o
  -4  22   6          2.00          3.85         2.44 o
  -3  22   6         10.38          1.23         4.31 o
  -2  22   6        102.53         85.06         9.25 o
  -1  22   6         50.26         40.68         7.40 o
   0  22   6         72.28         59.17         8.32 o
   1  22   6         30.67         21.57         6.16 o
   2  22   6         17.56         19.72         5.55 o
   3  22   6        114.26        100.61         5.75 o
   4  22   6        108.23        107.25         4.90 o
  -4  23   6         32.46         37.41         3.41 o
  -3  23   6         41.85         41.21         3.85 o
  -2  23   6        171.83        167.66        11.10 o
  -1  23   6        132.76        128.83        10.48 o
   0  23   6         61.80         66.57         8.01 o
   1  23   6        222.51        204.03        12.02 o
   2  23   6         64.97         67.80         7.40 o
   3  23   6         26.44         26.66         2.66 o
  -4  24   6        105.51         99.86         7.09 o
  -3  24   6        235.02        236.59         7.59 o
  -2  24   6         41.45         42.22         6.16 o
  -1  24   6         96.97         86.29         8.32 o
   0  24   6        140.18        169.51        10.48 o
   1  24   6         15.01         16.95         4.93 o
   2  24   6         33.94         36.99         3.81 o
   3  24   6         44.47         46.85         4.62 o
  -3  25   6         14.75          5.55         3.39 o
  -2  25   6         92.80         99.55         7.70 o
  -1  25   6        121.29        113.11         8.32 o
   0  25   6         11.44         13.56         4.31 o
   1  25   6        132.15        134.48         6.31 o
   2  25   6        149.00        139.33         5.55 o
  -2  26   6         69.44         54.55         5.24 o
  -1  26   6         21.34         23.11         4.31 o
   0  26   6         92.08         91.53         7.09 o
  -1 -25   7        126.80        126.36         6.47 o
  -3 -24   7         49.79         42.84         4.01 o
  -2 -24   7        210.11        222.31         5.34 o
  -1 -24   7        131.89        133.39         3.93 o
   0 -24   7         74.31         77.48         3.31 o
  -3 -23   7          6.64          7.60         1.78 o
  -2 -23   7         23.42         23.71         1.87 o
  -1 -23   7        218.96        220.12         4.46 o
   0 -23   7         22.56         18.59         1.98 o
   1 -23   7        153.11        145.18         9.25 o
  -4 -22   7         22.51         24.11         2.19 o
  -3 -22   7         17.66         17.11         1.61 o
  -2 -22   7        119.63        129.62         3.43 o
  -1 -22   7        124.79        120.74         3.41 o
   0 -22   7         27.37         23.92         1.99 o
   1 -22   7         50.94         42.31         2.88 o
   2 -22   7         19.28         14.08         2.50 o
  -5 -21   7          8.00          5.95         1.84 o
  -4 -21   7         35.50         35.50         2.03 o
  -3 -21   7         29.90         32.09         1.83 o
  -2 -21   7          1.63         -0.24         1.28 o
  -1 -21   7        228.14        262.24         5.22 o
   0 -21   7         30.86         28.64         2.12 o
   1 -21   7         15.13          9.23         1.85 o
   2 -21   7        224.36        241.40         5.15 o
   3 -21   7         51.57         47.46         4.93 o
  -5 -20   7          3.04          2.91         1.55 o
  -4 -20   7         28.66         34.15         1.96 o
  -3 -20   7         57.13         56.30         2.21 o
  -2 -20   7        101.62        104.35         2.99 o
  -1 -20   7        221.61        222.98         4.28 o
   0 -20   7         39.23         48.41         2.69 o
   1 -20   7        635.91        679.98        11.17 o
   2 -20   7        376.81        384.53         7.41 o
   3 -20   7         60.44         62.08         3.01 o
  -5 -19   7         43.58         50.97         2.69 o
  -4 -19   7         73.82         79.04         2.65 o
  -3 -19   7        182.10        195.91         3.90 o
  -2 -19   7         12.49         15.90         1.78 o
  -1 -19   7         41.30         45.08         2.31 o
   0 -19   7         50.21         48.99         2.34 o
   1 -19   7        169.23        163.54         3.60 o
   2 -19   7         62.31         56.98         2.78 o
   3 -19   7         64.13         61.36         3.49 o
   4 -19   7          7.13          8.01         3.08 o
  -6 -18   7         65.26         70.35         5.24 o
  -5 -18   7         35.76         31.28         2.14 o
  -4 -18   7        285.10        275.78         4.88 o
  -3 -18   7        120.27        115.02         3.27 o
  -2 -18   7         41.43         42.00         2.28 o
  -1 -18   7         26.94         23.46         1.98 o
   0 -18   7        118.64         95.23         3.48 o
   1 -18   7        104.00         96.19         3.03 o
   2 -18   7        104.52        103.81         2.96 o
   3 -18   7        464.46        506.68        10.24 o
   4 -18   7         79.47         84.11         6.01 o
  -6 -17   7          7.02          6.83         1.63 o
  -5 -17   7         33.31         33.67         2.13 o
  -4 -17   7         51.63         60.31         2.64 o
  -3 -17   7        162.82        176.69         4.02 o
  -2 -17   7         44.33         44.99         2.41 o
  -1 -17   7         81.98         80.44         3.03 o
   0 -17   7        195.83        213.50         4.52 o
   1 -17   7         34.60         34.57         2.16 o
   2 -17   7        374.04        382.99         5.58 o
   3 -17   7        134.46        146.74         5.25 o
   4 -17   7         50.90         55.94         3.99 o
  -6 -16   7          3.05          1.07         1.53 o
  -5 -16   7        109.35        109.15         3.49 o
  -4 -16   7         73.87         66.79         2.86 o
  -3 -16   7        163.61        170.86         4.02 o
  -2 -16   7        348.83        339.80         5.69 o
  -1 -16   7        203.71        211.32         6.15 o
   0 -16   7        321.74        311.16         5.49 o
   1 -16   7        117.25        121.95         3.58 o
   2 -16   7         35.40         33.72         2.13 o
   3 -16   7        167.24        164.00         4.90 o
   4 -16   7        327.47        350.36         9.90 o
   5 -16   7          0.30         -1.54         2.47 o
  -7 -15   7        143.27        139.61         7.70 o
  -6 -15   7         21.37         14.72         2.09 o
  -5 -15   7        124.65        130.37         3.88 o
  -4 -15   7         31.52         31.89         2.30 o
  -3 -15   7        166.76        180.52         4.56 o
  -2 -15   7         33.98         28.32         2.24 o
  -1 -15   7         16.62         13.38         1.92 o
   0 -15   7         30.49         32.32         2.31 o
   1 -15   7        101.05         89.05         3.20 o
   2 -15   7        138.16        133.00         3.64 o
   3 -15   7        117.77        112.15         3.33 o
   4 -15   7        176.75        169.22         5.52 o
   5 -15   7         37.47         39.45         4.31 o
  -7 -14   7         39.07         41.78         2.72 o
  -6 -14   7         82.21         87.88         3.65 o
  -5 -14   7         11.97         10.98         1.93 o
  -4 -14   7        111.89        103.99         3.53 o
  -3 -14   7        265.87        271.58         5.00 o
  -2 -14   7         55.38         53.26         2.64 o
  -1 -14   7        503.73        489.46         7.18 o
   0 -14   7         55.64         48.42         2.56 o
   1 -14   7        518.39        531.07         7.51 o
   2 -14   7         57.16         45.70         2.45 o
   3 -14   7         31.68         28.43         2.10 o
   4 -14   7         27.50         28.43         3.69 o
   5 -14   7         19.90         25.86         3.15 o
  -7 -13   7         82.37         71.96         3.52 o
  -6 -13   7        104.04        101.19         4.27 o
  -5 -13   7         63.89         82.27         3.30 o
  -4 -13   7        137.71        136.33         4.01 o
  -3 -13   7        106.12        106.29         3.37 o
  -2 -13   7        361.40        380.50         6.16 o
  -1 -13   7        486.26        481.97         7.09 o
   0 -13   7         40.65         39.62         2.44 o
   1 -13   7        406.05        422.50         6.57 o
   2 -13   7        118.69        121.96         4.38 o
   3 -13   7        357.47        369.01         8.15 o
   4 -13   7          0.50          3.54         1.86 o
   5 -13   7         10.40         12.06         4.62 o
  -7 -12   7         72.85         74.24         4.00 o
  -6 -12   7         44.13         40.72         2.94 o
  -5 -12   7         21.97         25.94         2.90 o
  -4 -12   7        725.36        757.18        12.16 o
  -3 -12   7        102.20        104.33         3.31 o
  -2 -12   7          1.29          1.69         1.60 o
  -1 -12   7        433.68        461.51         6.84 o
   0 -12   7        239.53        223.90         4.72 o
   1 -12   7        364.93        343.97         5.91 o
   2 -12   7         32.41         31.31         2.26 o
   3 -12   7        126.26        138.51         3.92 o
   4 -12   7         65.30         61.68         3.03 o
   5 -12   7        207.79        228.37        11.71 o
  -7 -11   7         26.12         24.92         3.04 o
  -6 -11   7        292.74        282.18         6.09 o
  -5 -11   7         93.12         99.25         4.09 o
  -4 -11   7         49.32         45.97         2.58 o
  -3 -11   7        263.38        287.65         5.07 o
  -2 -11   7        216.68        222.47         4.60 o
  -1 -11   7         18.50         16.37         1.87 o
   0 -11   7        208.77        222.29         4.72 o
   1 -11   7        110.95        106.08         3.56 o
   2 -11   7        149.37        140.18         4.31 o
   3 -11   7        278.58        277.57         5.35 o
   4 -11   7        338.26        336.29         6.66 o
   5 -11   7        116.43        135.61         9.55 o
   6 -11   7        104.47         89.07         5.55 o
  -7 -10   7        311.05        321.61         8.46 o
  -6 -10   7         31.58         30.24         2.59 o
  -5 -10   7        449.21        442.41         8.51 o
  -4 -10   7        161.93        160.14         5.87 o
  -3 -10   7        130.86        128.39         3.85 o
  -2 -10   7        609.65        578.35         7.80 o
  -1 -10   7        815.29        780.42         9.59 o
   0 -10   7       1172.65       1179.32        13.22 o
   1 -10   7        242.34        247.46         4.93 o
   2 -10   7         71.14         75.59         3.04 o
   3 -10   7        398.44        405.08         8.77 o
   4 -10   7        236.62        217.36         5.39 o
   5 -10   7          2.48          2.47         4.31 o
   6 -10   7         30.61         36.37         4.31 o
  -8  -9   7        176.94        180.30         6.10 o
  -7  -9   7         28.45         21.44         2.76 o
  -6  -9   7        280.97        276.89         6.18 o
  -5  -9   7        200.54        194.70         5.73 o
  -4  -9   7       1313.51       1252.19        14.81 o
  -3  -9   7         91.88         90.40         3.22 o
  -2  -9   7        246.38        255.19         4.81 o
  -1  -9   7        232.10        229.74         4.60 o
   0  -9   7        445.09        448.47         6.83 o
   1  -9   7        395.87        382.43         6.14 o
   2  -9   7        498.20        515.83         7.32 o
   3  -9   7        136.99        126.20         3.90 o
   4  -9   7         92.86         95.05         3.94 o
   5  -9   7         98.36        105.86        11.71 o
   6  -9   7          3.18          7.09         3.08 o
  -8  -8   7        125.83        133.41         5.55 o
  -7  -8   7         11.61          5.91         2.20 o
  -6  -8   7         20.67         15.94         2.76 o
  -5  -8   7        208.37        199.58         5.15 o
  -4  -8   7       2584.89       2534.03        26.93 o
  -3  -8   7        429.05        412.90         6.91 o
  -2  -8   7       1121.38       1137.94        13.48 o
  -1  -8   7        690.41        686.99         8.64 o
   0  -8   7         98.13         92.64         3.15 o
   1  -8   7        432.43        429.01         7.30 o
   2  -8   7         78.07         85.46         3.19 o
   3  -8   7       1584.59       1576.83        22.93 o
   4  -8   7         95.81        100.50         4.09 o
   5  -8   7         32.77         32.00         2.72 o
  -8  -7   7         11.53         12.94         4.62 o
  -7  -7   7        182.42        190.88         5.51 o
  -6  -7   7         20.57         25.67         3.06 o
  -5  -7   7         40.65         37.30         2.57 o
  -4  -7   7        746.71        768.99        11.09 o
  -3  -7   7        248.93        243.74         5.12 o
  -2  -7   7        439.02        429.75         6.72 o
  -1  -7   7         46.07         44.92         2.33 o
   0  -7   7         10.80         11.65         1.77 o
   1  -7   7        328.03        310.62         5.43 o
   2  -7   7        652.42        647.23         8.54 o
   3  -7   7        466.39        493.52         7.65 o
   4  -7   7        173.63        169.62         5.09 o
   5  -7   7        109.61         94.88         3.98 o
  -8  -6   7        247.40        259.53         7.95 o
  -7  -6   7         36.96         37.54         3.04 o
  -6  -6   7        542.57        555.63        13.10 o
  -5  -6   7        721.08        700.43        11.72 o
  -4  -6   7        122.59        115.42         5.10 o
  -3  -6   7        217.25        222.54         4.85 o
  -2  -6   7         61.07         60.07         2.66 o
  -1  -6   7       1599.87       1575.13        16.29 o
   0  -6   7        632.48        572.43         7.57 o
   1  -6   7        112.73        108.79         3.67 o
   2  -6   7         45.06         32.35         2.17 o
   3  -6   7        163.10        167.50         4.77 o
   4  -6   7         16.71         12.15         2.28 o
   5  -6   7         28.09         31.79         2.78 o
  -8  -5   7         50.04         54.35         4.78 o
  -7  -5   7        244.71        253.90         7.88 o
  -6  -5   7        118.35        123.45         6.36 o
  -5  -5   7        304.71        332.09         8.00 o
  -4  -5   7       1191.67       1179.86        16.80 o
  -3  -5   7        330.58        306.63         6.00 o
  -2  -5   7        290.86        255.08         5.78 o
  -1  -5   7        720.87        715.79         9.57 o
   0  -5   7        134.34        131.54         3.54 o
   1  -5   7        716.38        733.83         9.23 o
   2  -5   7         20.20         17.45         2.05 o
   3  -5   7         77.66         73.27         3.37 o
   4  -5   7         77.68         67.20         3.53 o
   5  -5   7         51.19         48.27         2.79 o
   6  -5   7         23.10         21.27         3.70 o
  -8  -4   7        125.98        122.39         5.44 o
  -7  -4   7         84.80         88.08         5.52 o
  -6  -4   7          7.73          7.84         2.55 o
  -5  -4   7        281.36        293.08         6.79 o
  -4  -4   7        189.35        181.85         5.23 o
  -3  -4   7        581.00        523.49        10.81 o
  -2  -4   7        173.31        156.90         4.71 o
  -1  -4   7        130.58        141.06         4.31 o
   0  -4   7        531.23        506.27         7.29 o
   1  -4   7        471.40        455.30         6.90 o
   2  -4   7        254.23        248.28         5.53 o
   3  -4   7       1563.43       1630.88        19.53 o
   4  -4   7        178.56        190.31         5.42 o
   5  -4   7          2.05          1.72         1.79 o
   6  -4   7        334.71        383.70        13.56 o
  -8  -3   7         43.85         43.57         2.80 o
  -7  -3   7         46.03         48.34         3.27 o
  -6  -3   7         28.58         25.68         2.89 o
  -5  -3   7        231.62        236.02         8.35 o
  -4  -3   7        104.38        105.07         4.05 o
  -3  -3   7        278.16        254.16        10.29 o
  -2  -3   7        139.47        137.32         4.85 o
  -1  -3   7         88.14         89.36         4.57 o
   0  -3   7        556.49        544.51         9.23 o
   1  -3   7        133.61        130.06         3.72 o
   2  -3   7        538.28        565.96         8.14 o
   3  -3   7        234.68        245.72         5.54 o
   4  -3   7         47.81         50.99         3.30 o
   5  -3   7         19.97         23.68         2.25 o
   6  -3   7         66.51         72.12         6.16 o
  -8  -2   7         29.52         32.59         3.18 o
  -7  -2   7        114.19        108.68         4.41 o
  -6  -2   7         68.03         66.75         3.95 o
  -5  -2   7         25.87         26.48         2.68 o
  -4  -2   7        203.40        202.07         5.31 o
  -3  -2   7        605.80        564.90        18.88 o
  -2  -2   7        188.45        186.25         7.06 o
  -1  -2   7        395.44        406.50         9.66 o
   0  -2   7        307.13        287.72         5.82 o
   1  -2   7        192.07        197.40         4.33 o
   2  -2   7        472.70        493.71         8.34 o
   3  -2   7        422.98        408.05         7.27 o
   4  -2   7        518.50        528.21         8.43 o
   5  -2   7        124.45        113.78         3.97 o
   6  -2   7         14.99         14.44         2.59 o
  -8  -1   7        138.87        164.27         9.55 o
  -7  -1   7        162.32        185.08        12.10 o
  -6  -1   7         97.94         95.30         6.81 o
  -5  -1   7        239.86        232.57         7.34 o
  -4  -1   7        144.33        148.11         7.01 o
  -3  -1   7        240.09        220.32        13.56 o
  -2  -1   7          0.50          0.62         4.93 o
  -1  -1   7        472.19        449.97        18.18 o
   0  -1   7        766.50        720.42        11.02 o
   1  -1   7        155.43        153.10         3.86 o
   2  -1   7        691.78        677.12         9.20 o
   3  -1   7         72.32         66.68         3.23 o
   4  -1   7        114.29        123.78         4.27 o
   5  -1   7         41.53         37.07         2.40 o
   6  -1   7         41.52         46.24         4.86 o
  -8   0   7        157.21        149.73         6.32 o
  -7   0   7        723.01        707.63        14.17 o
  -6   0   7        291.57        299.60         8.39 o
  -5   0   7        109.49        113.10         5.25 o
  -4   0   7          4.22          3.17         2.94 o
  -3   0   7        207.49        207.72        14.18 o
  -1   0   7       1501.30       1454.07        42.53 o
   0   0   7        411.47        371.83        11.67 o
   1   0   7       1333.28       1309.52        15.93 o
   2   0   7       1496.35       1449.71        17.91 o
   3   0   7       1584.20       1580.02        21.14 o
   4   0   7        232.54        231.49         8.56 o
   5   0   7         70.65         63.45         3.21 o
   6   0   7          6.67          6.84         2.24 o
  -8   1   7        140.39        149.46         5.78 o
  -7   1   7        163.57        179.03         6.29 o
  -6   1   7         99.66        103.90         5.12 o
  -5   1   7        238.93        231.94         7.10 o
  -4   1   7        145.71        147.62         8.93 o
  -3   1   7        239.93        220.98        14.18 o
  -1   1   7        476.11        486.95        18.18 o
   0   1   7        767.66        699.78        11.00 o
   1   1   7        153.70        145.24         3.91 o
   2   1   7        695.72        698.89        10.76 o
   3   1   7         72.31         62.35         3.42 o
   4   1   7        113.71        117.17         4.32 o
   5   1   7         40.15         36.07         3.24 o
   6   1   7         41.08         45.89         3.19 o
  -8   2   7         30.20         25.61         2.89 o
  -7   2   7        111.49        110.87         8.33 o
  -6   2   7         68.49         74.63         4.48 o
  -5   2   7         26.01         27.07         2.92 o
  -4   2   7        202.13        203.72        14.49 o
   0   2   7        305.94        291.30         7.44 o
   1   2   7        190.85        192.95         4.37 o
   2   2   7        474.59        473.80         8.40 o
   3   2   7        425.53        411.25         7.89 o
   4   2   7        517.55        537.37        15.12 o
   5   2   7        125.05        115.82         4.02 o
   6   2   7         15.67         14.46         2.43 o
  -8   3   7         43.75         41.97         3.41 o
  -7   3   7         47.46         53.48         3.78 o
  -6   3   7         27.45         27.79         3.13 o
  -5   3   7        232.05        223.23         6.97 o
  -4   3   7        105.23         97.70        11.40 o
   0   3   7        554.50        550.59        11.62 o
   1   3   7        134.38        132.34         4.33 o
   2   3   7        539.12        557.05         9.33 o
   3   3   7        236.48        235.02         5.87 o
   4   3   7         47.07         55.83         4.31 o
   5   3   7         20.45         23.86         2.35 o
   6   3   7         65.09         70.06         4.77 o
  -8   4   7        123.24        124.07         5.03 o
  -7   4   7         84.82         82.52         3.78 o
  -6   4   7          7.19          9.98         2.17 o
  -5   4   7        284.56        289.49         9.41 o
   0   4   7        531.56        508.08         8.91 o
   1   4   7        469.71        431.22         6.75 o
   2   4   7        255.79        247.64         5.73 o
   3   4   7       1560.95       1579.83        23.56 o
   4   4   7        176.07        179.69         5.61 o
   5   4   7          2.05          5.96         1.84 o
   6   4   7        333.14        379.04         7.03 o
  -8   5   7         49.26         52.53         3.59 o
  -7   5   7        244.29        249.34         7.30 o
  -6   5   7        119.06        126.71         7.98 o
  -5   5   7        302.94        322.66        12.17 o
   0   5   7        131.05        129.21         4.99 o
   1   5   7        715.85        726.19        10.89 o
   2   5   7         19.61         19.15         2.23 o
   3   5   7         78.61         68.79         3.92 o
   4   5   7         77.72         66.19         3.82 o
   5   5   7         50.79         46.98         3.06 o
   6   5   7         23.33         23.12         2.12 o
  -7   6   7         37.81         42.63         3.63 o
  -6   6   7        539.27        534.43        13.60 o
  -5   6   7        727.51        692.62        16.43 o
  -4   6   7        123.05        132.52        11.71 o
  -3   6   7        217.66        228.37        13.56 o
   0   6   7        632.29        554.05        12.96 o
   1   6   7        113.38        106.45         3.78 o
   2   6   7         44.26         38.33         4.26 o
   3   6   7        165.23        180.52         6.81 o
   4   6   7         16.42         15.42         2.41 o
   5   6   7         28.37         33.46         2.53 o
   6   6   7         11.13         10.74         1.82 o
  -7   7   7        181.02        181.02         9.71 o
  -6   7   7         21.74         19.28         3.18 o
  -5   7   7         38.91         39.01         3.82 o
  -4   7   7        745.78        722.10        27.43 o
  -3   7   7        247.41        228.99        14.18 o
  -2   7   7        440.37        418.84        19.11 o
  -1   7   7         46.89         42.73         3.10 o
   0   7   7          9.29         10.01         3.01 o
   1   7   7        327.42        317.18         6.69 o
   2   7   7        650.69        670.14        11.02 o
   3   7   7        462.65        514.48         9.30 o
   4   7   7        170.39        165.14         5.35 o
   5   7   7        107.13        102.10         4.27 o
   6   7   7        105.22        117.28         3.62 o
  -7   8   7         12.73          8.78         5.09 o
  -6   8   7         19.59         14.83         3.02 o
  -5   8   7        208.56        195.00        11.71 o
  -4   8   7       2581.93       2602.41        72.43 o
  -3   8   7        426.35        406.51        19.11 o
  -2   8   7       1121.86       1112.90        36.98 o
  -1   8   7        693.05        642.59        25.58 o
   0   8   7         96.53         95.57         6.17 o
   1   8   7        423.56        422.98         8.51 o
   2   8   7         77.30         77.96         3.60 o
   3   8   7       1586.12       1637.14        21.15 o
   4   8   7         94.96        105.67         4.09 o
   5   8   7         33.19         31.15         2.77 o
   6   8   7        262.41        287.00         6.27 o
  -7   9   7         29.25         27.00         2.96 o
  -6   9   7        281.14        269.38         8.74 o
  -5   9   7        201.97        196.43         7.52 o
  -4   9   7       1319.41       1236.79        40.07 o
  -3   9   7         92.26         96.16        10.48 o
  -2   9   7        244.20        241.32        14.79 o
  -1   9   7        230.02        233.92        14.49 o
   0   9   7        447.27        438.72        13.69 o
   1   9   7        395.80        384.78         8.06 o
   2   9   7        492.36        492.95         8.81 o
   3   9   7        134.98        134.11         4.90 o
   4   9   7         93.47        102.61         5.36 o
   5   9   7         98.18        104.02         3.42 o
   6   9   7          2.70          4.01         3.24 o
  -7  10   7        309.11        307.07         8.64 o
  -6  10   7         33.03         29.73         3.53 o
  -5  10   7        454.72        447.11        12.14 o
  -4  10   7        161.77        167.04        12.64 o
  -3  10   7        129.87        120.50        11.71 o
  -2  10   7        614.61        561.22        23.73 o
  -1  10   7        807.74        735.05        28.35 o
   0  10   7       1181.17       1178.66        20.56 o
   1  10   7        246.11        235.98         6.31 o
   2  10   7         70.53         70.85         3.56 o
   3  10   7        398.41        407.68         7.75 o
   4  10   7        236.49        225.15         6.95 o
   5  10   7          2.59          0.29         1.56 o
   6  10   7         31.64         36.12         3.03 o
  -7  11   7         26.67         32.75         5.39 o
  -6  11   7        293.78        282.81         9.71 o
  -5  11   7         92.22         91.03         5.53 o
  -4  11   7         49.40         34.83         7.09 o
  -3  11   7        263.38        267.51        16.03 o
  -2  11   7        218.72        207.66        16.18 o
  -1  11   7         19.15         14.79         6.16 o
   0  11   7        210.60        210.51        15.41 o
   1  11   7        112.84        107.21         4.98 o
   2  11   7        146.06        149.91         5.90 o
   3  11   7        279.70        263.81        11.00 o
   4  11   7        336.67        348.00         6.71 o
   5  11   7        116.53        114.87         3.40 o
   6  11   7        103.51         93.64         4.78 o
  -7  12   7         73.32         72.32         4.07 o
  -6  12   7         44.06         35.87         3.63 o
  -5  12   7         21.89         22.25         3.31 o
  -4  12   7        725.74        726.42        27.74 o
  -3  12   7        101.62         92.77        10.79 o
  -2  12   7          1.44          4.31         3.08 o
  -1  12   7        437.54        443.80        20.96 o
   0  12   7        239.72        200.64        14.18 o
   1  12   7        366.42        356.62         9.05 o
   2  12   7         32.55         27.89         2.85 o
   3  12   7        127.47        148.16         4.52 o
   4  12   7         64.29         64.33         3.12 o
   5  12   7        209.34        225.29         4.43 o
  -7  13   7         81.42         76.72         4.87 o
  -6  13   7        102.25         98.10         8.01 o
  -5  13   7         63.84         74.51         5.02 o
  -4  13   7        140.35        145.78        11.71 o
  -3  13   7        104.92         97.39        10.48 o
  -2  13   7        358.97        364.29        18.80 o
  -1  13   7        486.62        482.94        21.57 o
   0  13   7         40.98         36.06         7.70 o
   1  13   7        408.83        403.76         9.90 o
   2  13   7        117.18        121.58         4.80 o
   3  13   7        358.73        361.65         6.98 o
   4  13   7          0.45         -1.81         1.81 o
   5  13   7          9.95          9.56         2.07 o
  -7  14   7         39.23         41.91         4.62 o
  -6  14   7         83.10         85.73         4.89 o
  -5  14   7         11.21          9.62         2.79 o
  -4  14   7        110.81         95.85         9.86 o
  -3  14   7        270.33        299.57        16.33 o
  -2  14   7         56.21         53.63         8.63 o
  -1  14   7        507.27        494.65        21.88 o
   0  14   7         56.25         54.55         8.94 o
   1  14   7        526.95        516.88        15.87 o
   2  14   7         55.52         42.72         3.22 o
   3  14   7         30.11         28.00         2.36 o
   4  14   7         28.08         34.47         2.71 o
   5  14   7         20.02         21.75         1.90 o
  -7  15   7        146.52        139.30         8.32 o
  -6  15   7         21.93         22.40         2.79 o
  -5  15   7        126.14        121.02        14.33 o
  -4  15   7         31.80         34.52         6.78 o
  -3  15   7        166.93        179.37        13.56 o
  -2  15   7         33.37         19.42         6.47 o
  -1  15   7         17.45         12.64         6.16 o
   0  15   7         30.62         35.13         7.70 o
   1  15   7        102.72         91.74         6.36 o
   2  15   7        139.97        148.54         6.98 o
   3  15   7        117.76        113.94         5.40 o
   4  15   7        176.60        163.65         5.64 o
   5  15   7         36.93         33.24         2.14 o
  -6  16   7          3.27          4.86         3.54 o
  -5  16   7        108.08        107.18         8.63 o
  -4  16   7         73.60         74.93         5.13 o
  -3  16   7        162.93        165.81        12.64 o
  -2  16   7        342.50        325.15        17.57 o
  -1  16   7        205.13        211.73        14.79 o
   0  16   7        320.94        325.76        17.26 o
   1  16   7        114.53        118.28         7.10 o
   2  16   7         35.77         29.88         3.85 o
   3  16   7        162.37        167.33         5.95 o
   4  16   7        333.99        354.71         8.09 o
   5  16   7          0.19          4.93         2.77 o
  -6  17   7          6.40         14.49         4.01 o
  -5  17   7         32.95         33.95         4.93 o
  -4  17   7         51.44         58.15         4.56 o
  -3  17   7        162.90        192.31        12.94 o
  -2  17   7         45.48         43.76         8.32 o
  -1  17   7         83.11         89.38        10.48 o
   0  17   7        197.79        221.59        14.49 o
   1  17   7         35.97         40.53         4.66 o
   2  17   7        369.77        369.89        11.62 o
   3  17   7        137.54        141.08         5.33 o
   4  17   7         52.95         59.53         3.50 o
  -6  18   7         64.13         64.10         5.86 o
  -5  18   7         35.84         31.96         3.25 o
  -4  18   7        283.63        287.07        13.10 o
  -3  18   7        122.96        114.34        10.17 o
  -2  18   7         40.92         56.71         8.63 o
  -1  18   7         25.94         20.34         6.47 o
   0  18   7        118.66        116.50        10.79 o
   1  18   7        105.43         87.34         6.00 o
   2  18   7        104.84         98.03         6.27 o
   3  18   7        465.96        518.77        13.15 o
   4  18   7         80.03         86.92         4.27 o
  -5  19   7         42.16         45.33         4.93 o
  -4  19   7         71.74         77.35         4.73 o
  -3  19   7        182.54        202.79        12.64 o
  -2  19   7         12.96         16.03         5.86 o
  -1  19   7         42.57         40.99         7.40 o
   0  19   7         50.00         44.38         7.70 o
   1  19   7        169.08        168.16        16.33 o
   2  19   7         64.92         60.47         4.81 o
   3  19   7         65.64         59.68         4.37 o
   4  19   7          7.07          6.89         3.85 o
  -5  20   7          3.34         -3.08         3.08 o
  -4  20   7         28.63         31.54         3.25 o
  -3  20   7         55.34         43.15         7.09 o
  -2  20   7         98.89         98.62         9.86 o
  -1  20   7        220.13        218.20        13.25 o
   0  20   7         40.19         52.39         7.70 o
   1  20   7        634.56        692.52        24.66 o
   2  20   7        374.24        384.63        16.03 o
   3  20   7         62.13         64.41         6.47 o
  -5  21   7          8.43         10.17         3.70 o
  -4  21   7         34.99         32.36         3.02 o
  -3  21   7         28.14         30.51         5.55 o
  -2  21   7          1.58         -2.16         4.31 o
  -1  21   7        225.92        267.51        13.87 o
   0  21   7         30.63         27.12         6.16 o
   1  21   7         14.86         17.88         5.24 o
   2  21   7        221.92        265.97        12.33 o
   3  21   7         51.82         48.71         3.59 o
  -4  22   7         22.25         22.50         4.31 o
  -3  22   7         18.60         19.86         2.89 o
  -2  22   7        119.10        127.28         9.25 o
  -1  22   7        126.53        118.96         9.25 o
   0  22   7         28.26         21.88         5.55 o
   1  22   7         51.23         45.61         6.47 o
   2  22   7         19.99         16.03         4.31 o
  -3  23   7          6.49          3.08         3.39 o
  -2  23   7         23.65         19.72         4.62 o
  -1  23   7        221.50        202.48        11.10 o
   0  23   7         22.16         12.94         4.31 o
   1  23   7        154.73        148.86         8.94 o
   2  23   7        163.27        160.57         8.63 o
  -2  24   7        210.91        226.83        10.17 o
  -1  24   7        131.25        131.60         8.01 o
   0  24   7         75.10         85.68         6.78 o
   1  24   7        102.39        111.26         7.09 o
  -2 -22   8          1.62          3.85         1.74 o
  -1 -22   8          3.72          5.45         1.58 o
   0 -22   8         47.51         42.73         5.86 o
  -3 -21   8         79.13         84.71         2.86 o
  -2 -21   8        121.03        115.89         2.82 o
  -1 -21   8         41.80         43.18         2.48 o
   0 -21   8          0.60          1.16         1.21 o
   1 -21   8        269.66        289.09        10.79 o
  -4 -20   8         29.83         27.69         2.50 o
  -3 -20   8        134.54        146.79         3.60 o
  -2 -20   8         56.55         67.01         2.89 o
  -1 -20   8        117.50        140.70         3.84 o
   0 -20   8         49.41         50.86         2.17 o
   1 -20   8          7.78          8.67         1.46 o
  -4 -19   8          1.70          1.37         1.32 o
  -3 -19   8         85.78         80.16         2.61 o
  -2 -19   8         68.62         78.44         2.43 o
  -1 -19   8         25.36         33.62         1.80 o
   0 -19   8         26.60         27.69         1.73 o
   1 -19   8         94.76         91.50         3.10 o
   2 -19   8          6.75          3.63         3.28 o
  -5 -18   8         87.53         85.49         4.69 o
  -4 -18   8          3.97          4.18         1.33 o
  -3 -18   8         30.14         33.90         1.92 o
  -2 -18   8         19.09         14.00         1.55 o
  -1 -18   8         60.27         55.45         2.23 o
   0 -18   8        107.25         99.95         2.96 o
   1 -18   8        237.82        242.62         4.32 o
   2 -18   8         87.02         88.47         3.22 o
  -5 -17   8         20.48         22.91         1.95 o
  -4 -17   8         53.26         65.39         2.43 o
  -3 -17   8          2.82          8.44         1.55 o
  -2 -17   8        109.00        130.01         3.21 o
  -1 -17   8         76.29         85.65         2.76 o
   0 -17   8         18.51         24.60         1.83 o
   1 -17   8         86.87         99.26         2.77 o
   2 -17   8         82.19         81.70         2.68 o
   3 -17   8        105.71        112.49         7.09 o
  -5 -16   8         75.16         74.49         2.77 o
  -4 -16   8         43.26         48.17         2.14 o
  -3 -16   8         38.77         41.23         2.27 o
  -2 -16   8        226.71        254.50         4.47 o
  -1 -16   8         46.33         40.49         2.21 o
   0 -16   8         46.87         42.33         2.16 o
   1 -16   8        260.57        263.62         4.45 o
   2 -16   8         69.53         83.57         2.88 o
   3 -16   8        160.69        149.87         3.40 o
  -6 -15   8         77.70         80.08         4.21 o
  -5 -15   8         74.56         79.52         3.47 o
  -4 -15   8        207.17        209.82         4.46 o
  -3 -15   8          4.64          3.76         1.57 o
  -2 -15   8        258.82        274.39         4.80 o
  -1 -15   8         58.37         55.30         2.50 o
   0 -15   8         99.51         87.12         3.24 o
   1 -15   8         51.15         55.79         2.39 o
   2 -15   8         14.41         15.52         1.70 o
   3 -15   8         29.34         28.94         2.04 o
   4 -15   8         31.10         25.58         4.01 o
  -6 -14   8         20.60         21.83         2.26 o
  -5 -14   8          8.93          8.41         1.67 o
  -4 -14   8         88.55         97.62         3.35 o
  -3 -14   8        439.70        427.18         6.50 o
  -2 -14   8        166.14        165.85         3.88 o
  -1 -14   8        102.08        109.53         3.63 o
   0 -14   8        107.08        105.65         3.51 o
   1 -14   8        207.27        228.81         4.41 o
   2 -14   8         90.15         98.59         3.12 o
   3 -14   8          1.71          3.32         1.73 o
   4 -14   8        107.93        115.84         4.87 o
  -6 -13   8        108.77        107.90         4.93 o
  -5 -13   8          3.53          4.49         1.92 o
  -4 -13   8         67.77         70.98         3.24 o
  -3 -13   8        322.28        323.36         5.55 o
  -2 -13   8        318.01        288.45         5.06 o
  -1 -13   8        121.15        134.21         3.71 o
   0 -13   8        194.88        193.85         4.27 o
   1 -13   8        145.09        138.19         3.63 o
   2 -13   8         62.72         65.17         2.49 o
   3 -13   8         97.74        115.24         3.41 o
   4 -13   8        141.16        168.64         5.01 o
  -6 -12   8          3.52          5.56         1.63 o
  -5 -12   8         46.29         43.81         2.91 o
  -4 -12   8        324.37        343.96         6.14 o
  -3 -12   8        377.99        374.64         6.17 o
  -2 -12   8         28.84         31.05         2.11 o
  -1 -12   8        146.10        130.59         3.70 o
   0 -12   8        768.09        814.54         9.87 o
   1 -12   8         32.24         33.20         2.57 o
   2 -12   8         86.94         86.70         2.89 o
   3 -12   8         75.68         84.62         3.20 o
   4 -12   8        162.53        163.71         4.14 o
  -6 -11   8         46.40         46.27         2.71 o
  -5 -11   8          8.78          8.03         2.10 o
  -4 -11   8         95.14        107.63         3.73 o
  -3 -11   8         46.85         54.80         2.68 o
  -2 -11   8        131.19        136.16         3.71 o
  -1 -11   8         25.76         24.10         2.05 o
   0 -11   8         42.77         39.10         2.35 o
   1 -11   8        269.32        283.57         7.09 o
   2 -11   8        141.12        153.44         4.02 o
   3 -11   8         58.69         62.32         2.74 o
   4 -11   8         92.52         94.63         3.47 o
  -7 -10   8        129.79        135.60         5.23 o
  -6 -10   8         34.41         35.04         4.45 o
  -5 -10   8        119.43        128.28         4.49 o
  -4 -10   8        185.99        182.49         4.56 o
  -3 -10   8        165.51        160.47         4.13 o
  -2 -10   8          6.43          6.41         1.63 o
  -1 -10   8         59.11         49.61         3.09 o
   0 -10   8        163.28        154.62         3.98 o
   1 -10   8        525.90        533.10         7.35 o
   2 -10   8        397.74        413.89         6.10 o
   3 -10   8          3.56          4.34         1.64 o
   4 -10   8         11.93         10.87         1.93 o
  -7  -9   8        192.21        200.70        10.63 o
  -6  -9   8         53.72         48.98         3.40 o
  -5  -9   8        100.68         95.14         5.12 o
  -4  -9   8         84.18         84.72         4.18 o
  -3  -9   8        375.13        346.20         6.43 o
  -2  -9   8         17.87         14.90         1.98 o
  -1  -9   8        435.40        421.77         6.31 o
   0  -9   8         96.21         84.57         3.11 o
   1  -9   8         14.88         12.64         1.85 o
   2  -9   8        258.50        289.23         5.10 o
   3  -9   8         31.76         34.16         2.32 o
   4  -9   8         81.68         75.77         3.26 o
  -7  -8   8         85.43         88.77         4.79 o
  -6  -8   8          6.26          3.38         2.14 o
  -5  -8   8        243.29        231.94         5.54 o
  -4  -8   8         53.65         52.54         3.41 o
  -3  -8   8        800.04        784.89        10.80 o
  -2  -8   8       1191.50       1200.81        14.05 o
  -1  -8   8        121.44        106.31         3.36 o
   0  -8   8         32.67         31.38         2.23 o
   1  -8   8        540.64        555.60         7.58 o
   2  -8   8        187.54        178.58         4.08 o
   3  -8   8         50.77         57.07         2.82 o
   4  -8   8         37.39         47.18         2.69 o
   5  -8   8         78.95         85.37         5.86 o
  -7  -7   8         45.44         49.21         4.38 o
  -6  -7   8         69.58         71.22         3.58 o
  -5  -7   8         28.90         29.52         2.95 o
  -4  -7   8        138.56        154.43         8.36 o
  -3  -7   8        281.82        280.38         5.67 o
  -2  -7   8        886.84        821.09        10.46 o
  -1  -7   8        183.77        183.38         4.38 o
   0  -7   8        233.83        221.64         4.51 o
   1  -7   8         56.47         48.58         2.49 o
   2  -7   8        565.30        594.73         8.33 o
   3  -7   8        272.02        288.03         5.65 o
   4  -7   8        111.90        116.83         3.92 o
   5  -7   8        111.62        127.69         9.71 o
  -7  -6   8        105.33        107.14         5.53 o
  -6  -6   8          3.28          3.40         2.10 o
  -5  -6   8         96.32         87.38         7.25 o
  -4  -6   8        247.92        264.27         6.16 o
  -3  -6   8         34.85         40.02         2.68 o
  -2  -6   8        734.91        690.20         9.17 o
  -1  -6   8         24.27         26.18         1.99 o
   0  -6   8        160.77        166.10         3.99 o
   1  -6   8        480.55        492.40         7.44 o
   2  -6   8         19.44         20.16         2.07 o
   3  -6   8          2.79          2.12         2.02 o
   4  -6   8          1.63          1.45         1.76 o
   5  -6   8        433.37        493.67         9.31 o
  -7  -5   8        108.35        106.01         7.40 o
  -6  -5   8        528.72        544.97         9.95 o
  -5  -5   8         12.46          8.37         2.39 o
  -4  -5   8        530.13        521.85        12.72 o
  -3  -5   8        547.71        530.63        12.63 o
  -2  -5   8         55.39         51.46         3.33 o
  -1  -5   8        372.25        332.85         5.36 o
   0  -5   8        232.01        218.95         4.66 o
   1  -5   8        887.52        905.79        11.34 o
   2  -5   8        237.22        232.36         5.28 o
   3  -5   8         55.09         67.68         3.53 o
   4  -5   8         95.06         90.58         3.51 o
   5  -5   8          7.77          9.55         2.01 o
  -7  -4   8        121.08        109.42         4.20 o
  -6  -4   8        462.40        468.22        15.17 o
  -5  -4   8        257.09        251.58         8.52 o
  -4  -4   8        195.39        185.60         7.68 o
  -3  -4   8        605.71        592.66        16.56 o
  -2  -4   8       1516.11       1447.96        19.45 o
  -1  -4   8        386.30        403.10         6.87 o
   0  -4   8        256.27        255.81         5.00 o
   1  -4   8        395.49        395.86         6.69 o
   2  -4   8        535.42        536.49         8.39 o
   3  -4   8        447.96        464.22         8.46 o
   4  -4   8         19.63         19.91         2.26 o
   5  -4   8         11.90         16.65         2.19 o
  -7  -3   8         89.44         99.21         4.73 o
  -6  -3   8        204.56        205.50         7.10 o
  -5  -3   8       1306.17       1335.58        20.00 o
  -4  -3   8        322.00        305.02         7.56 o
  -3  -3   8        163.85        160.75         8.61 o
  -2  -3   8        780.56        720.17        12.82 o
  -1  -3   8        768.14        736.26        10.48 o
   0  -3   8         15.52         16.81         1.78 o
   1  -3   8        491.59        459.80         7.09 o
   2  -3   8        872.68        842.75        11.56 o
   3  -3   8        173.93        172.66         5.14 o
   4  -3   8         65.69         57.45         2.93 o
   5  -3   8        473.29        532.14        14.86 o
  -7  -2   8        303.17        308.72        29.74 o
  -6  -2   8         31.42         34.35         3.04 o
  -5  -2   8         72.11         71.86         4.19 o
  -4  -2   8        714.27        707.73        18.04 o
  -3  -2   8        123.38        121.09        12.02 o
  -1  -2   8        638.14        599.29         9.14 o
   0  -2   8        212.97        199.86         4.32 o
   1  -2   8        267.61        257.09         4.98 o
   2  -2   8        178.35        159.82         4.44 o
   3  -2   8         77.03         73.89         3.22 o
   4  -2   8         42.45         50.28         2.78 o
   5  -2   8        106.85        112.99         4.26 o
  -7  -1   8         41.04         35.98         8.63 o
  -6  -1   8         85.91         99.33         4.58 o
  -5  -1   8        952.42        928.11        17.19 o
  -4  -1   8        169.89        171.26         9.12 o
  -3  -1   8        257.08        227.45        18.80 o
  -1  -1   8        488.40        470.96        10.53 o
   0  -1   8        280.95        278.93         6.31 o
   1  -1   8        323.86        297.88         5.86 o
   2  -1   8        638.94        641.22         9.60 o
   3  -1   8        559.64        541.75         8.28 o
   4  -1   8         52.65         58.00         3.06 o
   5  -1   8        113.25        127.95         4.62 o
  -7   0   8         60.87         65.90         5.55 o
  -6   0   8        149.19        145.45         5.37 o
  -5   0   8        439.52        431.58         9.73 o
  -4   0   8        320.19        301.15        13.56 o
  -1   0   8         31.10         35.75         6.16 o
   0   0   8        257.16        274.41         6.20 o
   1   0   8        149.15        139.35         6.72 o
   2   0   8         92.11         73.06         3.44 o
   3   0   8        166.91        139.50         4.40 o
   4   0   8        103.71         90.42         4.98 o
   5   0   8         30.17         30.86         2.72 o
  -7   1   8         40.76         40.05         3.18 o
  -6   1   8         85.58         88.55         4.41 o
  -5   1   8        955.25        937.97        20.82 o
   0   1   8        282.25        278.01         6.12 o
   1   1   8        324.52        297.37         6.08 o
   2   1   8        638.76        658.11        10.25 o
   3   1   8        558.43        532.61         9.14 o
   4   1   8         51.65         59.02         2.96 o
   5   1   8        112.47        129.99         4.00 o
  -7   2   8        302.42        312.02         8.20 o
  -6   2   8         32.04         34.83         3.10 o
  -5   2   8         73.96         84.45         5.55 o
   0   2   8        214.11        198.84         4.59 o
   1   2   8        264.80        251.63         4.86 o
   2   2   8        180.26        176.84         4.84 o
   3   2   8         78.33         86.12         3.91 o
   4   2   8         42.31         52.27         3.10 o
   5   2   8        108.40        110.72         3.84 o
  -7   3   8         89.91         87.22         5.55 o
  -6   3   8        203.10        202.48         8.63 o
  -5   3   8       1301.40       1316.92        35.75 o
   0   3   8         15.25         22.29         2.89 o
   1   3   8        490.41        473.41         8.00 o
   2   3   8        868.69        842.22        12.39 o
   3   3   8        174.71        180.09         5.39 o
   4   3   8         66.44         60.01         3.22 o
   5   3   8        470.52        541.73         9.05 o
  -7   4   8        121.06        117.42         5.86 o
  -6   4   8        462.04        482.33        15.10 o
  -5   4   8        254.18        246.56         9.25 o
   0   4   8        251.86        251.29         6.28 o
   1   4   8        395.72        399.18         7.16 o
   2   4   8        533.60        525.04         8.84 o
   3   4   8        445.14        454.18         8.85 o
   4   4   8         20.43         24.17         2.38 o
   5   4   8         12.17         11.91         1.91 o
  -7   5   8        109.55        109.41         5.86 o
  -6   5   8        528.95        530.71        16.64 o
  -5   5   8         12.42         12.02         2.77 o
   0   5   8        235.73        229.55         6.72 o
   1   5   8        886.81        891.69        12.76 o
   2   5   8        235.95        230.49         5.95 o
   3   5   8         56.07         69.88         3.85 o
   4   5   8         96.25         87.82         3.67 o
   5   5   8          7.74          1.40         2.09 o
  -7   6   8        105.76         92.15         5.55 o
  -6   6   8          3.06          7.40         2.77 o
  -5   6   8         96.91         73.35         5.24 o
   0   6   8        161.64        167.44         5.86 o
   1   6   8        477.99        477.47         8.91 o
   2   6   8         19.59         18.41         2.37 o
   3   6   8          3.01         -0.31         1.79 o
   4   6   8          1.50          5.24         2.31 o
   5   6   8        432.10        511.90         8.54 o
  -7   7   8         44.58         42.22         4.31 o
  -6   7   8         69.52         75.82         5.24 o
  -5   7   8         29.24         27.12         3.70 o
   0   7   8        234.21        201.49         6.56 o
   1   7   8         56.06         53.13         3.44 o
   2   7   8        566.12        582.20        12.50 o
   3   7   8        270.90        281.72         6.54 o
   4   7   8        112.47        114.77         4.98 o
   5   7   8        107.99        129.04         4.85 o
  -6   8   8          6.32          4.87         2.05 o
  -5   8   8        238.20        210.22         8.94 o
  -4   8   8         53.54         52.87         3.85 o
  -3   8   8        795.50        720.87        27.12 o
   0   8   8         33.75         28.52         2.89 o
   1   8   8        538.18        540.55        11.05 o
   2   8   8        185.40        171.18         8.36 o
   3   8   8         49.95         52.14         3.10 o
   4   8   8         38.66         47.95         4.47 o
   5   8   8         77.54         78.52         2.99 o
  -6   9   8         54.49         56.62         6.16 o
  -5   9   8        102.78         86.01        11.71 o
  -4   9   8         83.31         89.12         5.86 o
  -3   9   8        379.73        337.17        16.64 o
  -2   9   8         17.66         10.17         5.24 o
  -1   9   8        434.60        378.16        18.49 o
   0   9   8         96.55         76.43         9.25 o
   1   9   8         14.97         10.95         2.24 o
   2   9   8        258.59        283.01         6.42 o
   3   9   8         30.52         28.18         2.72 o
   4   9   8         80.70         73.62         3.79 o
   5   9   8         63.51         58.42         2.49 o
  -6  10   8         35.24         36.75         2.93 o
  -5  10   8        120.40        111.20         6.32 o
  -4  10   8        189.46        177.44         6.44 o
  -3  10   8        165.84        140.54        11.40 o
  -2  10   8          5.94          1.85         4.93 o
  -1  10   8         59.69         54.24         8.32 o
   0  10   8        159.44        131.29        11.71 o
   1  10   8        529.84        511.58         9.67 o
   2  10   8        399.66        389.68         7.34 o
   3  10   8          3.68          1.13         1.67 o
   4  10   8         12.54         10.55         2.25 o
   5  10   8          5.41          4.12         2.16 o
  -6  11   8         45.63         38.76         3.85 o
  -5  11   8          8.64          5.20         2.31 o
  -4  11   8         95.21         94.42         4.95 o
  -3  11   8         46.99         44.69         7.40 o
  -2  11   8        129.30        142.69        11.71 o
  -1  11   8         26.04         12.02         5.86 o
   0  11   8         42.96         45.61         8.01 o
   1  11   8        268.71        258.51         7.28 o
   2  11   8        141.37        136.20         4.64 o
   3  11   8         57.64         62.03         2.97 o
   4  11   8         93.24         90.23         4.14 o
  -6  12   8          3.28          3.17         1.82 o
  -5  12   8         46.81         45.79         3.59 o
  -4  12   8        324.57        343.56         9.62 o
  -3  12   8        379.42        388.64        17.88 o
  -2  12   8         29.05         25.89         6.47 o
  -1  12   8        144.62        123.28        11.40 o
   0  12   8        766.96        844.15        29.28 o
   1  12   8         32.25         30.71         7.70 o
   2  12   8         85.23         82.21         3.73 o
   3  12   8         76.40         83.43         3.96 o
   4  12   8        160.80        159.03         4.01 o
  -6  13   8        109.69        100.16         7.09 o
  -5  13   8          4.02          2.11         2.10 o
  -4  13   8         68.96         65.38         4.20 o
  -3  13   8        320.73        295.25        15.72 o
  -2  13   8        316.44        304.19        15.72 o
  -1  13   8        121.87        123.28        11.40 o
   0  13   8        195.71        195.70        13.25 o
   1  13   8        143.20        139.25         7.24 o
   2  13   8         62.39         57.48         4.03 o
   3  13   8         98.94        104.64         4.64 o
   4  13   8        140.74        160.01         4.74 o
  -6  14   8         20.68         21.27         3.70 o
  -5  14   8          9.04          9.60         2.16 o
  -4  14   8         87.01         91.00         4.78 o
  -3  14   8        442.82        415.45        18.49 o
  -2  14   8        167.24        165.81        12.33 o
  -1  14   8        100.63         84.45         9.55 o
   0  14   8        107.11        123.59        11.10 o
   1  14   8        209.60        226.45         8.59 o
   2  14   8         92.38        100.26         4.66 o
   3  14   8          1.98          0.41         1.98 o
   4  14   8        108.58        109.04         3.26 o
  -5  15   8         74.64         70.69         9.86 o
  -4  15   8        212.94        203.11         6.78 o
  -3  15   8          4.57          3.08         4.62 o
  -2  15   8        257.79        284.77        15.10 o
  -1  15   8         56.94         51.78         8.01 o
   0  15   8         99.33         95.54         9.86 o
   1  15   8         53.03         63.10         4.89 o
   2  15   8         14.27         19.87         3.41 o
   3  15   8         30.74         30.57         3.11 o
   4  15   8         31.52         31.13         4.01 o
  -5  16   8         76.89         76.67         4.16 o
  -4  16   8         41.40         46.68         3.41 o
  -3  16   8         38.95         35.13         6.47 o
  -2  16   8        229.68        235.15        13.56 o
  -1  16   8         45.45         37.60         7.09 o
   0  16   8         47.28         59.48         8.01 o
   1  16   8        264.30        265.36         8.81 o
   2  16   8         70.05         75.96        12.64 o
   3  16   8        156.05        150.04         5.97 o
  -5  17   8         21.22         24.04         4.01 o
  -4  17   8         54.76         59.18         4.01 o
  -3  17   8          2.63          7.40         4.31 o
  -2  17   8        108.07        145.78        10.79 o
  -1  17   8         76.29         79.51         8.63 o
   0  17   8         18.22         15.72         5.55 o
   1  17   8         85.96         97.70         8.94 o
   2  17   8         86.06         80.62         4.81 o
   3  17   8        105.41        106.24         4.87 o
  -4  18   8          3.83          1.64         1.82 o
  -3  18   8         30.92         28.05         5.24 o
  -2  18   8         18.66         13.87         4.93 o
  -1  18   8         60.67         51.47         7.09 o
   0  18   8        106.20        107.56         9.25 o
   1  18   8        237.05        243.17        12.33 o
   2  18   8         87.04         81.35         4.59 o
   3  18   8         10.68         13.25         3.39 o
  -4  19   8          1.28          2.77         3.08 o
  -3  19   8         85.29         88.35         5.09 o
  -2  19   8         68.64         67.49         7.40 o
  -1  19   8         25.71         24.96         5.24 o
   0  19   8         27.54         38.52         6.16 o
   1  19   8         93.31         94.62         8.01 o
   2  19   8          6.82          6.16         3.70 o
  -3  20   8        135.88        144.85         8.63 o
  -2  20   8         57.34         66.57         6.78 o
  -1  20   8        118.16        143.00         9.25 o
   0  20   8         48.09         42.53         5.86 o
   1  20   8          8.12          0.92         3.70 o
  -3  21   8         78.89         83.83         6.47 o
  -2  21   8        120.97        118.35         7.70 o
  -1  21   8         44.32         47.46         5.55 o
   0  21   8          0.55          1.23         3.39 o
   1  21   8        267.51        282.00        11.40 o
  -2  22   8          1.65         -2.77         4.01 o
  -1  22   8          4.03         -0.31         2.77 o
  -2 -18   9        183.64        194.51         3.77 o
  -1 -18   9         67.42         60.56         2.36 o
   0 -18   9        257.86        252.16         4.54 o
  -3 -17   9         19.16         25.69         1.91 o
  -2 -17   9         14.74         17.17         1.69 o
  -1 -17   9          2.97          1.51         1.26 o
   0 -17   9         39.37         36.46         1.81 o
   1 -17   9         15.59         20.83         1.58 o
  -4 -16   9         66.42         66.36         6.56 o
  -3 -16   9         23.44         24.22         1.78 o
  -2 -16   9        146.24        167.73         3.55 o
  -1 -16   9         23.06         21.56         1.56 o
   0 -16   9         57.62         50.72         1.95 o
   1 -16   9         56.02         54.61         2.24 o
  -4 -15   9         42.18         40.90         2.66 o
  -3 -15   9        211.94        230.24         4.07 o
  -2 -15   9         33.64         38.96         2.03 o
  -1 -15   9         71.88         68.89         2.38 o
   0 -15   9         21.90         16.96         1.56 o
   1 -15   9         65.24         73.71         2.54 o
   2 -15   9        135.20        155.89         3.71 o
  -4 -14   9         18.68         18.99         1.94 o
  -3 -14   9         54.70         51.70         2.40 o
  -2 -14   9         16.46         14.85         1.61 o
  -1 -14   9         77.40         82.91         2.59 o
   0 -14   9        244.83        249.81         4.04 o
   1 -14   9        103.72         95.26         2.87 o
   2 -14   9         67.29         61.08         2.76 o
  -5 -13   9        203.07        215.56         6.76 o
  -4 -13   9          7.60         10.59         2.24 o
  -3 -13   9         95.34        102.02         3.10 o
  -2 -13   9          0.06          1.55         1.39 o
  -1 -13   9         79.52         75.77         2.50 o
   0 -13   9        370.44        412.40         5.59 o
   1 -13   9        158.22        181.11         3.46 o
   2 -13   9         31.64         36.94         2.37 o
  -5 -12   9        252.01        253.21         7.63 o
  -4 -12   9        198.18        199.90         4.85 o
  -3 -12   9        113.01        134.51         3.52 o
  -2 -12   9          1.33          0.38         1.40 o
  -1 -12   9        345.95        364.26         5.30 o
   0 -12   9        146.77        150.77         3.38 o
   1 -12   9         18.80         23.53         1.63 o
   2 -12   9        100.76         95.93         3.11 o
   3 -12   9         35.52         40.44         3.11 o
  -5 -11   9         18.24         15.82         1.94 o
  -4 -11   9        118.97        108.03         3.78 o
  -3 -11   9         89.40         87.33         3.05 o
  -2 -11   9         38.15         38.50         2.16 o
  -1 -11   9         79.69         80.84         2.67 o
   0 -11   9        301.20        343.50         5.16 o
   1 -11   9        166.07        170.89         3.48 o
   2 -11   9         46.63         39.22         2.25 o
   3 -11   9         11.18         16.44         1.80 o
  -5 -10   9         16.87         16.61         2.08 o
  -4 -10   9        133.02        139.04         5.52 o
  -3 -10   9         41.40         45.66         2.35 o
  -2 -10   9         48.70         46.35         2.30 o
  -1 -10   9        125.80        107.81         3.05 o
   0 -10   9        346.77        335.29         5.36 o
   1 -10   9         98.27         83.83         2.66 o
   2 -10   9          9.06         10.86         2.02 o
   3 -10   9        106.82        109.85         3.53 o
  -6  -9   9         47.40         48.08         4.93 o
  -5  -9   9        208.26        210.55         5.65 o
  -4  -9   9        158.86        146.33         4.36 o
  -3  -9   9         59.38         46.00         2.41 o
  -2  -9   9        151.85        148.23         3.67 o
  -1  -9   9        370.38        379.81         5.55 o
   0  -9   9         12.53          9.55         1.63 o
   1  -9   9        128.16        140.95         3.34 o
   2  -9   9         19.09         17.02         1.77 o
   3  -9   9         22.26         21.13         2.06 o
  -6  -8   9         50.15         44.36         3.37 o
  -5  -8   9         85.02         88.97         8.11 o
  -4  -8   9        204.60        216.81         5.74 o
  -3  -8   9        299.20        300.01         5.91 o
  -2  -8   9         17.56         21.12         1.82 o
  -1  -8   9        472.80        460.15         6.31 o
   0  -8   9         43.85         38.88         2.10 o
   1  -8   9        291.79        292.07         5.07 o
   2  -8   9          4.16          9.02         1.77 o
   3  -8   9         17.92         20.78         2.12 o
  -6  -7   9         62.54         68.55         4.03 o
  -5  -7   9         83.45         90.00         4.94 o
  -4  -7   9        231.95        240.50         9.05 o
  -3  -7   9         71.59         77.62         3.52 o
  -2  -7   9         86.21         86.57         2.92 o
  -1  -7   9        210.56        198.95         3.96 o
   0  -7   9         24.80         25.02         1.86 o
   1  -7   9        127.43        130.69         3.49 o
   2  -7   9         84.02         98.94         3.23 o
   3  -7   9         48.82         46.20         2.69 o
   4  -7   9        242.62        279.32         6.21 o
  -6  -6   9        366.16        362.91        14.18 o
  -5  -6   9         62.09         71.16         3.52 o
  -4  -6   9        471.70        452.88         9.52 o
  -3  -6   9        217.54        200.55         5.30 o
  -2  -6   9         18.06         17.55         1.92 o
  -1  -6   9         97.84         85.59         2.79 o
   0  -6   9          7.55          8.39         1.60 o
   1  -6   9        128.06        141.04         3.61 o
   2  -6   9         64.03         57.69         2.99 o
   3  -6   9        225.70        232.44         5.15 o
   4  -6   9          2.35          4.82         1.58 o
  -6  -5   9        211.11        234.85        10.79 o
  -5  -5   9        105.41        111.96         4.25 o
  -4  -5   9          6.50          6.94         2.08 o
  -3  -5   9        163.12        156.41         5.26 o
  -2  -5   9         59.77         58.88         2.66 o
  -1  -5   9        158.43        160.86         3.75 o
   0  -5   9        202.00        210.01         4.77 o
   1  -5   9        469.34        491.54         7.47 o
   2  -5   9         17.79         12.67         2.11 o
   3  -5   9        258.32        281.93         5.56 o
   4  -5   9         33.01         34.55         2.37 o
  -6  -4   9        289.02        285.12         8.17 o
  -5  -4   9        107.71        105.99        12.79 o
  -4  -4   9        238.54        256.14         9.16 o
  -3  -4   9        494.70        466.75        13.18 o
  -2  -4   9        232.76        236.66         8.90 o
  -1  -4   9         85.69         80.06         2.78 o
   0  -4   9        184.27        183.48         4.02 o
   1  -4   9        634.72        630.04         8.86 o
   2  -4   9         59.82         48.21         2.40 o
   3  -4   9         52.54         55.88         2.75 o
   4  -4   9         17.50         20.91         5.44 o
  -6  -3   9        569.05        585.91        20.19 o
  -5  -3   9         39.82         32.89         3.54 o
  -4  -3   9        217.31        211.46         8.01 o
  -1  -3   9          7.78         12.98         2.17 o
   0  -3   9         27.30         20.67         1.81 o
   1  -3   9        164.10        161.61         4.05 o
   2  -3   9         78.11         80.97         2.97 o
   3  -3   9         52.25         57.08         3.15 o
   4  -3   9         74.08         66.48         3.20 o
  -6  -2   9        223.54        215.81         8.17 o
  -5  -2   9         29.82         38.54         4.62 o
  -4  -2   9        177.89        166.73        15.41 o
  -1  -2   9        772.34        722.20        12.13 o
   0  -2   9         49.95         42.33         2.32 o
   1  -2   9         37.28         42.90         2.74 o
   2  -2   9         92.00         95.47         3.39 o
   3  -2   9        139.59        159.73         5.51 o
   4  -2   9         15.42         19.74         2.25 o
  -6  -1   9         14.43         13.86         2.31 o
  -5  -1   9        178.44        169.82         7.09 o
   0  -1   9         46.25         41.87         2.44 o
   1  -1   9        329.76        341.79         5.52 o
   2  -1   9         12.94         13.59         1.82 o
   3  -1   9         54.29         55.58         3.55 o
   4  -1   9         88.18         93.66         3.79 o
  -6   0   9         93.63         77.67         5.24 o
  -5   0   9         12.54          9.25         2.47 o
   0   0   9          0.04          0.87         1.47 o
   1   0   9         47.84         49.61         2.55 o
   2   0   9        203.87        182.43         4.44 o
   3   0   9          7.57         -1.37         2.01 o
   4   0   9          9.80          7.48         2.78 o
   0   1   9         44.94         43.19         2.42 o
   1   1   9        329.64        332.23         6.15 o
   2   1   9         12.00          9.68         1.69 o
   3   1   9         55.97         54.69         3.56 o
   4   1   9         86.47         86.39         3.73 o
   0   2   9         49.39         44.18         4.91 o
   1   2   9         35.52         38.19         2.31 o
   2   2   9         91.81         93.24         3.58 o
   3   2   9        139.23        167.80         7.59 o
   4   2   9         15.38         15.58         2.14 o
   0   3   9         27.17         21.56         3.59 o
   1   3   9        163.20        154.07         3.98 o
   2   3   9         78.82         85.68         3.39 o
   3   3   9         51.43         52.87         3.44 o
   4   3   9         74.51         60.95         3.08 o
   0   4   9        184.97        188.00        10.48 o
   1   4   9        632.61        614.62        10.09 o
   2   4   9         60.89         50.32         2.75 o
   3   4   9         52.46         59.48         3.62 o
   4   4   9         18.07         16.45         1.91 o
   0   5   9        200.27        194.78        10.79 o
   1   5   9        472.52        474.73         8.34 o
   2   5   9         16.93         14.06         1.90 o
   3   5   9        252.47        289.85         7.00 o
   4   5   9         32.71         30.33         2.03 o
   1   6   9        124.48        122.97         4.17 o
   2   6   9         64.51         56.80         3.41 o
   3   6   9        226.77        228.94        10.76 o
   4   6   9          2.24          2.90         1.82 o
   1   7   9        123.37        107.47         3.97 o
   2   7   9         84.04         99.49         4.39 o
   3   7   9         49.10         44.87         3.02 o
   4   7   9        239.97        264.42         5.43 o
   1   8   9        293.32        300.65        10.29 o
   2   8   9          4.50          6.05         2.72 o
   3   8   9         17.64         22.84         3.26 o
   4   8   9         95.54         93.69         5.86 o
   1   9   9        131.47        131.60         8.94 o
   2   9   9         18.76         16.81         2.94 o
   3   9   9         22.72         23.10         2.25 o
   1  10   9         98.12         76.12         6.78 o
   2  10   9          8.96         10.72         2.62 o
   3  10   9        107.49        104.58         4.68 o
   1  11   9        164.02        156.87         8.94 o
   2  11   9         45.46         40.93         3.37 o
   3  11   9         10.54         18.50         2.28 o
  -4  12   9        200.61        203.10         9.86 o
  -3  12   9        115.02        139.00         8.94 o
  -2  12   9          1.40         -1.54         4.01 o
  -1  12   9        347.87        386.48        15.72 o
   1  12   9         18.42         16.64         3.70 o
   2  12   9        101.93         87.22         6.47 o
   3  12   9         34.96         44.38         4.62 o
  -4  13   9          8.32          8.94         3.39 o
  -3  13   9         96.47         87.65         3.96 o
  -2  13   9          0.08          0.00         4.01 o
  -1  13   9         79.43         65.03         7.09 o
   0  13   9        376.07        376.31        15.72 o
   1  13   9        155.94        168.89        14.79 o
   2  13   9         32.49         36.68         4.31 o
  -4  14   9         17.58         12.33         3.39 o
  -3  14   9         54.41         44.98         3.39 o
  -2  14   9         16.62         15.10         4.62 o
  -1  14   9         75.64         78.28         7.40 o
   0  14   9        245.28        241.63        11.71 o
   1  14   9        102.64         81.98         7.09 o
  -3  15   9        212.47        223.75        10.48 o
  -2  15   9         33.56         32.36         5.24 o
  -1  15   9         70.39         59.48         6.47 o
   0  15   9         21.33         14.18         4.31 o
   1  15   9         66.10         76.74         6.47 o
  -3  16   9         22.94         23.11         4.01 o
  -2  16   9        145.17        171.97         9.25 o
  -1  16   9         23.59         25.27         4.62 o
   0  16   9         58.36         43.76         5.55 o
  -2  17   9         14.89         13.87         3.70 o
  -1  17   9          2.90          0.00         3.39 o
   0  17   9         39.11         37.60         4.93 o
  -2 -13  10        144.98        144.65         5.04 o
  -1 -13  10         53.94         46.45         2.48 o
  -3 -12  10          6.99          4.40         2.67 o
  -2 -12  10        152.20        157.03         3.88 o
  -1 -12  10          5.99          3.83         1.29 o
   0 -12  10         10.04         10.27         1.76 o
  -3 -11  10        236.14        270.72         7.52 o
  -2 -11  10         41.79         40.21         2.26 o
  -1 -11  10         39.29         46.11         2.14 o
   0 -11  10         24.71         26.43         1.96 o
   1 -11  10         40.20         38.45         2.55 o
  -3 -10  10         17.96         16.00         2.25 o
  -2 -10  10         15.35         16.40         1.92 o
  -1 -10  10         49.07         57.69         3.36 o
   0 -10  10        109.39        108.71         3.40 o
   1 -10  10         52.23         48.09         2.35 o
  -4  -9  10        319.41        302.65        12.33 o
  -3  -9  10         67.21         74.65         3.48 o
  -2  -9  10        140.54        134.20         4.05 o
  -1  -9  10         30.30         29.29         1.93 o
   0  -9  10        283.51        300.25         5.09 o
   1  -9  10         85.70         85.28         5.20 o
  -4  -8  10        125.62        127.59         7.09 o
  -3  -8  10         95.51         92.15         5.12 o
  -2  -8  10         41.33         41.77         1.99 o
  -1  -8  10         31.54         24.92         1.75 o
   0  -8  10        261.61        291.85         8.38 o
   1  -8  10        197.38        196.22         6.75 o
   2  -8  10        110.37        136.53         6.78 o
  -4  -7  10        142.10        145.47         7.40 o
  -3  -7  10        562.90        566.58        13.18 o
  -2  -7  10         49.82         49.61         2.56 o
  -1  -7  10         33.06         37.18         2.03 o
   0  -7  10         31.80         31.17         1.86 o
   1  -7  10        129.20        146.34         5.52 o
   2  -7  10         89.08        106.07         3.56 o
  -4  -6  10         24.35         24.66         3.70 o
  -3  -6  10         63.17         61.02         8.94 o
  -2  -6  10        170.76        161.22         6.63 o
  -1  -6  10         28.77         34.77         1.90 o
   0  -6  10         38.57         43.37         2.09 o
   1  -6  10        175.33        167.64         4.72 o
   2  -6  10        101.43        113.63         3.79 o
  -1  -5  10        163.64        141.37         6.23 o
   0  -5  10         75.13         81.55         4.31 o
   1  -5  10         96.15        119.63         4.33 o
   2  -5  10         46.22         52.01         2.72 o
  -1  -4  10        168.84        182.45         9.25 o
   0  -4  10          9.56         13.62         2.45 o
   1  -4  10         16.50         21.15         2.37 o
   2  -4  10         45.26         41.93         2.61 o
   0  -3  10         46.68         61.37         3.38 o
   1  -3  10         39.75         45.24         3.01 o
   2  -3  10        130.02        132.10         4.15 o
   0  -2  10         15.14         23.37         2.49 o
   1  -2  10         10.23          7.29         2.20 o
   2  -2  10         76.43         73.72         3.26 o
   0  -1  10         17.33         18.05         2.37 o
   1  -1  10          0.56          3.80         1.96 o
   2  -1  10        130.63        135.71         4.27 o
   0   0  10        120.50        130.62         5.45 o
   1   0  10         40.85         45.27         2.90 o
   2   0  10        478.14        495.45         9.31 o
   0   1  10         16.84         19.42         4.93 o
   1   1  10          0.73         -0.46         2.29 o
   2   1  10        131.45        133.28         4.98 o
   1   2  10         10.75         13.45         2.07 o
   2   2  10         74.22         70.65         3.19 o
   1   3  10         38.91         45.76         3.70 o
   2   3  10        130.64        126.50         4.54 o
   1   4  10         16.00         18.68         2.50 o
   2   4  10         45.68         38.94         3.03 o
   1   5  10         96.41        114.65         7.09 o
   2   5  10         47.51         44.39         3.24 o
   1   6  10        175.73        162.11         7.70 o
   1   7  10        126.79        136.84         7.40 o
                                                
